# Supplementary material for: Distinct evolution of type I glutamine synthetase in Plasmodium and its species-specific requirement
Source: Nat Commun. 2023 Jul 14;14:4216. doi: 10.1038/s41467-023-39670-4 (PMC10349072; doi:10.1038/s41467-023-39670-4)
Supplement: Supplementary file 3 — Supplementray Data 1 [file 41467_2023_39670_MOESM3_ESM.xls]

## Sheet: Unique Hydrogen Bonds
	Unique Hydrogen Bonds in PfGS					Unique Hydrogen Bonds in DI2PfGS
S.No	Hydrogen Bond Interactions		Occupancy			Hydrogen Bond Interactions		Occupancy
1	SubA-ARG378-Side	SubB-ASP73-Side	1.345			SubA-ARG227-Side	SubB-ASP188-Side	1.3169
2	SubA-ARG391-Side	SubA-GLU137-Side	1.3028			SubC-ARG391-Side	SubC-GLU389-Side	1.1032
3	SubD-ARG391-Side	SubD-GLU137-Side	1.2437			SubB-ARG391-Side	SubB-GLU389-Side	0.9561
4	SubD-ARG391-Side	SubD-GLU393-Side	0.8723			SubB-ARG102-Side	SubB-ASP73-Side	0.9161
5	SubC-TYR540-Side	SubA-ASP398-Side	0.8096			SubC-THR349-Side	SubA-CYS505-Side	0.7126
6	SubD-LEU379-Main	SubD-SER369-Main	0.7017			SubB-THR349-Side	SubD-CYS505-Side	0.7022
7	SubA-TYR540-Side	SubC-ASP398-Side	0.6681			SubD-SER352-Side	SubD-THR349-Main	0.6526
8	SubA-GLY299-Main	SubA-GLU139-Side	0.6564			SubB-SER454-Side	SubB-LYS340-Main	0.6173
9	SubB-LEU379-Main	SubB-SER369-Main	0.6331			SubC-LYS271-Side	SubA-GLU504-Side	0.593
10	SubA-LYS110-Side	SubA-GLU516-Side	0.593			SubB-PHE287-Main	SubD-TYR503-Main	0.5853
11	SubB-TYR531-Side	SubB-THR155-Side	0.5905			SubC-TYR330-Main	SubC-LYS326-Main	0.5748
12	SubD-GLU429-Main	SubD-TYR436-Main	0.5791			SubB-ALA348-Main	SubB-ASP398-Side	0.5688
13	SubC-MET1-Main	SubC-ASP234-Side	0.5598			SubB-LYS275-Side	SubD-GLU504-Side	0.5574
14	SubC-LYS51-Side	SubD-GLU389-Side	0.5564			SubB-ASN495-Main	SubB-ASP498-Side	0.5558
15	SubA-ARG391-Side	SubA-GLU393-Side	0.5543			SubD-GLU126-Main	SubD-PHE122-Main	0.5424
16	SubB-LYS521-Side	SubD-CYS543-Side	0.549			SubD-CYS88-Main	SubD-ASN92-Side	0.5422
17	SubC-LEU267-Main	SubC-ASN263-Main	0.5465			SubA-SER325-Side	SubA-ILE313-Main	0.5331
18	SubB-MET332-Main	SubB-SER328-Main	0.5423			SubD-SER325-Side	SubD-ILE313-Main	0.5221
19	SubB-SER420-Side	SubB-ASP416-Main	0.5338			SubB-GLU126-Main	SubB-PHE122-Main	0.5164
20	SubD-THR82-Side	SubD-ASP265-Side	0.532			SubD-ASN495-Main	SubD-ASP498-Side	0.5138
21	SubD-SER221-Side	SubD-GLU163-Side	0.5278			SubA-LYS225-Side	SubA-GLU252-Side	0.5135
22	SubD-LYS256-Main	SubD-ASN238-Main	0.5215			SubB-THR362-Side	SubB-PRO358-Main	0.5069
23	SubB-THR82-Side	SubB-ASP265-Side	0.5168			SubA-SER328-Side	SubA-SER325-Main	0.4985
24	SubB-LYS51-Side	SubA-GLU389-Side	0.5165			SubB-ARG378-Side	SubB-ALA375-Main	0.4959
25	SubA-CYS399-Main	SubA-ASN298-Main	0.511			SubB-SER448-Side	SubB-GLU453-Side	0.4835
26	SubC-LYS326-Main	SubC-ASP318-Side	0.5075			SubA-GLN364-Main	SubA-SER374-Main	0.4794
27	SubA-THR31-Side	SubA-HSD404-Side	0.505			SubC-GLN364-Main	SubC-SER374-Main	0.4789
28	SubA-LYS110-Side	SubA-GLU512-Side	0.5022			SubB-TYR503-Side	SubD-ALA285-Main	0.478
29	SubD-TYR537-Side	SubB-LYS290-Main	0.502			SubA-TYR315-Side	SubA-TYR384-Main	0.4777
30	SubA-LEU381-Main	SubB-ASP73-Side	0.4998			SubB-VAL376-Main	SubB-LYS365-Main	0.4768
31	SubB-LYS521-Side	SubD-LEU539-Main	0.4985			SubB-THR349-Main	SubB-ASP398-Side	0.4714
32	SubB-GLU429-Main	SubB-TYR436-Main	0.4978			SubB-LYS145-Side	SubA-ASP201-Side	0.4641
33	SubD-SER372-Main	SubC-ASP73-Side	0.4946			SubB-TYR330-Main	SubB-LYS326-Main	0.4531
34	SubC-LYS337-Side	SubC-GLU422-Side	0.489			SubB-LYS365-Main	SubB-SER374-Main	0.4513
35	SubC-SER420-Side	SubC-ASP416-Main	0.4859			SubD-TYR315-Side	SubD-TYR384-Main	0.45
36	SubD-LYS419-Side	SubD-GLU126-Side	0.4838			SubD-ALA409-Main	SubD-LEU405-Main	0.449
37	SubC-ILE437-Main	SubC-THR455-Main	0.4804			SubC-SER325-Side	SubC-ILE313-Main	0.4459
38	SubA-ASP202-Main	SubB-VAL146-Main	0.4776			SubC-TYR499-Side	SubA-PRO291-Main	0.4373
39	SubB-LYS354-Side	SubD-TYR531-Main	0.4771			SubC-GLU126-Main	SubC-PHE122-Main	0.429
40	SubD-LYS110-Side	SubD-GLU516-Side	0.4749			SubA-SER247-Side	SubA-ASP295-Side	0.4262
41	SubC-ASN263-Side	SubC-ASN136-Side	0.4714			SubB-CYS229-Main	SubB-LYS225-Main	0.4257
42	SubD-ARG395-Side	SubD-ALA375-Main	0.4708			SubA-LYS290-Main	SubA-GLY297-Main	0.4212
43	SubC-ARG391-Side	SubC-GLU393-Side	0.4677			SubB-SER325-Side	SubB-ILE313-Main	0.413
44	SubC-THR321-Side	SubC-ASP318-Main	0.4658			SubA-ASN233-Main	SubA-CYS229-Main	0.4076
45	SubB-THR69-Side	SubB-ASP68-Main	0.4622			SubB-TYR502-Side	SubD-GLU486-Side	0.4013
46	SubB-LYS110-Side	SubB-GLU516-Side	0.4616
47	SubC-ARG230-Side	SubC-GLU87-Side	0.4611
48	SubC-LYS478-Side	SubC-GLU480-Side	0.4599
49	SubB-LYS39-Side	SubA-ASP216-Side	0.4489
50	SubD-THR248-Side	SubD-LYS207-Main	0.4436
51	SubC-TYR153-Side	SubA-SER164-Side	0.442
52	SubD-SER420-Side	SubD-ASP416-Main	0.4403
53	SubB-SER62-Side	SubA-GLU361-Side	0.4384
54	SubA-ASN263-Side	SubA-ASN136-Side	0.4382
55	SubC-MET332-Main	SubC-SER328-Main	0.4376
56	SubA-LEU379-Main	SubA-SER369-Main	0.437
57	SubA-GLU429-Main	SubA-TYR436-Main	0.4369
58	SubA-LYS478-Main	SubA-PRO424-Main	0.435
59	SubA-GLU163-Main	SubA-ASP161-Side	0.4344
60	SubD-ARG395-Side	SubD-HSD301-Side	0.4335
61	SubC-ALA348-Main	SubC-SER352-Side	0.4332
62	SubD-SER439-Side	SubD-GLU429-Side	0.4327
63	SubB-TYR461-Side	SubB-PHE322-Main	0.4321
64	SubB-LYS478-Main	SubB-PRO424-Main	0.4314
65	SubD-LYS326-Main	SubD-ASP318-Side	0.4302
66	SubD-TYR436-Main	SubD-GLU429-Main	0.4282
67	SubB-TYR436-Main	SubB-GLU429-Main	0.4279
68	SubB-ASN263-Side	SubB-ASN136-Side	0.426
69	SubD-GLU163-Main	SubD-ASP161-Side	0.4259
70	SubD-ASN222-Side	SubD-ASP219-Side	0.4226
71	SubA-LYS478-Side	SubA-GLU480-Side	0.4217
72	SubD-HSD244-Main	SubD-GLU252-Side	0.4203
73	SubD-LYS256-Side	SubD-GLU389-Side	0.4198
74	SubB-TYR218-Side	SubB-SER210-Main	0.4193
75	SubB-LEU412-Main	SubB-ALA408-Main	0.4181
76	SubD-THR214-Side	SubD-GLY211-Main	0.4138
77	SubA-MET332-Main	SubA-SER328-Main	0.4121
78	SubC-TYR436-Main	SubC-GLU429-Main	0.4113
79	SubC-LYS354-Side	SubA-TYR531-Main	0.4076
80	SubB-LYS419-Side	SubB-GLU126-Side	0.4073
81	SubC-SER420-Main	SubC-ASP416-Main	0.4073
82	SubB-HSD244-Side	SubB-ASP219-Side	0.4049
83	SubB-LYS337-Side	SubB-GLU422-Side	0.4047

## Sheet: Key Residue Hydrogen Bonds
Residues Important for Activity	Function	Hydrogen Bond Interactions		Occupancy in PfGS	Occupancy in DI2PfGS
Asp59	Ammonium Binding /Asp Loop	SubA-ASP59-Side	SubA-SER61-Side	0.6119	0.7124
		SubB-ASP59-Side	SubA-ARG378-Side	0.434	0.6869
Ser61	Glu flap Stabilizer / Asp Loop	SubA-SER61-Side	SubA-ASP59-Side	0.6119	0.7124
Asp73	Asp Loop	SubB-ASP73-Side	SubA-ARG378-Side	1.345	Absent
		SubB-ASP73-Side	SubA-LEU381-Main	0.4998	Absent
		SubB-ASP73-Side	SubB-ARG102-Side	Absent	0.9161
Glu137	Magnesium Binding	SubA-GLU137-Side	SubA-ARG391-Side	1.3028	0.0116
		SubB-GLU137-Side	SubB-ARG241-Side	1.155	0.848
		SubB-GLU137-Side	SubB-SER254-Side	0.555	0.4997
		SubB-GLU137-Main	SubB-HSD301-Main	0.551	0.5837
		SubA-GLU137-Side	SubA-SER254-Side	0.4514	0.6416
		SubA-GLU137-Main	SubA-HSD301-Main	0.4446	0.6442
		SubB-GLU137-Main	SubB-HSD301-Main	0.405	0.2661
		SubA-GLU137-Side	SubA-ARG241-Side	0.2328	0.7096
Glu139	Magnesium Binding	SubA-GLU139-Side	SubA-GLY299-Main	0.6564	0.0725
Glu245	Magnesium Binding	SubA-GLU245-Side	SubA-ARG373-Side	0.8976	0.3811
		SubB-GLU245-Main	SubB-GLN250-Main	0.6098	0.0956
Glu252	Magnesium Binding	SubB-GLU252-Side	SubB-ARG241-Side	0.9104	0.7426
		SubA-GLU252-Side	SubA-ARG241-Side	0.6128	Absent
		SubA-GLU252-Main	SubA-HSD243-Main	0.5397	Absent
		SubA-GLU252-Side	SubA-HSD243-Main	Absent	0.7749
		SubA-GLU252-Side	SubA-HSD244-Main	Absent	0.6229
		SubA-GLU252-Side	SubA-LYS225-Side	Absent	0.5135
Phe287	Asn Loop	SubB-PHE287-Main	SubD-TYR503-Main	Absent	0.5853
Hsd301	Magnesium Binding	SubB-HSD301-Main	SubB-GLU137-Main	0.551	0.5837
		SubA-HSD301-Main	SubA-GLU137-Main	0.4446	0.6442
Ser305	ATP Binding	SubB-SER305-Main	SubB-CYS133-Main	0.562	0.4426
		SubA-SER305-Main	SubA-CYS133-Main	0.4583	0.4488
Arg355	L-glutamate Binding	SubA-ARG355-Side	SubA-ASP398-Side	0.6292	0.422
		SubB-ARG355-Side	SubB-ASP398-Side	0.4349	0.7219
Glu361	L-glutamate Binding / Glu Loop	SubB-GLU361-Side	SubB-ARG373-Side	0.781	0.9696
		SubA-GLU361-Side	SubA-ARG373-Side	0.6362	0.3882
		SubA-GLU361-Side	SubB-SER62-Side	0.4384	Absent
Arg373	ATP/L-glutamate Binding	SubA-ARG373-Side	SubA-GLU245-Side	0.8976	0.3811
		SubB-ARG373-Side	SubB-GLU361-Side	0.781	0.9696
		SubA-ARG373-Side	SubA-GLU361-Side	0.6362	0.3882
Arg378	ATP Binding	SubA-ARG378-Side	SubB-ASP73-Side	1.345	Absent
		SubB-ARG378-Side	SubB-GLU393-Side	0.8099	Absent
		SubB-ARG378-Main	SubB-GLU393-Main	0.6086	0.5771
		SubA-ARG378-Side	SubB-ASP59-Side	0.434	0.6869
		SubA-ARG378-Main	SubA-GLU393-Main	0.4272	0.4329
		SubB-ARG378-Main	SubB-GLU393-Main	0.414	0.3117
		SubB-ARG378-Side	SubB-ALA375-Main	Absent	0.4959
Glu393	Magnesium Binding	SubB-GLU393-Side	SubB-ARG378-Side	0.8099	Absent
		SubB-GLU393-Side	SubB-ARG395-Side	0.6143	0.297
		SubB-GLU393-Main	SubB-ARG378-Main	0.6086	0.5771
		SubA-GLU393-Side	SubA-ARG391-Side	0.5543	0.224
		SubA-GLU393-Main	SubA-ARG378-Main	0.4272	0.4329
		SubB-GLU393-Main	SubB-ARG378-Main	0.414	0.3117
		SubA-GLU393-Side	SubA-ARG395-Side	0.404	0.4907
Arg395	Glutamate Binding	SubB-ARG395-Side	SubB-GLU393-Side	0.6143	0.297
		SubB-ARG395-Main	SubB-VAL376-Main	0.4569	0.4925
		SubA-ARG395-Main	SubA-VAL376-Main	0.4326	0.2102
		SubA-ARG395-Side	SubA-GLU393-Side	0.404	0.4907

## Sheet: Total Hydrogen Bonds
Hydrogen Bonds in PfGS					Hydrogen Bonds in DI2PfGS
Donor	Acceptor	Occupancy			Donor	Acceptor	Occupancy
SubB-ARG113-Side	SubB-ASP265-Side	1.4116			SubC-ARG113-Side	SubC-ASP265-Side	1.5721
SubA-ARG113-Side	SubA-ASP265-Side	1.3921			SubA-ARG113-Side	SubA-ASP265-Side	1.4902
SubB-ARG283-Side	SubB-ASP144-Side	1.3569			SubD-ARG113-Side	SubD-ASP265-Side	1.4716
SubA-ARG378-Side	SubB-ASP73-Side	1.345			SubB-ARG113-Side	SubB-ASP265-Side	1.4324
SubD-ARG113-Side	SubD-ASP265-Side	1.3261			SubD-ARG227-Side	SubC-ASP89-Side	1.372
SubA-ARG391-Side	SubA-GLU137-Side	1.3028			SubC-ARG283-Side	SubC-ASP144-Side	1.3675
SubA-ARG227-Side	SubB-ASP89-Side	1.2858			SubA-ARG227-Side	SubB-ASP89-Side	1.3208
SubC-ARG162-Side	SubC-ASP144-Side	1.274			SubA-ARG227-Side	SubB-ASP188-Side	1.3169
SubD-ARG391-Side	SubD-GLU137-Side	1.2437			SubC-ARG241-Side	SubC-GLU252-Side	1.2221
SubC-ARG283-Side	SubC-ASP144-Side	1.1655			SubB-ARG283-Side	SubB-ASP144-Side	1.1853
SubB-ARG241-Side	SubB-GLU137-Side	1.155			SubA-ARG283-Side	SubA-ASP144-Side	1.1402
SubC-ARG113-Side	SubC-ASP265-Side	1.1531			SubD-ARG241-Side	SubD-GLU137-Side	1.1216
SubD-ARG162-Side	SubD-ASP144-Side	1.1358			SubC-ARG391-Side	SubC-GLU389-Side	1.1032
SubD-ARG283-Side	SubD-ASP144-Side	1.0384			SubB-ARG373-Side	SubB-GLU361-Side	0.9696
SubC-ARG241-Side	SubC-GLU252-Side	1.0083			SubB-ARG391-Side	SubB-GLU389-Side	0.9561
SubD-ARG373-Side	SubD-GLU245-Side	0.9995			SubB-ARG102-Side	SubB-ASP73-Side	0.9161
SubB-ARG241-Side	SubB-GLU252-Side	0.9104			SubD-ARG230-Side	SubD-ASP234-Side	0.9123
SubA-ARG373-Side	SubA-GLU245-Side	0.8976			SubC-ARG241-Side	SubC-GLU137-Side	0.8935
SubD-ARG391-Side	SubD-GLU393-Side	0.8723			SubB-ARG484-Side	SubD-GLU453-Side	0.891
SubD-ARG378-Side	SubD-GLU393-Side	0.8135			SubB-ARG241-Side	SubB-GLU137-Side	0.848
SubB-ARG378-Side	SubB-GLU393-Side	0.8099			SubB-ARG162-Side	SubB-ASP144-Side	0.8422
SubC-TYR540-Side	SubA-ASP398-Side	0.8096			SubD-ARG230-Side	SubC-GLU24-Side	0.8
SubC-ARG241-Side	SubC-GLU137-Side	0.7833			SubA-HSD243-Main	SubA-GLU252-Side	0.7749
SubA-SER164-Side	SubA-ASP161-Side	0.7816			SubD-SER164-Side	SubD-ASP161-Side	0.7638
SubB-ARG373-Side	SubB-GLU361-Side	0.781			SubB-ARG241-Side	SubB-GLU252-Side	0.7426
SubB-TYR528-Side	SubD-ASP536-Side	0.7428			SubB-ARG355-Side	SubB-ASP398-Side	0.7219
SubA-SER352-Side	SubA-ASP398-Side	0.7093			SubD-ALA27-Main	SubD-LEU94-Main	0.7142
SubC-SER352-Side	SubC-ASP398-Side	0.707			SubC-THR349-Side	SubA-CYS505-Side	0.7126
SubC-ALA27-Main	SubC-LEU94-Main	0.7057			SubA-SER61-Side	SubA-ASP59-Side	0.7124
SubB-SER172-Side	SubB-ASP170-Side	0.7055			SubA-ARG241-Side	SubA-GLU137-Side	0.7096
SubD-SER172-Side	SubD-ASP170-Side	0.7046			SubD-SER7-Side	SubD-GLU11-Side	0.7054
SubD-LEU379-Main	SubD-SER369-Main	0.7017			SubB-THR349-Side	SubD-CYS505-Side	0.7022
SubA-TYR528-Side	SubC-ASP536-Side	0.7013			SubD-GLN240-Main	SubD-SER254-Main	0.702
SubA-ARG162-Side	SubA-ASP144-Side	0.6942			SubA-ARG162-Side	SubA-GLU196-Side	0.6927
SubA-ALA27-Main	SubA-LEU94-Main	0.694			SubB-ALA27-Main	SubB-LEU94-Main	0.6872
SubD-SER203-Side	SubD-ASP201-Side	0.6848			SubA-ARG378-Side	SubB-ASP59-Side	0.6869
SubA-SER203-Side	SubA-ASP201-Side	0.6811			SubA-ARG230-Side	SubA-ASP234-Side	0.6814
SubA-ILE29-Main	SubA-ILE96-Main	0.6763			SubA-ALA27-Main	SubA-LEU94-Main	0.6795
SubD-ARG378-Side	SubC-ASP59-Side	0.6703			SubB-THR277-Side	SubB-ILE273-Main	0.6754
SubA-TYR540-Side	SubC-ASP398-Side	0.6681			SubC-SER7-Main	SubC-GLU11-Side	0.6644
SubA-LYS117-Side	SubA-ASP99-Side	0.6607			SubC-SER61-Side	SubC-ASP59-Side	0.6616
SubC-SER172-Side	SubC-ASP170-Side	0.6568			SubD-ARG162-Side	SubD-ASP144-Side	0.6591
SubB-SER7-Main	SubB-GLU11-Side	0.6566			SubA-HSD251-Main	SubA-PHE140-Main	0.6562
SubA-GLY299-Main	SubA-GLU139-Side	0.6564			SubA-LEU366-Main	SubA-GLN445-Main	0.6562
SubB-ALA27-Main	SubB-LEU94-Main	0.6551			SubD-ARG102-Side	SubD-ASP68-Side	0.6535
SubB-TYR368-Side	SubB-LEU425-Main	0.6514			SubD-SER352-Side	SubD-THR349-Main	0.6526
SubC-ARG102-Side	SubC-GLU70-Side	0.6497			SubA-LYS101-Main	SubA-PHE75-Main	0.6494
SubB-THR276-Side	SubB-GLN272-Main	0.6475			SubD-LYS101-Side	SubD-ASP107-Side	0.6467
SubB-THR155-Side	SubB-SER149-Main	0.6472			SubA-SER7-Main	SubA-GLU11-Side	0.6467
SubD-SER61-Side	SubD-ASP59-Side	0.6462			SubD-GLU86-Main	SubD-ILE93-Main	0.6444
SubA-LYS101-Main	SubA-PHE75-Main	0.6414			SubA-HSD301-Main	SubA-GLU137-Main	0.6442
SubD-CYS302-Main	SubD-PHE394-Main	0.6374			SubA-SER254-Side	SubA-GLU137-Side	0.6416
SubA-ARG373-Side	SubA-GLU361-Side	0.6362			SubA-SER7-Side	SubA-GLU11-Side	0.6379
SubD-SER7-Main	SubD-GLU11-Side	0.6355			SubC-LYS101-Main	SubC-PHE75-Main	0.6354
SubB-SER81-Side	SubB-ASP79-Side	0.6351			SubD-SER7-Main	SubD-GLU11-Side	0.6348
SubB-LYS117-Side	SubB-ASP79-Side	0.6345			SubA-ILE313-Main	SubA-LEU306-Main	0.6347
SubC-THR284-Main	SubC-PHE143-Main	0.6342			SubC-LEU366-Main	SubC-GLN445-Main	0.6334
SubB-LEU379-Main	SubB-SER369-Main	0.6331			SubD-ARG283-Side	SubD-ASP161-Side	0.6317
SubA-LYS205-Side	SubA-ASP202-Side	0.6319			SubB-ASN309-Main	SubB-ASP130-Side	0.6317
SubB-THR284-Main	SubB-PHE143-Main	0.6311			SubD-ILE29-Main	SubD-ILE96-Main	0.6314
SubD-ALA27-Main	SubD-LEU94-Main	0.6297			SubB-ARG113-Side	SubB-ASP79-Side	0.6288
SubA-ARG355-Side	SubA-ASP398-Side	0.6292			SubD-ASN95-Main	SubD-TYR84-Main	0.6245
SubC-VAL26-Main	SubC-PHE42-Main	0.6274			SubA-HSD244-Main	SubA-GLU252-Side	0.6229
SubC-THR155-Side	SubC-SER149-Main	0.6266			SubC-ALA27-Main	SubC-LEU94-Main	0.6228
SubC-PHE42-Main	SubC-VAL26-Main	0.6261			SubC-ARG355-Side	SubC-ASP398-Side	0.6227
SubA-VAL26-Main	SubA-PHE42-Main	0.6243			SubA-ILE29-Main	SubA-ILE96-Main	0.6224
SubC-ASN303-Main	SubC-GLY135-Main	0.6228			SubC-ASN309-Main	SubC-ASP130-Side	0.6203
SubA-TYR517-Side	SubA-ALA344-Main	0.6219			SubA-SER172-Side	SubA-ASP170-Side	0.619
SubA-PHE394-Main	SubA-CYS302-Main	0.6209			SubB-SER454-Side	SubB-LYS340-Main	0.6173
SubD-ILE29-Main	SubD-ILE96-Main	0.6188			SubD-ASN309-Main	SubD-ASP130-Side	0.6168
SubB-SER352-Side	SubB-ASP398-Side	0.6163			SubC-THR284-Main	SubC-PHE143-Main	0.6158
SubB-ARG395-Side	SubB-GLU393-Side	0.6143			SubD-HSD301-Main	SubD-GLU137-Main	0.6157
SubB-ILE76-Main	SubB-PHE56-Main	0.6141			SubD-LYS101-Main	SubD-PHE75-Main	0.6131
SubB-PHE394-Main	SubB-CYS302-Main	0.614			SubD-PHE394-Main	SubD-CYS302-Main	0.613
SubA-LEU255-Main	SubA-ASN136-Main	0.613			SubA-SER352-Side	SubA-ASP398-Side	0.61
SubA-ARG241-Side	SubA-GLU252-Side	0.6128			SubD-ARG283-Side	SubD-ASP144-Side	0.6097
SubB-ASN95-Main	SubB-TYR84-Main	0.612			SubD-THR284-Main	SubD-PHE143-Main	0.609
SubA-SER61-Side	SubA-ASP59-Side	0.6119			SubC-ARG162-Side	SubC-ASP144-Side	0.6061
SubA-SER7-Main	SubA-GLU11-Side	0.6114			SubC-SER81-Side	SubC-ASP79-Side	0.6057
SubB-GLU245-Main	SubB-GLN250-Main	0.6098			SubB-LYS158-Main	SubB-ASN147-Main	0.6054
SubB-GLU393-Main	SubB-ARG378-Main	0.6086			SubD-TYR479-Side	SubD-ALA344-Main	0.604
SubD-LEU366-Main	SubD-GLN483-Main	0.6078			SubB-SER7-Main	SubB-GLU11-Side	0.6033
SubA-CYS28-Main	SubA-CYS40-Main	0.6063			SubC-ILE93-Main	SubC-GLU86-Main	0.6017
SubB-LYS354-Side	SubD-ASP536-Side	0.6062			SubC-VAL26-Main	SubC-PHE42-Main	0.5991
SubB-THR277-Side	SubB-ILE273-Main	0.6044			SubD-SER61-Side	SubD-ASP59-Side	0.5977
SubD-TYR528-Side	SubB-ASP536-Side	0.6022			SubD-PHE42-Main	SubD-VAL26-Main	0.5973
SubA-THR284-Main	SubA-PHE143-Main	0.6006			SubB-TYR479-Side	SubB-ALA344-Main	0.5944
SubB-LYS225-Side	SubB-ASP219-Side	0.5997			SubC-LYS271-Side	SubA-GLU504-Side	0.593
SubA-LEU366-Main	SubA-GLN483-Main	0.5986			SubA-PHE394-Main	SubA-CYS302-Main	0.5912
SubD-LYS521-Side	SubD-GLU524-Side	0.5985			SubA-THR155-Side	SubA-SER149-Main	0.5905
SubC-THR262-Side	SubC-ASP259-Side	0.5962			SubC-ILE304-Main	SubC-ILE392-Main	0.5902
SubB-SER221-Side	SubB-ASP219-Side	0.5953			SubD-TYR490-Side	SubB-ASP498-Side	0.5887
SubC-TYR368-Side	SubC-LEU425-Main	0.593			SubA-PHE42-Main	SubA-VAL26-Main	0.5879
SubA-LYS110-Side	SubA-GLU516-Side	0.593			SubB-PHE287-Main	SubD-TYR503-Main	0.5853
SubB-TYR531-Side	SubB-THR155-Side	0.5905			SubD-ARG102-Main	SubD-PHE106-Main	0.5852
SubB-SER203-Side	SubB-ASP201-Side	0.5892			SubD-THR277-Side	SubD-ILE273-Main	0.5843
SubB-VAL26-Main	SubB-PHE42-Main	0.5877			SubB-SER172-Side	SubB-ASP170-Side	0.5842
SubB-LYS45-Side	SubB-GLU24-Side	0.5875			SubB-HSD301-Main	SubB-GLU137-Main	0.5837
SubC-LYS158-Main	SubC-ASN147-Main	0.5867			SubC-LYS158-Main	SubC-ASN147-Main	0.5829
SubD-ASN95-Main	SubD-TYR84-Main	0.5853			SubD-LYS158-Main	SubD-ASN147-Main	0.5826
SubA-PHE42-Main	SubA-VAL26-Main	0.5851			SubD-CYS28-Main	SubD-CYS40-Main	0.582
SubD-SER81-Side	SubD-ASP79-Side	0.5837			SubB-TYR415-Side	SubB-GLU126-Side	0.581
SubC-ARG378-Side	SubC-GLU393-Side	0.5814			SubD-ILE134-Main	SubD-PHE258-Main	0.5805
SubA-LYS521-Side	SubA-GLU524-Side	0.5806			SubB-LYS337-Main	SubB-TYR333-Main	0.5805
SubD-ARG102-Main	SubD-PHE106-Main	0.5802			SubD-SER203-Side	SubD-ASP201-Side	0.5789
SubC-THR276-Main	SubC-GLN272-Main	0.5799			SubC-LYS117-Side	SubC-ASP79-Side	0.5775
SubA-ARG283-Side	SubA-ASP144-Side	0.5792			SubB-ARG378-Main	SubB-GLU393-Main	0.5771
SubD-GLU429-Main	SubD-TYR436-Main	0.5791			SubA-SER221-Side	SubA-ASP219-Side	0.575
SubA-LYS101-Side	SubA-ASP107-Side	0.578			SubD-VAL26-Main	SubD-PHE42-Main	0.5749
SubC-LEU366-Main	SubC-GLN483-Main	0.5761			SubA-CYS28-Main	SubA-CYS40-Main	0.5748
SubA-LYS158-Main	SubA-ASN147-Main	0.5759			SubB-ASN263-Main	SubB-ASP259-Main	0.5748
SubA-HSD251-Main	SubA-PHE140-Main	0.5758			SubC-TYR330-Main	SubC-LYS326-Main	0.5748
SubC-ASN147-Main	SubC-LYS158-Main	0.5755			SubC-ASN263-Main	SubC-ASP259-Main	0.574
SubB-LYS521-Side	SubB-GLU524-Side	0.5754			SubB-ASN303-Main	SubB-GLY135-Main	0.572
SubC-ASN95-Main	SubC-TYR84-Main	0.5744			SubB-ASN95-Main	SubB-TYR84-Main	0.5711
SubD-THR284-Main	SubD-PHE143-Main	0.5742			SubB-LYS45-Side	SubB-GLU24-Side	0.5695
SubC-ARG522-Side	SubC-ASP494-Side	0.5739			SubB-ALA348-Main	SubB-ASP398-Side	0.5688
SubB-LEU366-Main	SubB-GLN483-Main	0.5727			SubC-SER203-Side	SubC-ASP201-Side	0.568
SubD-PHE42-Main	SubD-VAL26-Main	0.571			SubB-ILE304-Main	SubB-ILE392-Main	0.5676
SubB-TYR517-Side	SubB-ALA344-Main	0.5692			SubA-VAL26-Main	SubA-PHE42-Main	0.5668
SubD-LYS101-Main	SubD-PHE75-Main	0.569			SubA-ASN303-Main	SubA-GLY135-Main	0.5667
SubB-SER7-Side	SubB-GLU11-Side	0.5685			SubC-SER352-Side	SubC-ASP398-Side	0.5629
SubC-ILE29-Main	SubC-ILE96-Main	0.5684			SubC-LYS101-Side	SubC-ASP107-Side	0.5619
SubD-ARG113-Side	SubD-ASP79-Side	0.5673			SubA-LYS158-Main	SubA-ASN147-Main	0.5587
SubB-ASN309-Main	SubB-ASP130-Side	0.5661			SubA-LYS117-Side	SubA-ASP99-Side	0.5575
SubD-VAL26-Main	SubD-PHE42-Main	0.566			SubB-LYS275-Side	SubD-GLU504-Side	0.5574
SubB-ILE29-Main	SubB-ILE96-Main	0.5652			SubB-ASN495-Main	SubB-ASP498-Side	0.5558
SubD-SER7-Side	SubD-GLU11-Side	0.565			SubC-LYS118-Main	SubC-THR114-Main	0.5541
SubC-ILE253-Main	SubC-LEU138-Main	0.5631			SubB-SER7-Side	SubB-GLU11-Side	0.5526
SubA-ARG522-Side	SubA-ASP494-Side	0.5629			SubA-THR284-Main	SubA-PHE143-Main	0.5521
SubC-ILE304-Main	SubC-ILE392-Main	0.5625			SubB-PHE42-Main	SubB-VAL26-Main	0.5512
SubB-CYS133-Main	SubB-SER305-Main	0.562			SubC-LYS117-Side	SubC-ASP99-Side	0.5509
SubD-ASN303-Main	SubD-GLY135-Main	0.5601			SubD-ARG395-Main	SubD-VAL376-Main	0.5505
SubC-MET1-Main	SubC-ASP234-Side	0.5598			SubD-ARG113-Side	SubD-ASP79-Side	0.5502
SubD-TYR108-Side	SubD-CYS66-Main	0.5572			SubB-ILE93-Main	SubB-GLU86-Main	0.5493
SubC-ASN263-Main	SubC-ASP259-Main	0.5565			SubB-LEU255-Main	SubB-ASN136-Main	0.549
SubC-LYS51-Side	SubD-GLU389-Side	0.5564			SubA-TYR368-Side	SubA-LEU425-Main	0.5488
SubB-ARG102-Main	SubB-PHE106-Main	0.5559			SubD-LEU85-Main	SubD-LYS2-Main	0.5486
SubB-SER254-Side	SubB-GLU137-Side	0.555			SubB-THR119-Side	SubB-ILE115-Main	0.5483
SubA-ASN95-Main	SubA-TYR84-Main	0.5546			SubA-ILE30-Main	SubA-PHE38-Main	0.5475
SubC-ARG230-Side	SubC-ASP234-Side	0.5545			SubC-THR119-Side	SubC-ILE115-Main	0.5467
SubD-LEU85-Main	SubD-LYS2-Main	0.5544			SubD-ILE304-Main	SubD-ILE392-Main	0.5465
SubA-ARG391-Side	SubA-GLU393-Side	0.5543			SubB-ILE76-Main	SubB-PHE56-Main	0.5442
SubA-ASN303-Main	SubA-GLY135-Main	0.5538			SubC-HSD251-Main	SubC-PHE140-Main	0.5442
SubB-HSD301-Main	SubB-GLU137-Main	0.551			SubC-SER7-Side	SubC-GLU11-Side	0.5429
SubD-LYS117-Side	SubD-ASP79-Side	0.5509			SubC-HSD301-Main	SubC-GLU137-Main	0.5427
SubA-THR276-Main	SubA-GLN272-Main	0.5507			SubC-ASN95-Main	SubC-TYR84-Main	0.5424
SubB-LYS521-Side	SubD-CYS543-Side	0.549			SubD-GLU126-Main	SubD-PHE122-Main	0.5424
SubB-LEU255-Main	SubB-ASN136-Main	0.5489			SubD-CYS88-Main	SubD-ASN92-Side	0.5422
SubB-ASN303-Main	SubB-GLY135-Main	0.5472			SubB-SER221-Side	SubB-ASP219-Side	0.5422
SubD-LYS158-Main	SubD-ASN147-Main	0.547			SubD-LYS118-Main	SubD-THR114-Main	0.5386
SubC-LEU267-Main	SubC-ASN263-Main	0.5465			SubC-ARG102-Side	SubC-ASP68-Side	0.5374
SubC-LYS118-Main	SubC-THR114-Main	0.5458			SubD-TYR353-Side	SubD-ASN347-Main	0.5359
SubC-THR286-Main	SubC-PHE141-Main	0.5446			SubA-SER325-Side	SubA-ILE313-Main	0.5331
SubA-TYR160-Main	SubA-LYS145-Main	0.5445			SubA-LYS117-Side	SubA-ASP79-Side	0.5316
SubD-THR119-Side	SubD-ILE115-Main	0.5437			SubC-ASN147-Main	SubC-LYS158-Main	0.5315
SubD-TYR353-Side	SubD-ASN347-Main	0.5434			SubD-SER254-Side	SubD-GLU137-Side	0.531
SubD-ARG102-Side	SubD-ASP68-Side	0.5433			SubB-ASN147-Main	SubB-LYS158-Main	0.5294
SubC-SER164-Side	SubC-ASP161-Side	0.5426			SubC-LYS483-Side	SubC-GLU486-Side	0.5279
SubC-ARG373-Side	SubC-GLU361-Side	0.5425			SubA-THR119-Side	SubA-ILE115-Main	0.5275
SubB-MET332-Main	SubB-SER328-Main	0.5423			SubA-ILE304-Main	SubA-ILE392-Main	0.5263
SubC-LEU138-Main	SubC-ILE253-Main	0.5423			SubD-THR119-Side	SubD-ILE115-Main	0.5254
SubA-GLN240-Main	SubA-SER254-Main	0.5406			SubC-TYR479-Side	SubC-ALA344-Main	0.5239
SubA-GLU252-Main	SubA-HSD243-Main	0.5397			SubC-PHE42-Main	SubC-VAL26-Main	0.523
SubA-THR119-Side	SubA-ILE115-Main	0.5394			SubD-SER325-Side	SubD-ILE313-Main	0.5221
SubC-ARG113-Side	SubC-ASP79-Side	0.5392			SubC-ILE134-Main	SubC-PHE258-Main	0.5213
SubC-THR270-Side	SubC-PHE266-Main	0.5386			SubC-PHE394-Main	SubC-CYS302-Main	0.5212
SubB-LEU85-Main	SubB-LYS2-Main	0.5378			SubC-CYS133-Main	SubC-SER305-Main	0.5202
SubC-HSD251-Main	SubC-PHE140-Main	0.5355			SubA-ASN95-Main	SubA-TYR84-Main	0.52
SubA-LEU85-Main	SubA-LYS2-Main	0.535			SubA-ARG113-Side	SubA-ASP79-Side	0.5198
SubA-ILE96-Main	SubA-ALA27-Main	0.5347			SubA-THR277-Side	SubA-ILE273-Main	0.5193
SubA-LYS308-Main	SubA-LYS311-Main	0.5344			SubC-LEU85-Main	SubC-LYS2-Main	0.5187
SubD-LYS205-Side	SubD-ASP202-Side	0.5342			SubA-ARG484-Side	SubA-ASP456-Side	0.5181
SubB-PHE42-Main	SubB-VAL26-Main	0.5341			SubA-ASN263-Main	SubA-ASP259-Main	0.5173
SubB-SER420-Side	SubB-ASP416-Main	0.5338			SubB-GLU126-Main	SubB-PHE122-Main	0.5164
SubA-VAL159-Main	SubC-TYR153-Main	0.5338			SubD-SER172-Side	SubD-ASP170-Side	0.5161
SubD-THR82-Side	SubD-ASP265-Side	0.532			SubC-SER254-Side	SubC-GLU137-Side	0.5158
SubC-ILE96-Main	SubC-ALA27-Main	0.5318			SubD-ASN303-Main	SubD-GLY135-Main	0.5151
SubC-SER7-Side	SubC-GLU11-Side	0.5304			SubA-LYS101-Side	SubA-ASP107-Side	0.515
SubD-LYS101-Side	SubD-ASP107-Side	0.5289			SubC-GLU252-Main	SubC-HSD243-Main	0.5148
SubC-THR119-Side	SubC-ILE115-Main	0.5288			SubA-ASN147-Main	SubA-LYS158-Main	0.5148
SubC-LYS77-Main	SubC-ASP99-Main	0.5284			SubC-PHE266-Main	SubC-THR262-Main	0.5145
SubD-SER221-Side	SubD-GLU163-Side	0.5278			SubC-ILE29-Main	SubC-ILE96-Main	0.5144
SubD-ARG162-Side	SubD-GLU196-Side	0.5278			SubD-ASN495-Main	SubD-ASP498-Side	0.5138
SubB-PHE266-Main	SubB-THR262-Main	0.5278			SubA-LYS225-Side	SubA-GLU252-Side	0.5135
SubB-LYS117-Side	SubB-ASP99-Side	0.5241			SubA-ILE93-Main	SubA-GLU86-Main	0.5129
SubD-PHE140-Main	SubD-HSD251-Main	0.5237			SubB-LEU85-Main	SubB-LYS2-Main	0.5118
SubB-TYR353-Side	SubB-ASN347-Main	0.523			SubD-ASN263-Main	SubD-ASP259-Main	0.5117
SubA-ASN147-Main	SubA-LYS158-Main	0.5223			SubD-ILE76-Main	SubD-PHE56-Main	0.5114
SubD-LYS256-Main	SubD-ASN238-Main	0.5215			SubC-SER249-Side	SubC-ASP161-Side	0.5082
SubB-LYS101-Main	SubB-PHE75-Main	0.5213			SubB-PHE394-Main	SubB-CYS302-Main	0.5081
SubA-THR276-Side	SubA-GLN272-Main	0.5208			SubC-SER172-Side	SubC-ASP170-Side	0.508
SubC-ILE392-Main	SubC-ILE304-Main	0.5189			SubB-LYS354-Side	SubD-ASP498-Side	0.5074
SubB-THR82-Side	SubB-ASP265-Side	0.5168			SubA-GLU86-Main	SubA-ILE93-Main	0.5074
SubB-LYS51-Side	SubA-GLU389-Side	0.5165			SubD-ILE30-Main	SubD-PHE38-Main	0.5072
SubC-ASN309-Main	SubC-ASP130-Side	0.5153			SubB-THR362-Side	SubB-PRO358-Main	0.5069
SubD-TYR517-Side	SubD-ALA344-Main	0.5143			SubC-THR270-Side	SubC-PHE266-Main	0.5027
SubC-THR277-Side	SubC-ILE273-Main	0.5121			SubD-TYR415-Side	SubD-GLU126-Side	0.5014
SubA-CYS399-Main	SubA-ASN298-Main	0.511			SubD-PHE266-Main	SubD-THR262-Main	0.4999
SubB-THR119-Side	SubB-ILE115-Main	0.5095			SubB-SER254-Side	SubB-GLU137-Side	0.4997
SubD-ARG230-Side	SubC-GLU24-Side	0.509			SubD-LYS117-Side	SubD-ASP99-Side	0.4996
SubB-ARG102-Side	SubB-ASP68-Side	0.508			SubB-THR262-Side	SubB-ASP259-Side	0.4992
SubC-LYS326-Main	SubC-ASP318-Side	0.5075			SubA-SER328-Side	SubA-SER325-Main	0.4985
SubB-LYS101-Side	SubB-ASP107-Side	0.5068			SubA-MET1-Main	SubA-GLU87-Side	0.4978
SubA-THR31-Side	SubA-HSD404-Side	0.505			SubB-ARG378-Side	SubB-ALA375-Main	0.4959
SubA-LEU157-Main	SubC-THR155-Main	0.505			SubA-ILE96-Main	SubA-ALA27-Main	0.4958
SubC-LYS337-Main	SubC-TYR333-Main	0.5049			SubC-TYR368-Side	SubC-LEU425-Main	0.4953
SubB-ARG113-Side	SubB-ASP79-Side	0.5048			SubB-LYS118-Main	SubB-THR114-Main	0.4951
SubC-TYR415-Side	SubC-GLU126-Side	0.5045			SubC-ILE76-Main	SubC-PHE56-Main	0.4949
SubB-SER249-Side	SubB-ASP161-Side	0.5044			SubA-LYS337-Main	SubA-TYR333-Main	0.4942
SubA-LYS337-Main	SubA-TYR333-Main	0.504			SubA-VAL278-Main	SubA-ILE274-Main	0.494
SubA-ILE30-Main	SubA-PHE38-Main	0.5033			SubB-ARG395-Main	SubB-VAL376-Main	0.4925
SubB-LYS158-Main	SubB-ASN147-Main	0.5028			SubB-THR270-Side	SubB-PHE266-Main	0.4909
SubA-LYS110-Side	SubA-GLU512-Side	0.5022			SubC-ARG230-Main	SubC-LEU226-Main	0.4909
SubD-TYR537-Side	SubB-LYS290-Main	0.502			SubA-ARG395-Side	SubA-GLU393-Side	0.4907
SubC-SER7-Main	SubC-GLU11-Side	0.4998			SubB-ILE237-Main	SubB-LEU232-Main	0.4906
SubA-LEU381-Main	SubB-ASP73-Side	0.4998			SubD-PHE75-Main	SubD-LYS101-Main	0.4901
SubC-MET1-Main	SubC-GLU87-Side	0.4994			SubC-LYS225-Side	SubC-ASP219-Side	0.4895
SubC-CYS133-Main	SubC-SER305-Main	0.4992			SubB-ILE29-Main	SubB-ILE96-Main	0.4884
SubD-LEU157-Main	SubB-THR155-Main	0.4991			SubA-ARG283-Side	SubA-ASP161-Side	0.487
SubB-LYS521-Side	SubD-LEU539-Main	0.4985			SubA-ILE237-Main	SubA-LEU232-Main	0.4868
SubB-GLU429-Main	SubB-TYR436-Main	0.4978			SubA-ILE134-Main	SubA-PHE258-Main	0.4866
SubB-THR276-Main	SubB-GLN272-Main	0.4971			SubC-ARG102-Side	SubC-GLU70-Side	0.4859
SubD-SER372-Main	SubC-ASP73-Side	0.4946			SubD-SER320-Side	SubD-ASP318-Side	0.4845
SubB-HSD251-Main	SubB-PHE140-Main	0.4944			SubB-SER448-Side	SubB-GLU453-Side	0.4835
SubD-LYS208-Side	SubD-ASP295-Side	0.4943			SubA-LYS205-Side	SubA-ASP202-Side	0.4819
SubB-ASN147-Main	SubB-LYS158-Main	0.4928			SubA-TYR353-Side	SubA-ASN347-Main	0.4798
SubA-THR270-Side	SubA-PHE266-Main	0.4911			SubA-GLN364-Main	SubA-SER374-Main	0.4794
SubA-TYR415-Side	SubA-GLU126-Side	0.4908			SubC-GLN364-Main	SubC-SER374-Main	0.4789
SubC-LYS337-Side	SubC-GLU422-Side	0.489			SubC-PHE143-Main	SubC-THR284-Main	0.478
SubD-ASN147-Main	SubD-LYS158-Main	0.4888			SubB-TYR503-Side	SubD-ALA285-Main	0.478
SubA-THR220-Side	SubA-GLU163-Side	0.4884			SubD-ASN147-Main	SubD-LYS158-Main	0.4779
SubB-THR270-Side	SubB-PHE266-Main	0.4879			SubA-TYR315-Side	SubA-TYR384-Main	0.4777
SubA-ASN263-Main	SubA-ASP259-Main	0.4877			SubD-ARG484-Side	SubD-ASP456-Side	0.4773
SubB-ILE253-Main	SubB-LEU138-Main	0.4874			SubB-VAL376-Main	SubB-LYS365-Main	0.4768
SubD-GLU245-Main	SubD-GLN250-Main	0.4872			SubD-LYS337-Main	SubD-TYR333-Main	0.4764
SubD-LYS187-Side	SubD-GLU184-Side	0.487			SubD-ILE313-Main	SubD-LEU306-Main	0.4762
SubC-SER420-Side	SubC-ASP416-Main	0.4859			SubB-PHE75-Main	SubB-LYS101-Main	0.4735
SubC-ILE134-Main	SubC-PHE258-Main	0.4855			SubB-THR284-Main	SubB-PHE143-Main	0.4724
SubA-ARG230-Side	SubA-ASP234-Side	0.4855			SubD-SER454-Side	SubD-TYR353-Side	0.4718
SubD-LYS419-Side	SubD-GLU126-Side	0.4838			SubD-LYS483-Side	SubD-GLU486-Side	0.4717
SubB-ILE93-Main	SubB-GLU86-Main	0.4835			SubD-ILE96-Main	SubD-ALA27-Main	0.4715
SubD-ARG522-Side	SubD-ASP494-Side	0.4821			SubA-PHE266-Main	SubA-THR262-Main	0.4715
SubB-ASN263-Main	SubB-ASP259-Main	0.4808			SubB-THR349-Main	SubB-ASP398-Side	0.4714
SubC-ILE437-Main	SubC-THR455-Main	0.4804			SubD-GLU53-Main	SubD-LEU49-Main	0.4708
SubD-GLU86-Main	SubD-ILE93-Main	0.4803			SubC-CYS28-Main	SubC-CYS40-Main	0.4702
SubA-PHE266-Main	SubA-THR262-Main	0.4791			SubA-ASN309-Main	SubA-ASP130-Side	0.47
SubA-ASP202-Main	SubB-VAL146-Main	0.4776			SubD-GLU252-Main	SubD-HSD243-Main	0.4697
SubB-LYS354-Side	SubD-TYR531-Main	0.4771			SubA-SER320-Side	SubA-ASP318-Side	0.4688
SubB-SER320-Side	SubB-ASP318-Side	0.4768			SubD-LYS308-Main	SubD-LYS311-Main	0.467
SubD-LYS110-Side	SubD-GLU516-Side	0.4749			SubA-GLU53-Main	SubA-LEU49-Main	0.4668
SubA-LYS187-Side	SubA-GLU184-Side	0.474			SubD-SER448-Main	SubD-GLN343-Side	0.4662
SubB-PHE165-Main	SubB-VAL206-Main	0.4735			SubB-LEU157-Main	SubD-THR155-Main	0.4649
SubA-ARG102-Main	SubA-PHE106-Main	0.4735			SubA-MET407-Main	SubA-PRO403-Main	0.4644
SubC-ASN263-Side	SubC-ASN136-Side	0.4714			SubB-LYS145-Side	SubA-ASP201-Side	0.4641
SubD-ARG395-Side	SubD-ALA375-Main	0.4708			SubC-THR277-Side	SubC-ILE273-Main	0.4605
SubD-PHE266-Main	SubD-THR262-Main	0.4679			SubB-GLU53-Main	SubB-LEU49-Main	0.4604
SubC-ARG391-Side	SubC-GLU393-Side	0.4677			SubA-LYS118-Main	SubA-THR114-Main	0.4602
SubC-SER305-Main	SubC-CYS133-Main	0.4675			SubA-LYS308-Main	SubA-LYS311-Main	0.4598
SubC-TYR108-Side	SubC-CYS66-Main	0.467			SubB-LYS117-Side	SubB-ASP79-Side	0.4595
SubC-THR321-Side	SubC-ASP318-Main	0.4658			SubC-LYS337-Main	SubC-TYR333-Main	0.4592
SubC-LEU157-Main	SubA-THR155-Main	0.4655			SubC-ARG102-Main	SubC-PHE106-Main	0.4581
SubD-LYS208-Side	SubB-GLU152-Side	0.4648			SubA-LEU85-Main	SubA-LYS2-Main	0.4563
SubB-ASN125-Main	SubB-GLU121-Main	0.4641			SubB-LYS187-Side	SubB-GLU184-Side	0.4563
SubA-GLU516-Main	SubA-GLU512-Main	0.4634			SubD-LYS256-Side	SubC-GLU46-Side	0.4561
SubA-LYS225-Side	SubA-ASP219-Side	0.4627			SubB-ILE134-Main	SubB-PHE258-Main	0.4561
SubB-THR69-Side	SubB-ASP68-Main	0.4622			SubA-SER454-Side	SubA-TYR353-Side	0.4552
SubA-LYS118-Main	SubA-THR114-Main	0.4617			SubA-SER448-Main	SubA-GLN343-Side	0.4548
SubB-LYS110-Side	SubB-GLU516-Side	0.4616			SubD-THR270-Side	SubD-PHE266-Main	0.454
SubB-LYS118-Main	SubB-THR114-Main	0.4612			SubB-TYR330-Main	SubB-LYS326-Main	0.4531
SubC-ARG230-Side	SubC-GLU87-Side	0.4611			SubC-THR262-Side	SubC-ASP259-Side	0.453
SubD-THR270-Side	SubD-PHE266-Main	0.4609			SubC-LEU157-Main	SubA-THR155-Main	0.4523
SubD-CYS133-Main	SubD-SER305-Main	0.4607			SubB-LYS365-Main	SubB-SER374-Main	0.4513
SubC-LYS478-Side	SubC-GLU480-Side	0.4599			SubD-TYR315-Side	SubD-TYR384-Main	0.45
SubB-ILE30-Main	SubB-PHE38-Main	0.4595			SubD-ALA409-Main	SubD-LEU405-Main	0.449
SubD-CYS28-Main	SubD-CYS40-Main	0.4584			SubA-CYS133-Main	SubA-SER305-Main	0.4488
SubA-CYS133-Main	SubA-SER305-Main	0.4583			SubC-ASN303-Main	SubC-GLY135-Main	0.4487
SubC-THR276-Side	SubC-GLN272-Main	0.4581			SubA-THR270-Side	SubA-PHE266-Main	0.4485
SubD-CYS346-Main	SubD-LEU342-Main	0.4579			SubB-LYS271-Side	SubD-GLU504-Side	0.446
SubD-GLU393-Main	SubD-ARG378-Main	0.4574			SubC-SER325-Side	SubC-ILE313-Main	0.4459
SubB-ARG395-Main	SubB-VAL376-Main	0.4569			SubB-VAL26-Main	SubB-PHE42-Main	0.4456
SubB-ARG230-Main	SubB-LEU226-Main	0.4569			SubC-LYS77-Main	SubC-ASP99-Main	0.4449
SubD-PHE394-Main	SubD-CYS302-Main	0.4562			SubD-LYS225-Side	SubD-ASP219-Side	0.4441
SubC-GLY135-Main	SubC-ASN303-Main	0.4558			SubB-ILE253-Main	SubB-LEU138-Main	0.4437
SubD-LYS256-Side	SubC-GLU46-Side	0.4539			SubC-GLU245-Main	SubC-GLN250-Main	0.4434
SubC-ILE30-Main	SubC-PHE38-Main	0.4529			SubB-CYS133-Main	SubB-SER305-Main	0.4426
SubA-SER7-Side	SubA-GLU11-Side	0.4522			SubB-TYR160-Main	SubB-LYS145-Main	0.4412
SubD-SER492-Side	SubD-TYR353-Side	0.4518			SubC-LYS208-Side	SubC-ASP295-Side	0.441
SubC-ARG355-Side	SubC-ASP398-Side	0.4516			SubC-GLU393-Main	SubC-ARG378-Main	0.4376
SubA-SER254-Side	SubA-GLU137-Side	0.4514			SubD-THR220-Side	SubD-GLU163-Side	0.4376
SubC-LYS101-Side	SubC-ASP107-Side	0.4511			SubC-VAL159-Main	SubA-TYR153-Main	0.4373
SubB-ILE237-Main	SubB-LEU232-Main	0.4501			SubC-TYR499-Side	SubA-PRO291-Main	0.4373
SubC-TYR517-Side	SubC-ALA344-Main	0.45			SubA-LEU157-Main	SubC-THR155-Main	0.4363
SubB-LYS77-Main	SubB-ASP99-Main	0.4496			SubA-ARG484-Side	SubA-GLU459-Side	0.4339
SubA-CYS346-Main	SubA-LEU342-Main	0.4489			SubB-VAL206-Main	SubB-GLU163-Main	0.4333
SubB-LYS39-Side	SubA-ASP216-Side	0.4489			SubA-GLU393-Main	SubA-ARG378-Main	0.4329
SubC-ARG230-Main	SubC-LEU226-Main	0.4488			SubC-TYR415-Side	SubC-GLU126-Side	0.4325
SubB-ARG162-Side	SubB-GLU196-Side	0.4486			SubC-TYR333-Main	SubC-PHE329-Main	0.432
SubD-LYS77-Main	SubD-ASP99-Main	0.4473			SubC-THR276-Main	SubC-GLN272-Main	0.4315
SubC-HSD301-Main	SubC-GLU137-Main	0.4459			SubA-THR276-Main	SubA-GLN272-Main	0.4313
SubD-SER486-Main	SubD-GLN343-Side	0.4456			SubA-THR286-Main	SubA-PHE141-Main	0.4308
SubA-HSD301-Main	SubA-GLU137-Main	0.4446			SubD-ASP99-Main	SubD-LYS77-Main	0.4307
SubB-THR262-Side	SubB-ASP259-Side	0.4444			SubB-ILE30-Main	SubB-PHE38-Main	0.4306
SubA-ILE273-Main	SubA-ILE269-Main	0.4438			SubC-LYS45-Side	SubC-GLU24-Side	0.4305
SubD-THR248-Side	SubD-LYS207-Main	0.4436			SubD-ARG355-Side	SubD-ASP398-Side	0.4299
SubD-ILE274-Main	SubD-THR270-Main	0.4436			SubD-CYS40-Main	SubD-CYS28-Main	0.4298
SubD-ARG373-Side	SubC-ASP59-Side	0.4423			SubB-CYS88-Main	SubB-LYS91-Main	0.4292
SubC-TYR153-Side	SubA-SER164-Side	0.442			SubC-GLU126-Main	SubC-PHE122-Main	0.429
SubD-LYS519-Main	SubD-GLN515-Main	0.4411			SubC-ARG395-Side	SubC-GLU393-Side	0.4277
SubD-GLU53-Main	SubD-LEU49-Main	0.4409			SubA-LYS308-Side	SubA-ASP130-Side	0.427
SubD-SER420-Side	SubD-ASP416-Main	0.4403			SubD-GLU393-Main	SubD-ARG378-Main	0.4265
SubD-ILE76-Main	SubD-PHE56-Main	0.4399			SubC-VAL206-Main	SubC-GLU163-Main	0.4263
SubB-LYS275-Main	SubB-LYS271-Main	0.4397			SubA-SER247-Side	SubA-ASP295-Side	0.4262
SubB-LYS205-Side	SubB-ASP202-Side	0.4395			SubB-CYS229-Main	SubB-LYS225-Main	0.4257
SubA-THR277-Side	SubA-ILE273-Main	0.4393			SubB-LYS483-Side	SubB-GLU486-Side	0.4247
SubD-LYS337-Main	SubD-TYR333-Main	0.4392			SubB-SER203-Side	SubB-ASP201-Side	0.4231
SubB-ILE96-Main	SubB-ALA27-Main	0.4388			SubC-THR286-Main	SubC-PHE141-Main	0.423
SubB-SER62-Side	SubA-GLU361-Side	0.4384			SubA-ARG355-Side	SubA-ASP398-Side	0.422
SubA-ASN263-Side	SubA-ASN136-Side	0.4382			SubA-LYS275-Main	SubA-LYS271-Main	0.4217
SubB-LYS337-Main	SubB-TYR333-Main	0.4381			SubC-ILE253-Main	SubC-LEU138-Main	0.4215
SubC-MET332-Main	SubC-SER328-Main	0.4376			SubD-ARG395-Side	SubD-GLU393-Side	0.4215
SubD-ASN263-Main	SubD-ASP259-Main	0.4374			SubB-LEU366-Main	SubB-GLN445-Main	0.4213
SubA-LEU379-Main	SubA-SER369-Main	0.437			SubA-LYS290-Main	SubA-GLY297-Main	0.4212
SubA-GLU429-Main	SubA-TYR436-Main	0.4369			SubB-CYS28-Main	SubB-CYS40-Main	0.4206
SubC-CYS28-Main	SubC-CYS40-Main	0.4368			SubA-TYR415-Side	SubA-GLU126-Side	0.4198
SubB-ARG162-Side	SubB-ASP144-Side	0.4358			SubD-ASN125-Main	SubD-GLU121-Main	0.4198
SubA-ILE313-Main	SubA-LEU306-Main	0.4355			SubC-ARG230-Side	SubC-ASP234-Side	0.4191
SubA-THR286-Main	SubA-PHE141-Main	0.4351			SubD-LYS117-Side	SubD-ASP79-Side	0.419
SubB-SER54-Side	SubB-ASN50-Main	0.435			SubB-ARG230-Main	SubB-LEU226-Main	0.4176
SubD-HSD301-Main	SubD-GLU137-Main	0.435			SubB-ILE96-Main	SubB-ALA27-Main	0.4172
SubA-LYS478-Main	SubA-PRO424-Main	0.435			SubB-THR155-Side	SubB-SER149-Main	0.4166
SubB-ARG355-Side	SubB-ASP398-Side	0.4349			SubC-GLU53-Main	SubC-LEU49-Main	0.4137
SubA-GLU163-Main	SubA-ASP161-Side	0.4344			SubB-SER325-Side	SubB-ILE313-Main	0.413
SubC-PHE143-Main	SubC-THR284-Main	0.4341			SubB-ILE313-Main	SubB-LEU306-Main	0.4123
SubA-ARG378-Side	SubB-ASP59-Side	0.434			SubC-LEU455-Main	SubC-LEU451-Main	0.4119
SubC-ARG522-Side	SubC-GLU497-Side	0.4337			SubA-ILE274-Main	SubA-THR270-Main	0.4114
SubD-ARG395-Side	SubD-HSD301-Side	0.4335			SubB-TYR13-Main	SubB-ASN9-Main	0.4113
SubC-ALA348-Main	SubC-SER352-Side	0.4332			SubA-ARG102-Main	SubA-PHE106-Main	0.4107
SubC-GLU86-Main	SubC-ILE93-Main	0.4329			SubA-LEU455-Main	SubA-LEU451-Main	0.4105
SubD-SER439-Side	SubD-GLU429-Side	0.4327			SubA-LYS256-Side	SubB-GLU46-Side	0.4101
SubA-ARG395-Main	SubA-VAL376-Main	0.4326			SubD-LYS205-Side	SubD-ASP202-Side	0.4099
SubB-TYR461-Side	SubB-PHE322-Main	0.4321			SubA-LEU342-Main	SubA-HSD338-Main	0.4098
SubA-ARG230-Side	SubB-GLU24-Side	0.4319			SubA-LYS77-Main	SubA-ASP99-Main	0.4093
SubB-LYS478-Main	SubB-PRO424-Main	0.4314			SubB-ASP130-Main	SubB-TRP307-Main	0.4089
SubD-TYR160-Main	SubD-LYS145-Main	0.4309			SubD-LYS208-Side	SubB-GLU152-Side	0.4079
SubD-LYS326-Main	SubD-ASP318-Side	0.4302			SubC-ARG113-Side	SubC-ASP79-Side	0.4078
SubC-LYS117-Side	SubC-ASP79-Side	0.4297			SubA-ASN233-Main	SubA-CYS229-Main	0.4076
SubD-PHE75-Main	SubD-LYS101-Main	0.4289			SubC-THR270-Main	SubC-PHE266-Main	0.4074
SubB-CYS88-Main	SubB-LYS91-Main	0.4286			SubD-CYS346-Main	SubD-LEU342-Main	0.4074
SubD-ASP79-Main	SubD-MET97-Main	0.4284			SubA-LEU255-Main	SubA-ASN136-Main	0.4063
SubA-LYS519-Main	SubA-GLN515-Main	0.4282			SubC-THR276-Side	SubC-GLN272-Main	0.4047
SubD-TYR436-Main	SubD-GLU429-Main	0.4282			SubC-LYS419-Main	SubC-TYR415-Main	0.4045
SubB-TYR436-Main	SubB-GLU429-Main	0.4279			SubC-PHE165-Main	SubC-VAL206-Main	0.4045
SubA-GLU393-Main	SubA-ARG378-Main	0.4272			SubA-TYR108-Side	SubA-CYS66-Main	0.4045
SubD-HSD251-Main	SubD-PHE140-Main	0.4262			SubC-SER221-Side	SubC-ASP219-Side	0.4042
SubB-ASN263-Side	SubB-ASN136-Side	0.426			SubC-ARG484-Side	SubC-ASP456-Side	0.4038
SubD-GLU163-Main	SubD-ASP161-Side	0.4259			SubB-LYS20-Side	SubB-ASP18-Side	0.4034
SubB-THR286-Main	SubB-PHE141-Main	0.4258			SubB-TYR502-Side	SubD-GLU486-Side	0.4013
SubC-LEU255-Main	SubC-ASN136-Main	0.4254			SubA-TYR490-Side	SubC-ASP498-Side	0.4008
SubA-GLY135-Main	SubA-ASN303-Main	0.4245			SubC-LYS117-Main	SubC-ARG113-Main	0.4006
SubA-LYS354-Side	SubC-ASP536-Side	0.4241			SubB-LEU455-Main	SubB-LEU451-Main	0.3999
SubC-VAL206-Main	SubC-GLU163-Main	0.4239			SubD-ALA413-Main	SubD-ALA409-Main	0.3995
SubA-ILE134-Main	SubA-PHE258-Main	0.4237			SubA-LYS209-Side	SubA-ASP295-Side	0.3994
SubD-PHE165-Main	SubD-VAL206-Main	0.4227			SubD-PHE143-Main	SubD-THR284-Main	0.3985
SubD-ASN222-Side	SubD-ASP219-Side	0.4226			SubC-ASP130-Main	SubC-TRP307-Main	0.3979
SubC-LYS308-Main	SubC-LYS311-Main	0.422			SubD-LYS481-Main	SubD-GLN477-Main	0.3977
SubD-GLU252-Main	SubD-GLU252-Side	0.4219			SubD-LYS337-Side	SubD-GLU422-Side	0.3972
SubD-VAL278-Main	SubD-ILE274-Main	0.4218			SubB-THR277-Main	SubB-ILE273-Main	0.3969
SubA-LYS478-Side	SubA-GLU480-Side	0.4217			SubA-TYR13-Main	SubA-ASN9-Main	0.3967
SubD-ILE228-Main	SubD-ILE224-Main	0.4213			SubB-ASP99-Main	SubB-LYS77-Main	0.3966
SubA-CYS302-Main	SubA-PHE394-Main	0.4212			SubA-ILE253-Main	SubA-LEU138-Main	0.3963
SubD-HSD244-Main	SubD-GLU252-Side	0.4203			SubA-LEU226-Main	SubA-ASN222-Main	0.3962
SubC-ILE273-Main	SubC-ILE269-Main	0.4199			SubC-TYR160-Main	SubC-LYS145-Main	0.3948
SubD-LYS256-Side	SubD-GLU389-Side	0.4198			SubD-LYS20-Side	SubD-ASP18-Side	0.3947
SubB-TYR218-Side	SubB-SER210-Main	0.4193			SubB-LYS117-Side	SubB-ASP99-Side	0.3938
SubA-LYS20-Side	SubA-ASP18-Side	0.4184			SubA-LEU138-Main	SubA-ILE253-Main	0.3934
SubC-PHE165-Main	SubC-VAL206-Main	0.4181			SubD-GLU245-Main	SubD-GLN250-Main	0.3928
SubB-LEU412-Main	SubB-ALA408-Main	0.4181			SubA-LYS419-Main	SubA-TYR415-Main	0.3927
SubB-LEU157-Main	SubD-THR155-Main	0.4179			SubC-THR82-Side	SubC-ASP265-Side	0.3921
SubA-TYR368-Side	SubA-LEU425-Main	0.4173			SubA-CYS399-Main	SubA-ASN298-Main	0.3921
SubA-LYS308-Side	SubA-ASP130-Side	0.4172			SubC-ILE96-Main	SubC-ALA27-Main	0.3914
SubC-CYS40-Main	SubC-CYS28-Main	0.4171			SubD-LYS431-Side	SubD-ASP432-Side	0.3912
SubC-PHE394-Main	SubC-CYS302-Main	0.417			SubD-ASN296-Side	SubD-ARG355-Main	0.3909
SubB-TYR13-Main	SubB-ASN9-Main	0.4149			SubC-GLU478-Main	SubC-GLU474-Main	0.3907
SubD-VAL206-Main	SubD-GLU163-Main	0.4143			SubC-ILE237-Main	SubC-LEU232-Main	0.3902
SubB-ARG378-Main	SubB-GLU393-Main	0.414			SubD-LEU255-Main	SubD-ASN136-Main	0.39
SubD-LYS91-Side	SubD-GLU24-Side	0.414			SubD-PHE38-Main	SubD-ILE30-Main	0.39
SubD-THR214-Side	SubD-GLY211-Main	0.4138			SubA-GLY135-Main	SubA-ASN303-Main	0.3892
SubD-LEU255-Main	SubD-ASN136-Main	0.4128			SubA-ARG373-Side	SubA-GLU361-Side	0.3882
SubC-ARG102-Main	SubC-PHE106-Main	0.4126			SubD-CYS133-Main	SubD-SER305-Main	0.3877
SubA-ILE93-Main	SubA-GLU86-Main	0.4125			SubC-LEU255-Main	SubC-ASN136-Main	0.3876
SubA-MET332-Main	SubA-SER328-Main	0.4121			SubA-TYR499-Side	SubC-PRO289-Main	0.387
SubB-ARG283-Side	SubB-ASP161-Side	0.4117			SubD-PHE258-Main	SubD-ILE134-Main	0.3869
SubD-PHE143-Main	SubD-THR284-Main	0.4114			SubC-ILE273-Main	SubC-ILE269-Main	0.3865
SubC-TYR436-Main	SubC-GLU429-Main	0.4113			SubB-LYS308-Main	SubB-LYS311-Main	0.3863
SubD-LYS118-Main	SubD-THR114-Main	0.411			SubD-GLU24-Main	SubD-ASN92-Main	0.386
SubA-ARG113-Side	SubA-ASP99-Side	0.4105			SubB-GLU478-Main	SubB-GLU474-Main	0.386
SubA-LEU300-Main	SubA-PRO397-Main	0.41			SubB-THR276-Main	SubB-GLN272-Main	0.3855
SubD-ILE237-Main	SubD-LEU232-Main	0.4091			SubD-LYS275-Main	SubD-LYS271-Main	0.3852
SubD-ARG395-Main	SubD-VAL376-Main	0.4089			SubC-LYS208-Side	SubA-GLU152-Side	0.3852
SubD-TYR415-Side	SubD-GLU126-Side	0.4087			SubD-ASP130-Main	SubD-TRP307-Main	0.3846
SubD-SER352-Side	SubD-ASP398-Side	0.4079			SubC-ASN125-Main	SubC-GLU121-Main	0.3843
SubD-HSD243-Main	SubD-GLU252-Side	0.4078			SubC-ARG355-Side	SubC-LEU396-Main	0.3843
SubD-ARG522-Side	SubD-GLU497-Side	0.4077			SubD-LYS483-Side	SubD-ALA348-Main	0.3841
SubC-LYS354-Side	SubA-TYR531-Main	0.4076			SubC-LYS110-Side	SubC-GLU478-Side	0.3838
SubB-LYS419-Side	SubB-GLU126-Side	0.4073			SubD-SER328-Side	SubD-SER325-Main	0.3835
SubC-SER420-Main	SubC-ASP416-Main	0.4073			SubB-LYS340-Side	SubB-GLU453-Side	0.3813
SubD-LYS117-Side	SubD-ASP99-Side	0.4067			SubB-THR286-Main	SubB-PHE141-Main	0.3811
SubD-THR277-Side	SubD-ILE273-Main	0.4058			SubA-ARG373-Side	SubA-GLU245-Side	0.3811
SubC-LYS419-Main	SubC-TYR415-Main	0.4055			SubA-GLU252-Main	SubA-GLU252-Side	0.381
SubB-GLU137-Main	SubB-HSD301-Main	0.405			SubC-LYS481-Main	SubC-GLN477-Main	0.3805
SubB-HSD244-Side	SubB-ASP219-Side	0.4049			SubD-CYS302-Main	SubD-PHE394-Main	0.3802
SubB-LYS337-Side	SubB-GLU422-Side	0.4047			SubD-ARG484-Main	SubD-ILE480-Main	0.3798
SubA-LYS117-Side	SubA-ASP79-Side	0.4043			SubD-MET407-Main	SubD-PRO403-Main	0.3797
SubD-VAL159-Main	SubB-TYR153-Main	0.4042			SubA-TYR333-Main	SubA-PHE329-Main	0.3786
SubA-ARG395-Side	SubA-GLU393-Side	0.404			SubC-SER54-Side	SubC-ASN50-Main	0.3779
SubA-PHE258-Main	SubA-ILE134-Main	0.4036			SubD-TYR13-Main	SubD-ASN9-Main	0.3777
SubB-MET407-Main	SubB-PRO403-Main	0.4034			SubA-LYS354-Side	SubC-ASP498-Side	0.3773
SubB-ARG230-Side	SubB-ASP234-Side	0.4024			SubA-VAL336-Main	SubA-MET332-Main	0.377
SubC-LYS20-Side	SubC-ASP18-Side	0.4014			SubA-SER420-Side	SubA-ASP416-Main	0.3756
SubC-LEU493-Main	SubC-LEU489-Main	0.3996			SubD-LEU381-Main	SubC-ASP73-Side	0.3742
SubB-ILE134-Main	SubB-PHE258-Main	0.3992			SubD-SER442-Side	SubD-GLN423-Main	0.3741
SubB-HSD178-Side	SubB-GLU196-Side	0.3983			SubC-MET332-Main	SubC-SER328-Main	0.3729
SubD-GLU516-Main	SubD-GLU512-Main	0.398			SubA-ARG378-Main	SubA-GLU393-Main	0.3727
SubD-LYS168-Side	SubC-ASP151-Side	0.3978			SubA-MET332-Main	SubA-SER328-Main	0.3727
SubC-GLU245-Main	SubC-GLN250-Main	0.3975			SubD-THR276-Main	SubD-GLN272-Main	0.3716
SubC-SER328-Side	SubC-SER325-Side	0.3975			SubA-PHE75-Main	SubA-LYS101-Main	0.3713
SubA-ARG230-Main	SubA-LEU226-Main	0.3973			SubD-LYS110-Side	SubD-GLU478-Side	0.3712
SubA-ASN309-Main	SubA-ASP130-Side	0.3968			SubC-LEU300-Main	SubC-PRO397-Main	0.3706
SubD-LYS207-Side	SubA-GLU542-Side	0.3967			SubC-ASN351-Main	SubA-ASP498-Side	0.3699
SubD-LYS131-Side	SubD-ASP259-Side	0.3966			SubC-LYS51-Side	SubD-GLU389-Side	0.3697
SubD-ASN125-Main	SubD-GLU121-Main	0.3959			SubD-LYS419-Main	SubD-TYR415-Main	0.3691
SubD-ASN347-Side	SubD-LEU396-Main	0.3959			SubD-SER442-Main	SubD-PRO424-Main	0.369
SubB-ILE273-Main	SubB-ILE269-Main	0.3957			SubB-ASN125-Main	SubB-GLU121-Main	0.3684
SubB-ASN533-Main	SubB-ASP536-Side	0.3948			SubA-LYS20-Side	SubA-ASP18-Side	0.3678
SubB-HSD178-Main	SubB-ASN194-Main	0.3947			SubA-THR270-Main	SubA-PHE266-Main	0.3675
SubC-LYS117-Main	SubC-ARG113-Main	0.394			SubB-GLN343-Side	SubB-SER448-Main	0.367
SubB-LYS208-Side	SubD-GLU152-Side	0.3933			SubC-ARG484-Side	SubC-GLU459-Side	0.3668
SubA-ARG522-Side	SubA-GLU497-Side	0.3929			SubD-ASP234-Main	SubD-ARG230-Main	0.3664
SubC-LYS354-Side	SubA-ASP536-Side	0.3925			SubC-TYR13-Main	SubC-ASN9-Main	0.3664
SubC-ASN533-Main	SubC-ASP536-Side	0.3924			SubA-LYS354-Side	SubC-TYR493-Main	0.3661
SubC-GLU516-Main	SubC-GLU512-Main	0.3906			SubC-LYS308-Main	SubC-LYS311-Main	0.3659
SubC-LYS478-Main	SubC-PRO424-Main	0.3905			SubC-SER420-Side	SubC-ASP416-Main	0.365
SubD-THR220-Main	SubD-GLU163-Side	0.3905			SubA-CYS40-Main	SubA-CYS28-Main	0.365
SubB-GLU53-Main	SubB-LEU49-Main	0.3904			SubB-ASN312-Side	SubB-LYS390-Main	0.3645
SubC-CYS120-Main	SubC-LEU116-Main	0.3897			SubD-GLN477-Main	SubD-GLU473-Main	0.364
SubD-GLN515-Main	SubD-GLU511-Main	0.3865			SubB-PHE41-Main	SubA-TYR242-Main	0.3634
SubC-LYS208-Side	SubA-GLU152-Side	0.3865			SubB-PHE266-Main	SubB-THR262-Main	0.3634
SubC-LYS91-Side	SubC-ASP22-Side	0.3854			SubD-CYS399-Main	SubD-ASN298-Main	0.3629
SubD-ASN294-Main	SubB-GLU152-Side	0.3843			SubA-CYS302-Main	SubA-PHE394-Main	0.3628
SubA-THR215-Side	SubB-TYR37-Main	0.3843			SubD-TYR333-Main	SubD-PHE329-Main	0.3623
SubA-LEU267-Main	SubA-ASN263-Main	0.3841			SubC-ASN312-Side	SubC-LYS390-Main	0.3618
SubC-TYR103-Side	SubC-ASP73-Main	0.3839			SubD-ASN383-Main	SubC-TYR103-Main	0.3614
SubB-GLU252-Main	SubB-HSD243-Main	0.3838			SubB-TYR415-Main	SubB-ILE411-Main	0.3613
SubA-GLU53-Main	SubA-LEU49-Main	0.3837			SubC-ARG227-Main	SubC-ILE223-Main	0.3612
SubD-ILE437-Main	SubD-THR455-Main	0.3832			SubD-THR82-Side	SubD-ASP265-Side	0.3611
SubD-VAL44-Main	SubD-GLU24-Main	0.3828			SubB-LEU342-Main	SubB-HSD338-Main	0.3609
SubC-ASP99-Main	SubC-LYS77-Main	0.382			SubD-LYS77-Main	SubD-ASP99-Main	0.3595
SubB-LYS478-Side	SubB-GLU480-Side	0.3811			SubA-ASP79-Main	SubA-MET97-Main	0.3594
SubC-LYS51-Side	SubC-GLU46-Side	0.3802			SubB-SER305-Main	SubB-CYS133-Main	0.3575
SubA-SER442-Side	SubA-SER438-Main	0.3793			SubB-SER172-Main	SubB-ASP170-Side	0.3571
SubC-GLU252-Main	SubC-HSD243-Main	0.3784			SubD-ASN298-Side	SubD-MET288-Main	0.3568
SubC-TYR333-Main	SubC-PHE329-Main	0.3784			SubC-CYS88-Main	SubC-LYS91-Main	0.3562
SubD-THR220-Side	SubD-GLU163-Side	0.3774			SubC-LYS365-Main	SubC-SER374-Main	0.356
SubD-TYR368-Side	SubD-LEU425-Main	0.3773			SubD-LEU157-Main	SubB-THR155-Main	0.3555
SubD-MET332-Main	SubD-SER328-Main	0.3773			SubB-LYS91-Side	SubB-GLU24-Side	0.3555
SubB-LYS208-Side	SubB-ASP295-Side	0.3771			SubA-TYR330-Main	SubA-LYS326-Main	0.3553
SubB-TYR330-Main	SubB-LYS326-Main	0.3769			SubC-PHE258-Main	SubC-ILE134-Main	0.3553
SubB-SER305-Main	SubB-CYS133-Main	0.375			SubB-ILE228-Main	SubB-ILE224-Main	0.3552
SubB-THR220-Side	SubB-GLU163-Side	0.3734			SubC-ILE274-Main	SubC-THR270-Main	0.3552
SubD-SER249-Side	SubD-ASP161-Side	0.3733			SubC-VAL278-Main	SubC-ILE274-Main	0.3548
SubC-ASP89-Main	SubD-VAL183-Main	0.3733			SubD-ASN233-Main	SubD-CYS229-Main	0.3542
SubB-TYR415-Side	SubB-GLU126-Side	0.3731			SubC-ASN495-Main	SubC-ASP498-Side	0.3533
SubA-ASN347-Main	SubA-GLN343-Main	0.372			SubB-CYS120-Main	SubB-LEU116-Main	0.3531
SubD-LEU267-Main	SubD-ASN263-Main	0.371			SubD-VAL206-Main	SubD-GLU163-Main	0.353
SubA-SER280-Side	SubA-THR276-Main	0.371			SubC-ASP79-Main	SubC-MET97-Main	0.3526
SubA-ILE518-Main	SubA-ILE514-Main	0.3709			SubB-LYS77-Main	SubB-ASP99-Main	0.3524
SubD-TYR13-Main	SubD-ASN9-Main	0.3707			SubC-TYR353-Side	SubC-ASN347-Main	0.3521
SubC-PHE41-Main	SubD-TYR242-Main	0.3706			SubA-SER305-Main	SubA-CYS133-Main	0.3511
SubD-ASP99-Main	SubD-LYS77-Main	0.3696			SubD-LYS19-Side	SubD-ASP22-Side	0.3508
SubB-ALA60-Main	SubB-SER72-Main	0.3691			SubD-GLU478-Main	SubD-GLU474-Main	0.3507
SubA-TYR13-Main	SubA-ASN9-Main	0.3688			SubD-LYS271-Side	SubB-GLU504-Side	0.3495
SubD-SER439-Main	SubD-GLU429-Side	0.3675			SubC-CYS302-Main	SubC-PHE394-Main	0.3492
SubA-PHE75-Main	SubA-LYS101-Main	0.3672			SubA-CYS505-Main	SubC-CYS399-Main	0.3484
SubD-ILE96-Main	SubD-ALA27-Main	0.3672			SubA-CYS120-Main	SubA-LEU116-Main	0.3478
SubC-PHE140-Main	SubC-HSD251-Main	0.367			SubD-PHE331-Main	SubD-GLU327-Main	0.3476
SubD-LYS478-Main	SubD-PRO424-Main	0.3659			SubC-CYS120-Main	SubC-LEU116-Main	0.3473
SubA-ILE274-Main	SubA-THR270-Main	0.3659			SubD-ILE392-Main	SubD-ILE304-Main	0.3469
SubA-LYS431-Side	SubB-GLU70-Side	0.3659			SubD-GLU137-Main	SubD-HSD301-Main	0.3468
SubA-CYS88-Main	SubA-LYS91-Main	0.3656			SubC-ILE313-Main	SubC-LEU306-Main	0.3467
SubB-ASN192-Main	SubB-ASP188-Side	0.365			SubC-ARG355-Side	SubC-THR362-Side	0.3463
SubB-LYS308-Main	SubB-LYS311-Main	0.364			SubD-THR276-Side	SubD-GLN272-Main	0.3463
SubD-LYS478-Side	SubD-GLU480-Side	0.3639			SubC-LYS225-Side	SubC-HSD244-Side	0.346
SubD-LYS20-Side	SubD-ASP18-Side	0.3638			SubA-GLU478-Main	SubA-GLU474-Main	0.3455
SubA-LYS337-Side	SubA-GLU422-Side	0.3633			SubC-LYS187-Side	SubC-GLU184-Side	0.3446
SubC-TYR531-Side	SubC-THR155-Side	0.3629			SubD-ARG230-Main	SubD-LEU226-Main	0.3443
SubA-LEU493-Main	SubA-LEU489-Main	0.3627			SubA-ASP456-Main	SubA-VAL452-Main	0.3442
SubD-ARG378-Side	SubC-ASP73-Side	0.3623			SubA-GLN240-Main	SubA-SER254-Main	0.3439
SubC-TYR13-Main	SubC-ASN9-Main	0.3619			SubB-SER221-Main	SubB-ASP219-Side	0.3434
SubC-LYS39-Side	SubD-ASP216-Side	0.3618			SubB-PHE122-Main	SubB-LYS118-Main	0.3432
SubC-LYS225-Side	SubC-ASP219-Side	0.3616			SubA-PHE141-Main	SubA-THR286-Main	0.3431
SubC-ILE237-Main	SubC-LEU232-Main	0.3613			SubC-ASP456-Main	SubC-VAL452-Main	0.343
SubD-THR114-Side	SubD-ASP99-Side	0.361			SubB-ASN298-Main	SubB-GLU139-Side	0.3424
SubA-GLU126-Main	SubA-PHE122-Main	0.3609			SubC-LYS39-Side	SubD-ASP216-Side	0.3424
SubC-LYS521-Side	SubA-CYS543-Side	0.3609			SubD-ILE253-Main	SubD-LEU138-Main	0.3423
SubC-ARG227-Main	SubC-ILE223-Main	0.3605			SubB-LYS419-Main	SubB-TYR415-Main	0.3422
SubB-LYS110-Side	SubB-SER67-Main	0.3587			SubD-ARG484-Side	SubD-GLU459-Side	0.3407
SubA-LYS275-Main	SubA-LYS271-Main	0.3586			SubA-LYS483-Side	SubA-GLU486-Side	0.3405
SubB-ARG227-Main	SubB-ILE223-Main	0.3585			SubD-ARG283-Main	SubD-VAL278-Main	0.3395
SubC-PHE331-Main	SubC-GLU327-Main	0.3581			SubA-ARG373-Side	SubB-ASP59-Side	0.3392
SubB-ASP130-Main	SubB-TRP307-Main	0.3575			SubC-ARG113-Side	SubC-ASP99-Side	0.339
SubB-ILE313-Main	SubB-LEU306-Main	0.3572			SubC-LEU138-Main	SubC-ILE253-Main	0.3389
SubC-LEU412-Main	SubC-ALA408-Main	0.3568			SubB-LEU138-Main	SubB-ILE253-Main	0.3386
SubA-THR262-Side	SubA-ASP259-Side	0.3567			SubA-SER221-Main	SubA-ASP219-Side	0.3376
SubD-ILE142-Main	SubD-SER249-Main	0.3566			SubB-LYS208-Side	SubB-ASP295-Side	0.3371
SubA-LYS256-Side	SubB-GLU46-Side	0.3563			SubB-ILE273-Main	SubB-ILE269-Main	0.3362
SubC-PHE141-Main	SubC-THR286-Main	0.3561			SubA-ASP130-Main	SubA-TRP307-Main	0.3361
SubA-GLN515-Main	SubA-GLU511-Main	0.3559			SubD-TYR108-Side	SubD-CYS66-Main	0.3359
SubD-MET1-Main	SubD-GLU87-Side	0.3555			SubC-TYR43-Main	SubD-GLN240-Main	0.3358
SubB-ALA231-Main	SubB-ARG227-Main	0.354			SubB-LYS2-Side	SubB-ASP234-Side	0.3357
SubA-LYS110-Side	SubA-ASP68-Side	0.3539			SubB-ASP79-Main	SubB-MET97-Main	0.3354
SubC-ARG355-Side	SubC-ASN298-Main	0.3538			SubB-GLY135-Main	SubB-ASN303-Main	0.3354
SubA-LYS77-Main	SubA-ASP99-Main	0.3533			SubC-LYS365-Side	SubC-GLU443-Side	0.3354
SubD-LYS118-Side	SubD-ASP107-Side	0.3532			SubD-SER388-Side	SubD-GLU389-Side	0.3352
SubD-SER420-Main	SubD-ASP416-Main	0.353			SubC-GLU137-Main	SubC-HSD301-Main	0.3347
SubA-SER492-Side	SubA-TYR353-Side	0.353			SubD-ALA60-Main	SubD-SER72-Main	0.334
SubD-LYS290-Side	SubD-ASP295-Side	0.3529			SubA-LYS390-Side	SubA-SER380-Main	0.3331
SubD-SER54-Side	SubD-ASN50-Main	0.3526			SubA-ALA413-Main	SubA-ALA409-Main	0.3327
SubB-LEU493-Main	SubB-LEU489-Main	0.3522			SubB-MET350-Main	SubD-CYS505-Side	0.3318
SubB-LEU138-Main	SubB-ILE253-Main	0.3521			SubD-TYR415-Main	SubD-ILE411-Main	0.3315
SubA-ASP234-Main	SubA-ARG230-Main	0.3521			SubD-THR270-Main	SubD-PHE266-Main	0.3313
SubC-ASN125-Main	SubC-GLU121-Main	0.3514			SubA-LEU300-Main	SubA-PRO397-Main	0.3302
SubA-TYR353-Side	SubA-ASN347-Main	0.3513			SubB-TYR493-Side	SubB-THR155-Side	0.3301
SubC-SER369-Side	SubC-PHE428-Main	0.3507			SubB-THR276-Side	SubB-GLN272-Main	0.3299
SubD-LYS308-Main	SubD-LYS311-Main	0.3496			SubC-ILE480-Main	SubC-ILE476-Main	0.3291
SubA-TYR108-Side	SubA-ASP68-Side	0.3494			SubB-LYS256-Main	SubB-ASN238-Main	0.329
SubA-PHE143-Main	SubA-THR284-Main	0.3491			SubA-SER280-Side	SubA-THR276-Main	0.329
SubA-ARG378-Main	SubA-GLU393-Main	0.3481			SubC-TYR415-Main	SubC-ILE411-Main	0.3288
SubD-LYS337-Side	SubD-GLU422-Side	0.3477			SubB-LYS17-Main	SubB-TYR13-Main	0.3285
SubA-VAL246-Main	SubA-GLU245-Side	0.3474			SubD-SER305-Main	SubD-CYS133-Main	0.3285
SubC-THR284-Side	SubD-ASP201-Side	0.3462			SubA-ILE76-Main	SubA-PHE56-Main	0.3282
SubA-CYS120-Main	SubA-LEU116-Main	0.3456			SubA-LYS271-Side	SubC-GLU504-Side	0.3281
SubC-GLU137-Main	SubC-HSD301-Main	0.3453			SubC-GLU459-Main	SubC-LEU455-Main	0.328
SubA-TYR436-Main	SubA-GLU429-Main	0.3447			SubA-GLU459-Main	SubA-LEU455-Main	0.3277
SubA-ASN191-Main	SubA-VAL180-Main	0.344			SubB-LEU232-Main	SubB-ILE228-Main	0.3274
SubB-CYS28-Main	SubB-CYS40-Main	0.3438			SubA-THR276-Side	SubA-GLN272-Main	0.3261
SubA-LYS91-Side	SubA-GLU24-Side	0.343			SubA-PHE140-Main	SubA-HSD251-Main	0.3259
SubB-LEU267-Main	SubB-ASN263-Main	0.3427			SubC-GLN240-Main	SubC-SER254-Main	0.3257
SubB-TYR84-Main	SubB-ASN95-Main	0.3427			SubC-ALA409-Main	SubC-LEU405-Main	0.3252
SubB-SER420-Main	SubB-ASP416-Main	0.3419			SubA-TYR160-Main	SubA-LYS145-Main	0.3248
SubC-LYS225-Side	SubC-HSD244-Side	0.3419			SubC-ARG378-Main	SubC-GLU393-Main	0.3243
SubA-LYS208-Side	SubA-ASP295-Side	0.3419			SubB-THR82-Side	SubB-ASP265-Side	0.3243
SubA-GLU245-Main	SubA-GLN250-Main	0.3416			SubB-LYS290-Main	SubB-GLY297-Main	0.3238
SubA-LYS419-Main	SubA-TYR415-Main	0.3411			SubD-THR36-Side	SubB-CYS505-Side	0.3235
SubA-SER420-Main	SubA-ASP416-Main	0.3406			SubC-LYS275-Main	SubC-LYS271-Main	0.323
SubD-LEU493-Main	SubD-LEU489-Main	0.3405			SubA-THR248-Side	SubA-LYS207-Main	0.3223
SubA-SER203-Main	SubA-ASP201-Side	0.3401			SubB-SER448-Main	SubB-GLN343-Side	0.3221
SubC-CYS302-Main	SubC-PHE394-Main	0.3398			SubB-LYS365-Side	SubB-GLU443-Side	0.3221
SubC-TYR528-Side	SubA-ASP536-Side	0.3394			SubA-ASN298-Side	SubA-MET288-Main	0.3214
SubC-ASP79-Main	SubC-MET97-Main	0.339			SubA-ILE273-Main	SubA-ILE269-Main	0.3204
SubA-ARG522-Main	SubA-ILE518-Main	0.3389			SubC-SER221-Main	SubC-ASP219-Side	0.3204
SubD-ASN309-Main	SubD-ASP130-Side	0.3388			SubD-VAL239-Main	SubD-ASN233-Side	0.3203
SubD-TYR197-Side	SubD-ASP144-Side	0.3384			SubA-LYS131-Side	SubA-ASP259-Side	0.3199
SubC-LYS117-Side	SubC-ASP99-Side	0.3377			SubD-PHE122-Main	SubD-LYS118-Main	0.319
SubC-TYR330-Main	SubC-LYS326-Main	0.3374			SubC-LEU342-Main	SubC-HSD338-Main	0.3187
SubA-THR270-Main	SubA-PHE266-Main	0.3373			SubD-PHE165-Main	SubD-VAL206-Main	0.3186
SubC-PHE266-Main	SubC-THR262-Main	0.3369			SubA-TYR242-Side	SubA-LYS225-Main	0.3183
SubB-CYS346-Main	SubB-LEU342-Main	0.3367			SubA-LEU379-Main	SubA-SER369-Main	0.3182
SubB-VAL159-Main	SubD-TYR153-Main	0.3362			SubD-SER203-Main	SubD-ASP201-Side	0.3181
SubA-TYR333-Main	SubA-PHE329-Main	0.3359			SubA-LYS337-Side	SubA-ASP416-Side	0.3179
SubB-PHE74-Main	SubB-PHE58-Main	0.3354			SubA-TYR502-Side	SubC-GLU486-Side	0.3177
SubD-THR286-Main	SubD-PHE141-Main	0.3354			SubA-TYR415-Main	SubA-ILE411-Main	0.3175
SubA-TYR197-Side	SubA-ASP144-Side	0.3351			SubD-TYR160-Main	SubD-LYS145-Main	0.3173
SubD-LEU300-Main	SubD-PRO397-Main	0.3345			SubC-GLN364-Side	SubC-CYS363-Main	0.317
SubB-GLY135-Main	SubB-ASN303-Main	0.3334			SubB-LYS337-Side	SubB-GLU422-Side	0.3169
SubD-ILE134-Main	SubD-PHE258-Main	0.3332			SubA-ARG162-Side	SubA-ASP144-Side	0.3165
SubD-GLY371-Main	SubD-LEU379-Main	0.3322			SubD-SER221-Side	SubD-GLU163-Side	0.3164
SubA-LYS521-Side	SubA-ALA348-Main	0.3309			SubA-TRP307-Main	SubA-LYS131-Main	0.3164
SubC-LYS101-Main	SubC-PHE75-Main	0.3308			SubD-LYS225-Side	SubD-GLU163-Side	0.3163
SubB-ARG162-Main	SubB-ASP144-Side	0.3305			SubB-ASN347-Main	SubB-GLN343-Main	0.3162
SubD-SER402-Side	SubD-ASN32-Main	0.3301			SubB-SER372-Main	SubB-SER369-Side	0.3162
SubD-ARG355-Side	SubD-ASP398-Side	0.3299			SubD-SER221-Main	SubD-ASP219-Side	0.3159
SubD-LEU342-Main	SubD-HSD338-Main	0.3298			SubC-CYS399-Main	SubC-ASN298-Main	0.3157
SubB-GLN515-Main	SubB-GLU511-Main	0.3295			SubD-THR155-Side	SubD-SER149-Main	0.3153
SubA-ARG391-Main	SubA-SER380-Side	0.3295			SubD-GLU163-Main	SubD-ASP161-Side	0.3152
SubB-THR270-Main	SubB-PHE266-Main	0.3294			SubC-SER81-Main	SubC-ASP79-Side	0.3147
SubB-PHE476-Main	SubB-VAL445-Main	0.3291			SubB-PHE143-Main	SubB-THR284-Main	0.3147
SubA-ASP499-Main	SubA-ALA495-Main	0.3291			SubD-LEU94-Main	SubD-ILE25-Main	0.3142
SubC-VAL159-Main	SubA-TYR153-Main	0.3273			SubD-ARG355-Side	SubD-LEU396-Main	0.3141
SubD-ILE253-Main	SubD-LEU138-Main	0.3273			SubA-PHE165-Main	SubA-VAL206-Main	0.314
SubB-PHE258-Main	SubB-ILE134-Main	0.3271			SubA-LYS2-Side	SubA-GLU87-Side	0.3137
SubC-LYS208-Side	SubC-ASP295-Side	0.3267			SubA-GLN477-Main	SubA-GLU473-Main	0.3131
SubA-SER320-Side	SubA-ASP318-Side	0.3263			SubD-LYS290-Side	SubD-ASN294-Main	0.3129
SubC-LYS390-Side	SubC-TYR384-Main	0.3257			SubA-LEU412-Main	SubA-ALA408-Main	0.3129
SubC-ARG395-Main	SubC-VAL376-Main	0.3257			SubA-ILE228-Main	SubA-ILE224-Main	0.3123
SubD-ASN401-Side	SubD-PHE345-Main	0.3256			SubA-LYS208-Side	SubC-GLU152-Side	0.3123
SubB-PHE143-Main	SubB-THR284-Main	0.3245			SubB-GLU393-Main	SubB-ARG378-Main	0.3117
SubA-TYR415-Main	SubA-ILE411-Main	0.3241			SubA-ARG484-Main	SubA-ILE480-Main	0.3112
SubC-LEU379-Main	SubC-SER369-Main	0.3237			SubC-ASP398-Main	SubC-ASN347-Side	0.3111
SubD-ILE30-Main	SubD-PHE38-Main	0.3235			SubC-SER380-Side	SubC-GLU393-Side	0.3101
SubA-ASP130-Main	SubA-TRP307-Main	0.3229			SubD-ILE480-Main	SubD-ILE476-Main	0.31
SubA-ARG113-Side	SubA-ASP79-Side	0.3224			SubD-THR284-Side	SubD-ASP144-Main	0.3099
SubD-LEU412-Main	SubD-ALA408-Main	0.3223			SubC-THR277-Main	SubC-ILE273-Main	0.3087
SubA-ASN233-Main	SubA-CYS229-Main	0.3222			SubA-LYS365-Main	SubA-SER374-Main	0.3083
SubB-GLU516-Main	SubB-GLU512-Main	0.3214			SubA-ASN312-Main	SubA-PRO387-Main	0.3082
SubC-TYR415-Main	SubC-ILE411-Main	0.3212			SubB-SER254-Main	SubB-ARG241-Main	0.3081
SubB-THR349-Side	SubB-ASN351-Side	0.321			SubC-THR155-Side	SubC-SER149-Main	0.308
SubC-ARG162-Main	SubC-ASP144-Side	0.3209			SubB-LEU458-Main	SubB-SER454-Main	0.3078
SubA-SER221-Side	SubA-GLU163-Side	0.3207			SubC-PHE140-Main	SubC-HSD251-Main	0.3076
SubB-LYS20-Side	SubB-ASP18-Side	0.3205			SubA-ARG227-Main	SubA-ILE223-Main	0.3076
SubD-ASP494-Main	SubD-VAL490-Main	0.3201			SubB-LEU226-Main	SubB-ASN222-Main	0.3075
SubB-GLU163-Main	SubB-ASP161-Side	0.3199			SubD-SER172-Main	SubD-ASP170-Side	0.3073
SubD-GLU497-Main	SubD-LEU493-Main	0.3198			SubB-LYS101-Side	SubB-ASP107-Side	0.3072
SubD-MET407-Main	SubD-PRO403-Main	0.3185			SubA-LYS187-Side	SubA-GLU184-Side	0.307
SubC-SER221-Side	SubC-ASP219-Side	0.3184			SubB-CYS302-Main	SubB-PHE394-Main	0.3067
SubB-ILE274-Main	SubB-THR270-Main	0.3181			SubB-TYR436-Side	SubB-ASP432-Side	0.3067
SubC-GLU497-Main	SubC-LEU493-Main	0.318			SubA-LYS117-Main	SubA-ARG113-Main	0.3058
SubB-LYS118-Side	SubB-GLU121-Side	0.318			SubB-LYS275-Main	SubB-LYS271-Main	0.3056
SubC-GLU126-Main	SubC-PHE122-Main	0.3174			SubA-THR214-Side	SubA-ASP219-Side	0.3056
SubB-TYR333-Main	SubB-PHE329-Main	0.3167			SubA-ILE480-Main	SubA-ILE476-Main	0.3046
SubB-GLN240-Main	SubB-SER254-Main	0.3158			SubD-ARG378-Side	SubD-ARG373-Main	0.3038
SubD-ARG113-Side	SubD-SER81-Side	0.3158			SubA-ASN125-Main	SubA-GLU121-Main	0.3038
SubA-GLU137-Main	SubA-HSD301-Main	0.3157			SubB-LYS101-Main	SubB-PHE75-Main	0.3037
SubD-ARG522-Main	SubD-ILE518-Main	0.3153			SubA-LYS290-Side	SubA-ASN296-Side	0.3032
SubD-PHE331-Main	SubD-GLU327-Main	0.3149			SubA-GLU126-Main	SubA-PHE122-Main	0.3031
SubB-ASN347-Main	SubB-GLN343-Main	0.3146			SubD-MET1-Main	SubD-GLU87-Side	0.3031
SubB-TYR535-Main	SubB-ASN533-Side	0.3146			SubA-LYS225-Main	SubA-SER221-Main	0.3031
SubA-LYS182-Side	SubA-GLU184-Side	0.314			SubA-PHE122-Main	SubA-LYS118-Main	0.3027
SubD-ASN533-Main	SubD-ASP536-Side	0.3139			SubC-ASN233-Main	SubC-CYS229-Main	0.3022
SubD-ILE269-Main	SubD-ASP265-Main	0.3138			SubB-TYR197-Side	SubB-ASP144-Side	0.302
SubD-ILE313-Main	SubD-LEU306-Main	0.313			SubC-ALA231-Main	SubC-ARG227-Main	0.3017
SubA-LYS290-Main	SubA-ASN296-Main	0.313			SubD-LYS187-Side	SubD-GLU184-Side	0.3017
SubC-GLY371-Main	SubC-LEU379-Main	0.3125			SubA-PHE258-Main	SubA-ILE134-Main	0.3013
SubB-SER203-Main	SubB-ASP201-Side	0.3123			SubB-PHE428-Main	SubB-TYR368-Main	0.3011
SubA-PHE141-Main	SubA-THR286-Main	0.3115			SubC-LEU412-Main	SubC-ALA408-Main	0.3008
SubA-ASN533-Main	SubA-ASP536-Side	0.3112			SubD-SER61-Main	SubD-ASP59-Side	0.3005
SubD-ARG283-Side	SubD-ASP161-Side	0.311			SubA-ILE410-Main	SubA-VAL406-Main	0.3005
SubD-LYS45-Side	SubD-GLU24-Side	0.3102			SubB-CYS505-Main	SubD-ALA400-Main	0.3004
SubC-MET407-Main	SubC-PRO403-Main	0.3098			SubA-LYS481-Main	SubA-GLN477-Main	0.3001
SubB-TYR415-Main	SubB-ILE411-Main	0.3091			SubD-LYS431-Side	SubD-GLU429-Side	0.2993
SubC-GLU429-Main	SubC-TYR436-Main	0.3089			SubD-LEU455-Main	SubD-LEU451-Main	0.299
SubB-PHE122-Main	SubB-LYS118-Main	0.3082			SubB-PHE331-Main	SubB-GLU327-Main	0.2989
SubB-ASN298-Side	SubB-MET288-Main	0.308			SubC-SER61-Main	SubC-ASP59-Side	0.2987
SubD-ARG230-Main	SubD-LEU226-Main	0.3071			SubA-LYS204-Side	SubA-ASP201-Side	0.2986
SubD-LYS308-Side	SubD-GLU327-Side	0.3071			SubB-ASN298-Side	SubB-MET288-Main	0.2983
SubA-LYS117-Main	SubA-ARG113-Main	0.3064			SubA-THR114-Side	SubA-ASP99-Side	0.298
SubA-ASN125-Main	SubA-GLU121-Main	0.3059			SubB-VAL159-Main	SubD-TYR153-Main	0.2979
SubD-SER369-Side	SubD-GLY371-Main	0.3058			SubD-LYS2-Side	SubD-GLU87-Side	0.2977
SubD-LYS225-Side	SubD-ASP219-Side	0.3057			SubB-ARG395-Side	SubB-GLU393-Side	0.297
SubA-ILE253-Main	SubA-LEU138-Main	0.3051			SubC-SER172-Main	SubC-ASP170-Side	0.2968
SubB-PHE75-Main	SubB-LYS101-Main	0.3045			SubC-LYS17-Main	SubC-TYR13-Main	0.2967
SubB-THR277-Main	SubB-ILE273-Main	0.3042			SubD-TYR330-Main	SubD-LYS326-Main	0.2965
SubB-GLU14-Main	SubB-ALA10-Main	0.304			SubC-TYR108-Side	SubC-CYS66-Main	0.2965
SubD-TYR415-Main	SubD-ILE411-Main	0.3037			SubD-LEU300-Main	SubD-PRO397-Main	0.2958
SubA-ASP79-Main	SubA-MET97-Main	0.3036			SubB-HSD251-Main	SubB-PHE140-Main	0.2948
SubD-LEU138-Main	SubD-ILE253-Main	0.3034			SubC-GLN477-Main	SubC-GLU473-Main	0.2945
SubB-SER439-Main	SubB-LEU458-Main	0.3034			SubD-MET332-Main	SubD-SER328-Main	0.2942
SubD-ASN191-Main	SubD-VAL180-Main	0.3031			SubD-SER279-Side	SubD-LYS275-Main	0.2942
SubC-ASP499-Main	SubC-ALA495-Main	0.3027			SubD-LYS91-Side	SubD-GLU24-Side	0.2941
SubC-LYS205-Side	SubC-ASP202-Side	0.3026			SubC-ARG162-Main	SubC-ASP144-Side	0.294
SubA-GLU11-Main	SubA-ASN8-Side	0.3019			SubB-LYS308-Side	SubB-ASP130-Side	0.2937
SubC-THR277-Main	SubC-ILE273-Main	0.3012			SubA-SER279-Main	SubA-LYS275-Main	0.2933
SubA-GLU497-Main	SubA-LEU493-Main	0.3011			SubB-LYS110-Side	SubB-ASP68-Side	0.293
SubB-SER369-Side	SubB-PHE428-Main	0.3011			SubB-LYS51-Side	SubA-GLU389-Side	0.2925
SubB-PHE140-Main	SubB-HSD251-Main	0.3008			SubD-LYS354-Side	SubB-ASP498-Side	0.2923
SubA-LYS17-Side	SubA-GLU14-Side	0.3008			SubC-LYS205-Side	SubC-ASP202-Side	0.2921
SubC-ASN233-Main	SubC-CYS229-Main	0.3006			SubD-LYS308-Side	SubD-ASP130-Side	0.2916
SubA-ILE76-Main	SubA-PHE56-Main	0.3			SubD-ARG378-Main	SubD-GLU393-Main	0.2914
SubA-SER420-Side	SubA-ASP416-Main	0.2999			SubC-THR248-Side	SubC-LYS207-Main	0.2913
SubA-LYS205-Side	SubA-ASN200-Side	0.2996			SubC-SER305-Main	SubC-CYS133-Main	0.2911
SubC-LYS256-Main	SubC-ASN238-Main	0.299			SubB-ASP398-Main	SubB-CYS346-Main	0.2911
SubA-LYS118-Side	SubA-GLU121-Side	0.2989			SubC-GLU14-Main	SubC-ALA10-Main	0.291
SubA-TRP307-Main	SubA-LYS131-Main	0.2985			SubD-GLY135-Main	SubD-ASN303-Main	0.2909
SubD-CYS120-Main	SubD-LEU116-Main	0.2981			SubD-PHE74-Main	SubD-PHE58-Main	0.2908
SubC-LEU226-Main	SubC-ASN222-Main	0.2979			SubA-ILE392-Main	SubA-ILE304-Main	0.2907
SubA-SER369-Side	SubA-PHE428-Main	0.2973			SubD-ASN92-Side	SubD-ASN21-Main	0.2906
SubD-SER61-Main	SubD-ASP59-Side	0.2971			SubD-ASP79-Main	SubD-MET97-Main	0.2902
SubB-SER442-Side	SubB-SER438-Main	0.2968			SubC-ARG395-Side	SubC-GLU137-Side	0.2901
SubD-PHE122-Main	SubD-LYS118-Main	0.2967			SubA-GLU11-Main	SubA-ASN8-Side	0.29
SubA-PHE331-Main	SubA-GLU327-Main	0.2967			SubB-MET332-Main	SubB-SER328-Main	0.2898
SubC-SER254-Main	SubC-ARG241-Main	0.2966			SubB-ASN233-Main	SubB-CYS229-Main	0.2897
SubB-VAL146-Main	SubA-ASP201-Side	0.2959			SubA-THR277-Main	SubA-ILE273-Main	0.2896
SubC-GLU14-Main	SubC-ALA10-Main	0.2948			SubA-LEU232-Main	SubA-ILE228-Main	0.2895
SubD-TYR330-Main	SubD-LYS326-Main	0.2937			SubA-PHE331-Main	SubA-GLU327-Main	0.2894
SubC-LYS187-Side	SubC-GLU184-Side	0.2934			SubD-SER369-Main	SubD-ILE377-Main	0.2894
SubA-HSD243-Side	SubA-HSD244-Main	0.2931			SubD-SER420-Side	SubD-ASP416-Main	0.2892
SubB-LYS390-Side	SubB-ILE382-Main	0.2919			SubC-ASP234-Main	SubC-ARG230-Main	0.2892
SubA-TYR218-Side	SubD-GLU542-Side	0.2905			SubD-ARG241-Side	SubD-GLU252-Side	0.2889
SubB-SER492-Side	SubB-TYR353-Side	0.2904			SubC-ALA413-Main	SubC-ALA409-Main	0.2888
SubD-THR276-Main	SubD-GLN272-Main	0.2903			SubA-ASN347-Main	SubA-GLN343-Main	0.2887
SubA-VAL239-Main	SubA-ASN233-Side	0.2898			SubA-GLU163-Main	SubA-ASP161-Side	0.2886
SubB-ILE228-Main	SubB-ILE224-Main	0.2897			SubA-CYS98-Main	SubA-ILE29-Main	0.2877
SubB-CYS302-Main	SubB-PHE394-Main	0.2888			SubC-GLU11-Main	SubC-ASN8-Side	0.2856
SubB-ASN351-Side	SubB-PRO289-Main	0.2884			SubD-SER54-Side	SubD-ASN50-Main	0.2855
SubA-GLU14-Main	SubA-ALA10-Main	0.2879			SubC-GLU121-Main	SubC-LYS117-Main	0.284
SubD-TYR517-Main	SubD-MET513-Main	0.2877			SubC-LEU52-Main	SubC-THR48-Main	0.284
SubB-VAL44-Main	SubB-GLU24-Main	0.2868			SubB-ARG283-Side	SubB-ASP161-Side	0.2837
SubB-ALA409-Main	SubB-LEU405-Main	0.2868			SubD-GLU121-Main	SubD-LYS117-Main	0.2837
SubB-ILE304-Main	SubB-ILE392-Main	0.2866			SubD-GLU152-Main	SubD-GLU152-Side	0.2836
SubA-PHE122-Main	SubA-LYS118-Main	0.2859			SubA-LYS483-Side	SubA-ALA348-Main	0.2829
SubC-VAL146-Main	SubD-ASP201-Side	0.2855			SubB-GLU14-Main	SubB-ALA10-Main	0.2827
SubC-SER439-Side	SubC-TYR461-Main	0.2851			SubA-GLU14-Main	SubA-ALA10-Main	0.2826
SubC-LYS326-Side	SubC-ASP318-Side	0.285			SubA-ALA409-Main	SubA-LEU405-Main	0.2823
SubC-ILE76-Main	SubC-PHE56-Main	0.2849			SubA-MET1-Main	SubA-LEU85-Main	0.2822
SubD-TYR333-Main	SubD-PHE329-Main	0.2846			SubA-VAL357-Main	SubA-TYR353-Main	0.282
SubA-VAL4-Main	SubA-CYS83-Main	0.2846			SubC-LYS421-Side	SubC-ILE418-Main	0.2817
SubB-ASN233-Main	SubB-CYS229-Main	0.2845			SubB-PHE482-Main	SubB-GLU478-Main	0.2816
SubB-GLU196-Main	SubB-GLY176-Main	0.2845			SubC-ARG373-Main	SubC-ASN433-Main	0.2816
SubA-TYR330-Main	SubA-LYS326-Main	0.284			SubB-LYS145-Side	SubB-ASN177-Side	0.2814
SubC-HSD243-Main	SubC-GLU252-Main	0.2839			SubC-ASN347-Main	SubC-GLN343-Main	0.2812
SubC-ARG391-Side	SubC-GLU389-Main	0.2832			SubD-LYS117-Main	SubD-ARG113-Main	0.281
SubD-ILE93-Main	SubD-GLU86-Main	0.2821			SubD-ARG227-Main	SubD-ILE223-Main	0.2793
SubB-THR119-Main	SubB-ILE115-Main	0.282			SubD-SER320-Main	SubD-ASP318-Side	0.2792
SubD-CYS40-Main	SubD-CYS28-Main	0.2813			SubA-THR262-Side	SubA-ASP259-Side	0.2778
SubA-CYS83-Main	SubA-VAL4-Main	0.2801			SubC-LEU267-Main	SubC-ASN263-Main	0.2775
SubC-THR155-Main	SubA-LEU157-Main	0.2796			SubA-SER172-Main	SubA-ASP170-Side	0.2775
SubC-SER203-Side	SubC-ASP201-Side	0.2789			SubC-PHE122-Main	SubC-LYS118-Main	0.2769
SubC-TYR109-Side	SubC-ASP68-Side	0.2789			SubA-GLN250-Side	SubA-ASN298-Side	0.2766
SubA-ARG227-Main	SubA-ILE223-Main	0.2787			SubA-THR321-Side	SubA-LEU324-Main	0.276
SubC-GLU163-Main	SubC-ASP161-Side	0.2786			SubC-ILE30-Main	SubC-PHE38-Main	0.2754
SubD-GLU11-Main	SubD-ASN8-Side	0.2786			SubA-VAL206-Main	SubA-GLU163-Main	0.2751
SubB-LYS419-Main	SubB-TYR415-Main	0.2778			SubD-TRP307-Main	SubD-LYS131-Main	0.275
SubD-TRP307-Main	SubD-LYS131-Main	0.2772			SubD-ARG391-Side	SubD-ASN303-Side	0.275
SubB-LEU539-Main	SubB-TYR535-Main	0.2771			SubD-VAL159-Main	SubB-TYR153-Main	0.2749
SubD-ARG241-Side	SubD-GLU252-Side	0.2771			SubB-TRP307-Main	SubB-LYS131-Main	0.2748
SubB-TYR108-Side	SubB-CYS66-Main	0.277			SubB-PHE56-Main	SubB-ILE76-Main	0.2736
SubA-PHE38-Main	SubA-ILE30-Main	0.2768			SubB-LYS117-Main	SubB-ARG113-Main	0.2735
SubA-SER372-Main	SubB-SER72-Side	0.2767			SubB-THR270-Main	SubB-PHE266-Main	0.2733
SubB-ASP234-Main	SubB-ARG230-Main	0.2763			SubD-VAL4-Main	SubD-CYS83-Main	0.273
SubC-SER3-Main	SubC-ASP234-Main	0.2763			SubD-ASP461-Main	SubD-ALA457-Main	0.273
SubA-PHE165-Main	SubA-VAL206-Main	0.2762			SubA-SER54-Main	SubA-ASN50-Main	0.2728
SubB-SER172-Main	SubB-ASP170-Side	0.2761			SubA-HSD244-Side	SubA-GLU245-Main	0.2722
SubD-ARG227-Main	SubD-ILE223-Main	0.276			SubB-ARG102-Main	SubB-PHE106-Main	0.2721
SubA-SER54-Main	SubA-ASN50-Main	0.275			SubB-GLN240-Main	SubB-SER254-Main	0.2717
SubD-ASN347-Main	SubD-GLN343-Main	0.2748			SubA-LYS431-Side	SubA-GLU429-Side	0.2711
SubB-LYS204-Side	SubB-ASP201-Side	0.2747			SubC-MET1-Main	SubC-GLU86-Side	0.2711
SubC-TYR517-Main	SubC-MET513-Main	0.2746			SubD-GLY211-Main	SubD-VAL246-Main	0.2707
SubD-LYS110-Side	SubD-SER67-Main	0.2735			SubB-LYS483-Main	SubB-TYR479-Main	0.2707
SubC-GLN515-Main	SubC-GLU511-Main	0.2735			SubC-ARG484-Main	SubC-ILE480-Main	0.2704
SubB-SER67-Side	SubB-ILE63-Main	0.2735			SubA-ILE128-Main	SubA-VAL123-Main	0.2702
SubA-PHE140-Main	SubA-HSD251-Main	0.2733			SubD-GLU11-Main	SubD-ASN8-Side	0.2695
SubA-LYS168-Side	SubB-ASP151-Side	0.2731			SubD-LEU138-Main	SubD-ILE253-Main	0.2695
SubD-ILE518-Main	SubD-ILE514-Main	0.273			SubB-TYR84-Main	SubB-ASN95-Main	0.2693
SubA-ASN136-Side	SubA-ASN263-Side	0.2727			SubB-THR31-Side	SubB-HSD404-Side	0.2691
SubB-ILE142-Main	SubB-SER249-Main	0.2723			SubB-GLN477-Main	SubB-GLU473-Main	0.2689
SubD-THR119-Main	SubD-ILE115-Main	0.2721			SubA-VAL159-Main	SubC-TYR153-Main	0.2682
SubD-ARG378-Main	SubD-GLU393-Main	0.2718			SubA-TYR479-Side	SubA-ALA344-Main	0.2681
SubC-LYS17-Side	SubC-GLU14-Side	0.2716			SubB-ILE392-Main	SubB-ILE304-Main	0.267
SubD-ARG241-Side	SubD-GLU137-Side	0.2715			SubB-ALA413-Main	SubB-ALA409-Main	0.2668
SubA-CYS40-Main	SubA-CYS28-Main	0.2711			SubB-VAL336-Main	SubB-MET332-Main	0.2667
SubB-ASN347-Side	SubB-LEU396-Main	0.2708			SubC-GLU139-Main	SubC-GLY299-Main	0.2662
SubB-TYR540-Side	SubD-ASP398-Side	0.2706			SubB-ALA457-Main	SubB-GLU453-Main	0.2661
SubC-GLU152-Main	SubC-GLU152-Side	0.2706			SubB-GLU137-Main	SubB-HSD301-Main	0.2661
SubC-HSD538-Side	SubC-TYR535-Main	0.2705			SubA-ARG391-Side	SubA-ASN303-Side	0.2661
SubB-SER430-Side	SubB-HSD434-Main	0.2703			SubC-LYS204-Side	SubC-ASP201-Side	0.2651
SubD-THR276-Side	SubD-GLN272-Main	0.27			SubC-VAL44-Main	SubC-GLU24-Main	0.2639
SubC-LYS131-Side	SubC-ASP259-Side	0.27			SubA-ASN9-Side	SubA-GLU53-Side	0.2637
SubD-ASP398-Main	SubD-CYS346-Main	0.2694			SubA-ARG162-Side	SubA-GLU163-Side	0.2634
SubB-CYS120-Main	SubB-LEU116-Main	0.2693			SubB-TYR479-Main	SubB-MET475-Main	0.2632
SubA-SER305-Main	SubA-CYS133-Main	0.2692			SubD-TYR479-Main	SubD-MET475-Main	0.263
SubB-SER221-Main	SubB-ASP219-Side	0.269			SubD-ASN9-Side	SubD-GLU53-Side	0.2627
SubD-THR277-Main	SubD-ILE273-Main	0.2681			SubA-GLY414-Main	SubA-ILE410-Main	0.262
SubD-THR31-Side	SubD-HSD404-Side	0.2679			SubC-LYS308-Side	SubC-ASP130-Side	0.2618
SubC-LYS118-Side	SubC-ASP107-Side	0.2678			SubD-ILE273-Main	SubD-ILE269-Main	0.2616
SubC-SER221-Main	SubC-ASP219-Side	0.2675			SubC-SER203-Main	SubC-ASP201-Side	0.2615
SubA-LYS271-Side	SubA-CYS399-Main	0.2673			SubB-GLU459-Main	SubB-LEU455-Main	0.2614
SubC-GLN240-Main	SubC-SER254-Main	0.267			SubB-PHE314-Main	SubB-ASN312-Side	0.2614
SubD-LYS182-Main	SubD-HSD189-Main	0.2669			SubC-LYS20-Side	SubC-ASP18-Side	0.2613
SubD-SER438-Main	SubD-PRO427-Main	0.2663			SubB-ILE480-Main	SubB-ILE476-Main	0.2607
SubD-ASN21-Side	SubD-TYR15-Main	0.2663			SubD-ASN21-Side	SubD-TYR15-Main	0.2601
SubD-VAL4-Main	SubD-CYS83-Main	0.2662			SubA-ARG230-Main	SubA-LEU226-Main	0.2597
SubA-ILE269-Main	SubA-ASP265-Main	0.2661			SubA-SER61-Main	SubA-ASP59-Side	0.2596
SubD-GLY135-Main	SubD-ASN303-Main	0.2659			SubB-PHE140-Main	SubB-HSD251-Main	0.2593
SubC-TYR353-Side	SubC-SER492-Side	0.2659			SubC-GLY135-Main	SubC-ASN303-Main	0.2589
SubD-ILE273-Main	SubD-ILE269-Main	0.2658			SubA-SER279-Side	SubA-LYS275-Main	0.2585
SubC-TRP307-Main	SubC-LYS131-Main	0.2658			SubB-SER420-Side	SubB-ASP416-Main	0.2568
SubC-LYS2-Side	SubC-ASP234-Side	0.2655			SubC-ASN401-Main	SubA-CYS505-Side	0.2565
SubD-ASN136-Side	SubD-HSD301-Main	0.2647			SubB-LYS204-Side	SubB-ASP201-Side	0.2561
SubB-CYS40-Main	SubB-CYS28-Main	0.2646			SubC-PHE482-Main	SubC-GLU478-Main	0.2555
SubB-GLU126-Main	SubB-PHE122-Main	0.2642			SubD-SER249-Side	SubD-ASP161-Side	0.2552
SubB-HSD538-Main	SubB-ALA534-Main	0.2641			SubB-LYS460-Side	SubB-ASP456-Side	0.2549
SubC-LYS275-Main	SubC-LYS271-Main	0.2639			SubB-LYS271-Side	SubB-CYS399-Main	0.2548
SubA-SER5-Side	SubA-SER81-Main	0.2638			SubC-TYR479-Main	SubC-MET475-Main	0.2545
SubB-TYR528-Main	SubB-GLU524-Main	0.2635			SubB-SER54-Side	SubB-ASN50-Main	0.2542
SubC-LYS17-Main	SubC-TYR13-Main	0.2633			SubB-LYS308-Side	SubB-ASN309-Side	0.2541
SubA-ARG102-Side	SubA-ASP68-Side	0.2631			SubA-LYS2-Main	SubA-GLU87-Side	0.2541
SubA-CYS98-Main	SubA-ILE29-Main	0.2631			SubC-ASN351-Side	SubA-ASN495-Main	0.2541
SubA-VAL206-Main	SubA-GLU163-Main	0.2628			SubC-GLU86-Main	SubC-ILE93-Main	0.2539
SubD-SER81-Main	SubD-ASP79-Side	0.2626			SubC-TRP307-Main	SubC-LYS131-Main	0.2537
SubB-GLU11-Main	SubB-ASN8-Side	0.261			SubA-ASN21-Side	SubA-TYR15-Main	0.2535
SubA-ASN195-Side	SubB-TYR175-Main	0.2609			SubA-SER325-Main	SubA-PHE314-Main	0.2534
SubC-LYS225-Side	SubC-ASP216-Side	0.2605			SubA-CYS346-Main	SubA-LEU342-Main	0.253
SubC-LYS521-Side	SubC-GLU524-Side	0.2596			SubD-LYS209-Side	SubD-ASP295-Side	0.253
SubC-ARG113-Side	SubC-ASP99-Side	0.2594			SubA-THR155-Main	SubC-LEU157-Main	0.2527
SubA-LYS131-Side	SubA-ASP259-Side	0.2591			SubA-PHE58-Main	SubA-PHE74-Main	0.2524
SubC-ASN347-Side	SubC-GLN343-Main	0.259			SubD-ILE274-Main	SubD-THR270-Main	0.2521
SubA-ASN32-Side	SubA-THR36-Main	0.2587			SubC-SER420-Main	SubC-ASP416-Main	0.2521
SubD-SER203-Main	SubD-ASP201-Side	0.2586			SubA-LYS91-Side	SubA-GLU24-Side	0.2521
SubB-GLN364-Side	SubB-CYS363-Main	0.2585			SubB-GLU163-Main	SubB-ASP161-Side	0.252
SubC-ILE410-Main	SubC-VAL406-Main	0.2585			SubC-TYR109-Side	SubC-ASP68-Side	0.252
SubD-LYS17-Main	SubD-TYR13-Main	0.2583			SubD-ASN347-Main	SubD-GLN343-Main	0.2518
SubD-LYS443-Side	SubD-GLU459-Side	0.2582			SubB-ASP461-Main	SubB-ALA457-Main	0.2516
SubB-LYS519-Main	SubB-GLN515-Main	0.2577			SubA-LYS168-Side	SubB-ASP151-Side	0.2512
SubA-THR321-Side	SubA-ASP318-Side	0.2568			SubA-SER3-Side	SubA-CYS83-Main	0.2512
SubA-GLY414-Main	SubA-ILE410-Main	0.2562			SubC-THR155-Main	SubA-LEU157-Main	0.2511
SubD-ILE411-Main	SubD-MET407-Main	0.256			SubA-SER54-Side	SubA-ASN50-Main	0.2501
SubC-ALA409-Main	SubC-LEU405-Main	0.2554			SubC-LYS337-Side	SubC-GLU422-Side	0.2499
SubA-ASN169-Side	SubA-VAL159-Main	0.2549			SubA-LYS118-Side	SubA-ASP107-Side	0.2495
SubB-ASP494-Main	SubB-VAL490-Main	0.2546			SubB-GLU11-Main	SubB-ASN8-Side	0.2491
SubA-LYS182-Main	SubA-HSD189-Main	0.2543			SubC-ASN263-Side	SubC-ASN136-Side	0.2489
SubC-GLU53-Main	SubC-LEU49-Main	0.2542			SubD-LEU366-Main	SubD-GLN445-Main	0.2485
SubA-SER279-Main	SubA-LYS275-Main	0.2538			SubD-LEU342-Main	SubD-HSD338-Main	0.2482
SubC-PHE122-Main	SubC-LYS118-Main	0.2535			SubD-ASP456-Main	SubD-VAL452-Main	0.2481
SubA-GLU469-Main	SubA-GLU472-Side	0.2535			SubD-SER369-Side	SubD-GLY371-Main	0.2469
SubC-LEU232-Main	SubC-ILE228-Main	0.2526			SubD-CYS120-Main	SubD-LEU116-Main	0.2468
SubB-TRP307-Main	SubB-LYS131-Main	0.2524			SubB-ARG162-Main	SubB-ASP144-Side	0.2468
SubB-ASN147-Side	SubA-ASN200-Main	0.2524			SubB-ASN21-Side	SubB-TYR15-Main	0.2464
SubC-ILE274-Main	SubC-THR270-Main	0.252			SubB-LYS91-Side	SubB-ASP22-Side	0.2461
SubA-LYS421-Side	SubA-ILE418-Main	0.252			SubD-ARG391-Side	SubD-GLU393-Side	0.246
SubC-LYS326-Side	SubC-GLU327-Side	0.2519			SubD-LYS208-Side	SubD-ASN294-Side	0.2457
SubD-PHE58-Main	SubD-PHE74-Main	0.2516			SubD-LEU379-Main	SubD-SER369-Main	0.2452
SubA-ILE437-Main	SubA-THR455-Main	0.2513			SubA-THR119-Main	SubA-ILE115-Main	0.2448
SubB-SER279-Side	SubB-LYS275-Main	0.2512			SubD-PHE314-Main	SubD-ASN312-Side	0.2433
SubB-SER72-Side	SubB-ASP59-Side	0.2508			SubB-LYS110-Side	SubB-GLU478-Side	0.2428
SubC-ALA413-Main	SubC-ALA409-Main	0.2507			SubA-TYR479-Main	SubA-MET475-Main	0.242
SubC-PHE258-Main	SubC-ILE134-Main	0.2507			SubB-TYR333-Main	SubB-PHE329-Main	0.242
SubD-TYR541-Main	SubD-CYS543-Side	0.2503			SubC-LYS209-Side	SubC-ASP295-Side	0.2418
SubC-SER280-Side	SubD-GLU184-Side	0.2502			SubD-LYS131-Side	SubD-ASP259-Side	0.2417
SubD-GLU126-Main	SubD-PHE122-Main	0.2501			SubB-GLN364-Main	SubB-SER374-Main	0.2411
SubC-SER249-Side	SubC-ASP161-Side	0.25			SubB-GLU86-Main	SubB-ILE93-Main	0.2403
SubA-GLU86-Main	SubA-ILE93-Main	0.2499			SubC-CYS98-Main	SubC-ILE29-Main	0.2402
SubB-LYS308-Side	SubB-ASP130-Side	0.2498			SubA-ASN347-Side	SubA-LEU396-Main	0.2397
SubC-LYS519-Main	SubC-GLN515-Main	0.2498			SubB-ARG227-Main	SubB-ILE223-Main	0.2395
SubD-LYS290-Main	SubD-ASN298-Side	0.2497			SubA-GLU137-Main	SubA-HSD301-Main	0.2394
SubD-ASP202-Main	SubC-VAL146-Main	0.2497			SubB-CYS40-Main	SubB-CYS28-Main	0.2388
SubC-ALA231-Main	SubC-ARG227-Main	0.2496			SubB-THR284-Side	SubB-ASP144-Main	0.2385
SubB-SER164-Side	SubB-ASP161-Side	0.2493			SubA-ARG241-Side	SubA-HSD243-Side	0.2384
SubC-CYS346-Main	SubC-LEU342-Main	0.249			SubB-LEU412-Main	SubB-ALA408-Main	0.2384
SubB-GLN364-Side	SubB-LEU356-Main	0.2489			SubA-LYS340-Side	SubA-GLU453-Side	0.2384
SubB-ALA413-Main	SubB-ALA409-Main	0.2489			SubB-GLU121-Main	SubB-LYS117-Main	0.2383
SubD-GLU14-Main	SubD-ALA10-Main	0.2487			SubB-LYS118-Side	SubB-GLU121-Side	0.238
SubD-THR36-Side	SubB-CYS543-Side	0.2485			SubD-GLU459-Main	SubD-LEU455-Main	0.2364
SubB-LYS271-Side	SubD-GLU542-Side	0.2479			SubA-LYS118-Side	SubA-GLU121-Side	0.2356
SubC-LEU342-Main	SubC-HSD338-Main	0.2477			SubC-LEU458-Main	SubC-SER454-Main	0.2352
SubC-ARG522-Main	SubC-ILE518-Main	0.2471			SubA-TYR503-Side	SubC-ALA285-Main	0.2346
SubA-THR119-Main	SubA-ILE115-Main	0.247			SubD-PHE58-Main	SubD-PHE74-Main	0.2345
SubA-GLN364-Side	SubA-LEU356-Main	0.2466			SubC-LEU226-Main	SubC-ASN222-Main	0.2343
SubB-LYS91-Side	SubB-GLU24-Side	0.2466			SubB-ILE274-Main	SubB-THR270-Main	0.234
SubC-LYS421-Side	SubC-ILE418-Main	0.2464			SubA-LYS19-Side	SubA-ASP22-Side	0.2338
SubB-ASN21-Side	SubB-TYR15-Main	0.2464			SubD-LYS118-Side	SubD-GLU121-Side	0.2332
SubD-ASN298-Side	SubD-GLU139-Side	0.246			SubC-PHE314-Main	SubC-ASN312-Side	0.2332
SubD-SER369-Main	SubD-ILE377-Main	0.246			SubD-SER372-Side	SubC-ASP59-Side	0.2332
SubB-SER402-Side	SubB-ASN32-Main	0.2455			SubA-ALA60-Main	SubA-SER72-Main	0.2331
SubA-LEU496-Main	SubA-SER492-Main	0.2454			SubA-GLU121-Main	SubA-LYS117-Main	0.2327
SubD-LYS337-Side	SubD-ASP416-Side	0.2452			SubB-LEU379-Main	SubB-SER369-Main	0.2327
SubD-PHE141-Main	SubD-THR286-Main	0.2446			SubA-LEU267-Main	SubA-ASN263-Main	0.2327
SubD-ALA534-Main	SubD-ASN533-Side	0.2444			SubA-ASN401-Side	SubA-PHE345-Main	0.2322
SubC-ILE269-Main	SubC-ASP265-Main	0.2444			SubC-PHE331-Main	SubC-GLU327-Main	0.2319
SubD-ARG241-Side	SubD-GLU245-Side	0.2443			SubB-PHE258-Main	SubB-ILE134-Main	0.2319
SubD-ASN233-Main	SubD-CYS229-Main	0.2443			SubC-ASN21-Side	SubC-TYR15-Main	0.2315
SubC-SER172-Main	SubC-ASP170-Side	0.2437			SubC-SER325-Main	SubC-PHE314-Main	0.2313
SubA-ASP494-Main	SubA-VAL490-Main	0.2436			SubC-ALA457-Main	SubC-GLU453-Main	0.2312
SubC-SER54-Main	SubC-ASN50-Main	0.2436			SubB-GLY414-Main	SubB-ILE410-Main	0.2311
SubC-ARG378-Main	SubC-GLU393-Main	0.2434			SubC-TYR502-Side	SubA-GLU486-Side	0.2299
SubC-THR270-Main	SubC-PHE266-Main	0.2432			SubC-TYR490-Main	SubC-GLU486-Main	0.2296
SubC-GLU11-Main	SubC-ASN8-Side	0.2425			SubD-ARG378-Side	SubC-ASP59-Side	0.2295
SubC-ASP494-Main	SubC-VAL490-Main	0.2423			SubD-GLY299-Main	SubD-GLU139-Side	0.2293
SubC-VAL336-Main	SubC-MET332-Main	0.2415			SubB-SER328-Side	SubB-SER325-Main	0.2293
SubD-ASN136-Main	SubD-LEU255-Main	0.2414			SubB-LYS275-Side	SubB-GLN272-Side	0.2292
SubA-ALA413-Main	SubA-ALA409-Main	0.241			SubB-SER280-Main	SubB-THR276-Main	0.229
SubB-LYS187-Side	SubA-ASP188-Side	0.2393			SubB-ALA409-Main	SubB-LEU405-Main	0.2288
SubD-LYS117-Main	SubD-ARG113-Main	0.2389			SubB-LYS390-Side	SubB-TYR384-Main	0.2285
SubA-SER247-Side	SubA-ASP295-Side	0.2388			SubD-LYS290-Side	SubD-ASN296-Main	0.2285
SubB-THR155-Main	SubD-LEU157-Main	0.2387			SubA-LYS17-Main	SubA-TYR13-Main	0.2281
SubA-THR220-Main	SubA-GLU163-Side	0.2383			SubB-ARG484-Main	SubB-ILE480-Main	0.2281
SubA-TYR517-Main	SubA-MET513-Main	0.2382			SubD-TYR109-Side	SubD-ASP68-Side	0.228
SubC-SER254-Side	SubC-GLU137-Side	0.238			SubD-LYS17-Main	SubD-TYR13-Main	0.2278
SubB-LEU496-Main	SubB-SER492-Main	0.2377			SubD-SER420-Main	SubD-ASP416-Main	0.2276
SubC-CYS229-Main	SubC-LYS225-Main	0.2373			SubA-TYR84-Main	SubA-ASN95-Main	0.2275
SubC-TYR353-Side	SubC-ASN347-Side	0.2371			SubD-LEU458-Main	SubD-SER454-Main	0.2268
SubD-TYR540-Side	SubB-ALA400-Main	0.2371			SubA-LYS110-Side	SubA-GLU478-Side	0.2268
SubD-LYS2-Side	SubD-GLU87-Side	0.237			SubD-HSD251-Main	SubD-PHE140-Main	0.2266
SubC-ASN136-Side	SubC-ASN263-Side	0.2365			SubB-LYS481-Main	SubB-GLN477-Main	0.2265
SubD-ASP499-Main	SubD-ALA495-Main	0.2363			SubA-CYS229-Main	SubA-LYS225-Main	0.2261
SubD-ALA495-Main	SubD-GLU491-Main	0.2362			SubB-TYR153-Side	SubD-SER164-Side	0.2257
SubA-ASN92-Main	SubA-ASP22-Main	0.2359			SubD-GLY414-Main	SubD-ILE410-Main	0.2256
SubD-LYS521-Main	SubD-TYR517-Main	0.2357			SubA-PHE38-Main	SubA-ILE30-Main	0.2256
SubD-PHE258-Main	SubD-ILE134-Main	0.2355			SubB-TYR497-Main	SubB-ASN495-Side	0.2254
SubB-TYR517-Main	SubB-MET513-Main	0.2355			SubD-LYS308-Side	SubD-ASN309-Side	0.2253
SubA-ASN21-Side	SubA-TYR15-Main	0.2351			SubC-LYS419-Side	SubC-GLU126-Side	0.225
SubD-TYR257-Side	SubD-ILE304-Main	0.2346			SubA-LYS365-Side	SubA-GLU443-Side	0.2246
SubC-SER486-Side	SubC-GLU491-Side	0.2342			SubC-VAL336-Main	SubC-MET332-Main	0.2244
SubC-ILE518-Main	SubC-ILE514-Main	0.2337			SubB-SER280-Side	SubB-THR276-Main	0.2241
SubA-ILE128-Main	SubA-VAL123-Main	0.2336			SubA-ARG391-Side	SubA-GLU393-Side	0.224
SubA-ARG241-Side	SubA-GLU137-Side	0.2328			SubB-LYS460-Side	SubB-GLU459-Side	0.2239
SubB-ARG113-Side	SubB-ASP99-Side	0.2327			SubC-THR349-Main	SubA-CYS505-Side	0.2228
SubA-LEU458-Main	SubA-ILE437-Main	0.2326			SubD-ASN294-Main	SubB-GLU152-Side	0.2224
SubA-SER164-Main	SubA-ASP161-Side	0.2323			SubC-GLY334-Main	SubC-TYR330-Main	0.222
SubA-PHE520-Main	SubA-GLU516-Main	0.2318			SubD-GLU14-Main	SubD-ALA10-Main	0.222
SubB-ALA495-Main	SubB-GLU491-Main	0.2318			SubC-LYS110-Side	SubC-SER67-Main	0.222
SubD-THR155-Main	SubB-LEU157-Main	0.2316			SubD-TYR242-Main	SubC-PHE41-Main	0.222
SubD-ARG395-Side	SubD-GLU393-Side	0.2313			SubB-TYR353-Side	SubB-SER454-Side	0.2219
SubD-PHE520-Main	SubD-GLU516-Main	0.2309			SubD-HSD243-Side	SubD-HSD244-Main	0.2212
SubB-LYS271-Main	SubB-LEU267-Main	0.2308			SubB-VAL44-Main	SubB-GLU24-Main	0.2212
SubB-ASN177-Main	SubA-ASN194-Side	0.2306			SubC-ASN383-Side	SubC-GLU389-Side	0.2212
SubB-GLN250-Side	SubB-ASN298-Side	0.2298			SubD-SER221-Side	SubD-ASP219-Side	0.2209
SubB-SER81-Main	SubB-ASP79-Side	0.2295			SubC-LYS290-Side	SubC-VAL293-Main	0.2206
SubC-LYS271-Side	SubC-CYS399-Main	0.229			SubD-VAL278-Main	SubD-ILE274-Main	0.2204
SubC-SER486-Main	SubC-GLN343-Side	0.2289			SubC-HSD243-Main	SubC-GLU252-Main	0.2203
SubA-LEU116-Main	SubA-PRO112-Main	0.2288			SubC-SER454-Side	SubC-LYS340-Main	0.2202
SubD-LEU496-Main	SubD-SER492-Main	0.2287			SubD-ILE93-Main	SubD-GLU86-Main	0.2188
SubC-ASN351-Side	SubA-ASP536-Main	0.2285			SubD-ALA489-Main	SubD-GLU485-Main	0.2187
SubD-GLY299-Main	SubD-GLU139-Side	0.2283			SubD-SER54-Main	SubD-ASN50-Main	0.2179
SubD-LYS209-Side	SubD-GLU361-Side	0.2279			SubB-PHE165-Main	SubB-VAL206-Main	0.2179
SubD-ASN529-Main	SubD-ILE525-Main	0.2278			SubB-VAL123-Main	SubB-THR119-Main	0.2178
SubD-GLU196-Main	SubD-GLY176-Main	0.2276			SubD-LYS275-Side	SubB-GLU504-Side	0.2177
SubC-CYS83-Main	SubC-VAL4-Main	0.2273			SubC-TYR84-Main	SubC-ASN95-Main	0.2172
SubA-THR155-Main	SubC-LEU157-Main	0.2271			SubA-LYS275-Side	SubC-GLU504-Side	0.2167
SubD-LYS431-Main	SubD-HSD434-Main	0.227			SubC-ALA489-Main	SubC-GLU485-Main	0.2161
SubA-LYS521-Main	SubA-TYR517-Main	0.227			SubB-TYR43-Main	SubA-GLN240-Main	0.2157
SubB-LYS209-Side	SubB-ASP295-Side	0.2269			SubA-ASP461-Main	SubA-ALA457-Main	0.2154
SubB-THR321-Side	SubB-ASP318-Side	0.2258			SubC-PHE56-Main	SubC-ILE76-Main	0.2152
SubD-ALA260-Main	SubD-VAL132-Main	0.2257			SubC-TYR503-Side	SubC-TYR499-Main	0.2152
SubB-ALA260-Main	SubB-VAL132-Main	0.2256			SubA-ASP99-Main	SubA-LYS77-Main	0.2147
SubD-SER172-Main	SubD-ASP170-Side	0.2252			SubA-ASN491-Main	SubA-ILE487-Main	0.2143
SubD-LYS182-Side	SubD-GLU184-Side	0.225			SubD-THR286-Main	SubD-PHE141-Main	0.2135
SubD-ALA527-Main	SubD-GLU523-Main	0.2245			SubA-ASN312-Side	SubA-GLU389-Main	0.213
SubD-SER325-Side	SubD-ASP318-Side	0.2243			SubD-ARG241-Side	SubD-HSD243-Side	0.2128
SubB-MET1-Main	SubB-GLU86-Side	0.224			SubD-ILE16-Main	SubD-LEU12-Main	0.2118
SubA-THR214-Side	SubB-LYS39-Main	0.2239			SubC-SER254-Main	SubC-ARG241-Main	0.2118
SubD-PHE428-Main	SubD-TYR368-Main	0.2232			SubB-THR119-Main	SubB-ILE115-Main	0.2114
SubC-PHE520-Main	SubC-GLU516-Main	0.2232			SubA-SER320-Main	SubA-ASP318-Side	0.2108
SubB-LYS290-Main	SubB-GLY297-Main	0.2231			SubB-ASN192-Main	SubA-PRO193-Main	0.2103
SubA-SER439-Main	SubA-LEU458-Main	0.2229			SubA-ARG395-Main	SubA-VAL376-Main	0.2102
SubB-LYS431-Side	SubB-ASP432-Side	0.2219			SubA-PHE74-Main	SubA-PHE58-Main	0.2099
SubA-THR349-Side	SubA-SER352-Side	0.2212			SubC-ARG373-Side	SubC-GLU361-Side	0.2098
SubD-LEU116-Main	SubD-PRO112-Main	0.2211			SubC-SER369-Side	SubC-PHE428-Main	0.2093
SubA-VAL336-Main	SubA-MET332-Main	0.2209			SubA-LEU458-Main	SubA-SER454-Main	0.2091
SubB-TYR160-Main	SubB-LYS145-Main	0.2208			SubD-SER369-Side	SubD-SER372-Main	0.2086
SubD-LYS419-Main	SubD-TYR415-Main	0.22			SubA-TYR499-Side	SubC-LYS290-Main	0.2084
SubA-SER61-Main	SubA-ASP59-Side	0.2196			SubD-HSD500-Side	SubD-TYR497-Main	0.2081
SubB-TYR37-Side	SubB-TYR84-Side	0.2195			SubA-LYS205-Side	SubA-ASN200-Side	0.2079
SubC-ILE228-Main	SubC-ILE224-Main	0.2194			SubC-CYS40-Main	SubC-CYS28-Main	0.2077
SubD-THR270-Main	SubD-PHE266-Main	0.219			SubA-VAL376-Main	SubA-LYS365-Main	0.2072
SubA-ARG283-Side	SubA-SER221-Side	0.2189			SubC-LYS483-Main	SubC-TYR479-Main	0.2066
SubC-GLN343-Side	SubC-SER486-Main	0.2184			SubC-CYS505-Main	SubA-ALA400-Main	0.2064
SubC-ARG162-Side	SubC-GLU196-Side	0.2183			SubD-SER380-Side	SubC-ASP73-Side	0.206
SubA-HSD80-Side	SubA-ASN9-Side	0.2174			SubB-SER149-Main	SubB-TYR156-Main	0.2056
SubB-ARG391-Side	SubB-GLU389-Side	0.2169			SubD-ASN347-Side	SubD-ASP398-Side	0.2052
SubC-ASP130-Main	SubC-TRP307-Main	0.2167			SubD-THR36-Main	SubB-CYS505-Side	0.2051
SubD-ARG227-Side	SubC-ASP89-Side	0.2164			SubC-LYS390-Side	SubC-TYR384-Main	0.2043
SubB-GLN446-Side	SubB-LYS443-Main	0.2163			SubA-TYR502-Main	SubA-ASP498-Main	0.2038
SubC-ILE485-Main	SubC-GLN364-Main	0.2163			SubC-LYS340-Side	SubC-GLU453-Side	0.2035
SubC-LYS419-Side	SubC-GLU126-Side	0.2161			SubA-ILE418-Main	SubA-GLY414-Main	0.2034
SubD-LYS64-Side	SubB-CYS543-Side	0.2161			SubC-LYS337-Side	SubC-ASP416-Side	0.2034
SubA-LYS209-Side	SubA-ASP295-Side	0.2161			SubD-THR155-Main	SubB-LEU157-Main	0.2032
SubB-THR284-Side	SubA-ASP201-Side	0.2159			SubB-ASN347-Side	SubB-ASP398-Side	0.2031
SubD-HSD456-Side	SubD-ASN452-Main	0.2153			SubD-VAL123-Main	SubD-THR119-Main	0.203
SubC-ALA495-Main	SubC-GLU491-Main	0.2151			SubB-LEU267-Main	SubB-ASN263-Main	0.203
SubC-ARG283-Side	SubC-ASP161-Side	0.215			SubD-THR262-Side	SubD-ASP259-Side	0.2029
SubB-VAL179-Main	SubB-GLU196-Side	0.2147			SubA-SER149-Side	SubA-ASN154-Main	0.2027
SubD-SER486-Side	SubD-SER492-Side	0.2141			SubD-LYS20-Main	SubD-ASP18-Side	0.2026
SubA-THR277-Main	SubA-ILE273-Main	0.2141			SubB-LYS131-Side	SubB-ASP259-Side	0.2023
SubD-GLN240-Side	SubC-GLU46-Side	0.2135			SubB-HSD243-Main	SubB-GLU252-Main	0.2023
SubA-ALA495-Main	SubA-GLU491-Main	0.2134			SubD-LYS421-Side	SubD-ILE418-Main	0.2022
SubA-TYR156-Main	SubA-SER149-Main	0.2132			SubC-GLY414-Main	SubC-ILE410-Main	0.2019
SubD-LEU52-Main	SubD-THR48-Main	0.2127			SubD-SER149-Main	SubD-TYR156-Main	0.2018
SubB-LYS17-Main	SubB-TYR13-Main	0.2126			SubA-SER210-Main	SubA-THR248-Side	0.2014
SubB-GLU86-Main	SubB-ILE93-Main	0.2124			SubA-PHE143-Main	SubA-THR284-Main	0.2012
SubC-ASN21-Side	SubC-TYR15-Main	0.212			SubC-ASN194-Main	SubC-TYR175-Main	0.2011
SubC-LEU496-Main	SubC-SER492-Main	0.2118			SubC-LYS225-Main	SubC-SER221-Main	0.2004
SubD-SER210-Main	SubD-THR248-Side	0.2115			SubD-ASN298-Main	SubD-GLU139-Side	0.2004
SubA-GLN364-Side	SubA-CYS363-Main	0.2108			SubD-LYS354-Side	SubB-TYR493-Main	0.2002
SubB-SER325-Main	SubB-PHE314-Main	0.2105			SubD-LYS204-Side	SubD-ASP201-Side	0.2002
SubA-VAL278-Main	SubA-ILE274-Main	0.2104			SubA-GLN364-Side	SubA-CYS363-Main	0.2
SubB-GLU497-Main	SubB-LEU493-Main	0.2102			SubD-THR248-Side	SubD-VAL206-Main	0.1999
SubA-LYS354-Side	SubC-TYR531-Main	0.2098			SubD-SER164-Main	SubD-ASP161-Side	0.1997
SubA-ALA527-Main	SubA-GLU523-Main	0.2096			SubD-GLN343-Main	SubD-ALA339-Main	0.1991
SubD-SER442-Side	SubD-SER439-Main	0.2093			SubB-LYS118-Side	SubB-ASP107-Side	0.1987
SubA-HSD500-Side	SubA-LEU496-Main	0.2092			SubD-LEU356-Main	SubD-SER352-Main	0.1985
SubB-ASN136-Side	SubB-ASN263-Side	0.2089			SubC-ILE142-Main	SubC-SER249-Main	0.1984
SubA-ASN533-Side	SubC-ASN533-Side	0.2085			SubC-LYS308-Side	SubC-ASN309-Side	0.1984
SubD-SER280-Side	SubD-THR276-Main	0.2085			SubD-LYS483-Main	SubD-TYR479-Main	0.1983
SubB-ASN450-Side	SubB-SER442-Main	0.2085			SubB-ILE16-Main	SubB-LEU12-Main	0.198
SubC-THR349-Side	SubC-GLU524-Side	0.2083			SubC-LYS460-Main	SubC-ASP456-Main	0.198
SubC-HSD500-Side	SubC-LEU496-Main	0.2082			SubB-ASP456-Main	SubB-VAL452-Main	0.1979
SubB-VAL206-Main	SubB-GLU163-Main	0.2079			SubB-VAL4-Main	SubB-CYS83-Main	0.1979
SubB-SER149-Main	SubB-TYR156-Main	0.2075			SubA-ARG162-Main	SubA-ASP144-Side	0.1979
SubA-LEU138-Main	SubA-ILE253-Main	0.207			SubC-ILE228-Main	SubC-ILE224-Main	0.1971
SubB-SER149-Side	SubB-ASN154-Main	0.2068			SubB-LEU94-Main	SubB-ILE25-Main	0.1969
SubC-GLN364-Side	SubC-LEU356-Main	0.2067			SubC-LYS131-Side	SubC-ASP259-Side	0.1969
SubD-ARG227-Side	SubD-ASN181-Side	0.2066			SubD-HSD316-Main	SubD-PHE323-Main	0.1962
SubD-GLU121-Main	SubD-LYS117-Main	0.2061			SubB-ALA489-Main	SubB-GLU485-Main	0.1958
SubC-PHE287-Main	SubA-TYR541-Side	0.2061			SubD-PHE449-Main	SubD-GLU453-Side	0.1954
SubD-ILE304-Main	SubD-ILE392-Main	0.2056			SubD-THR114-Side	SubD-ASP99-Side	0.1952
SubA-TYR242-Main	SubB-PHE41-Main	0.2056			SubB-ARG355-Side	SubB-SER352-Main	0.1944
SubB-ASP144-Main	SubB-TYR160-Main	0.2055			SubD-SER247-Side	SubD-GLU245-Side	0.1943
SubC-VAL278-Main	SubC-ILE274-Main	0.2055			SubB-LYS168-Side	SubB-PHE165-Main	0.1936
SubC-VAL4-Main	SubC-CYS83-Main	0.2053			SubA-TYR242-Main	SubB-PHE41-Main	0.1935
SubC-GLN423-Side	SubC-PHE476-Main	0.205			SubC-ILE447-Main	SubC-GLN364-Main	0.1935
SubC-LYS340-Side	SubC-GLU491-Side	0.205			SubA-LYS110-Side	SubA-SER67-Main	0.1931
SubD-LYS64-Side	SubD-GLU524-Side	0.2042			SubC-TRP307-Side	SubC-SER305-Side	0.193
SubB-GLY414-Main	SubB-ILE410-Main	0.2039			SubC-GLY105-Main	SubC-ARG102-Main	0.1928
SubB-LYS421-Side	SubB-ILE418-Main	0.2037			SubA-ALA457-Main	SubA-GLU453-Main	0.1927
SubA-MET1-Main	SubA-GLU86-Side	0.2036			SubD-ALA457-Main	SubD-GLU453-Main	0.1925
SubA-SER486-Main	SubA-GLN343-Side	0.2032			SubD-ASN401-Side	SubD-PHE345-Main	0.1919
SubC-LYS275-Side	SubC-ALA285-Main	0.2031			SubD-TYR84-Main	SubD-ASN95-Main	0.1918
SubA-ASN298-Main	SubA-MET288-Main	0.2023			SubD-TYR497-Side	SubB-ALA489-Main	0.1916
SubB-LYS498-Side	SubB-ASP494-Side	0.202			SubC-TYR103-Side	SubC-GLU70-Side	0.1914
SubB-PHE331-Main	SubB-GLU327-Main	0.2016			SubB-TRP307-Side	SubB-SER305-Side	0.1908
SubA-SER149-Main	SubA-TYR156-Main	0.2011			SubA-TYR108-Side	SubA-ASP68-Side	0.1906
SubD-ARG113-Side	SubD-ASP99-Side	0.2007			SubC-SER372-Main	SubC-SER369-Side	0.1904
SubC-ASN147-Side	SubD-ASN200-Main	0.2005			SubD-PHE323-Main	SubD-ASP318-Main	0.1902
SubA-LYS19-Side	SubA-ASP22-Side	0.2005			SubD-THR119-Main	SubD-ILE115-Main	0.1891
SubB-ASP499-Main	SubB-ALA495-Main	0.2			SubA-ASP144-Main	SubA-TYR160-Main	0.1883
SubA-LEU539-Main	SubA-TYR535-Main	0.2			SubB-SER420-Main	SubB-ASP416-Main	0.1879
SubD-TYR109-Side	SubD-GLU516-Side	0.1997			SubA-LYS421-Side	SubA-ILE418-Main	0.1874
SubA-LYS118-Side	SubA-ASP107-Side	0.1994			SubB-SER54-Main	SubB-ASN50-Main	0.187
SubC-ASN298-Side	SubC-MET288-Main	0.1993			SubC-ASP461-Main	SubC-ALA457-Main	0.1868
SubA-SER54-Side	SubA-ASN50-Main	0.1992			SubC-LYS118-Side	SubC-ASP107-Side	0.1868
SubC-GLN364-Side	SubC-CYS363-Main	0.1991			SubD-LEU52-Main	SubD-THR48-Main	0.1864
SubC-GLN364-Main	SubC-SER374-Main	0.1987			SubD-TYR503-Side	SubA-PRO217-Main	0.1861
SubC-SER149-Side	SubC-ASN154-Main	0.1981			SubD-THR349-Side	SubB-TYR502-Side	0.186
SubD-TYR84-Main	SubD-ASN95-Main	0.1979			SubA-ASN263-Side	SubA-ASN136-Side	0.1856
SubB-THR31-Side	SubB-HSD404-Side	0.1978			SubD-GLU139-Main	SubD-GLY299-Main	0.1853
SubD-LYS39-Side	SubD-ASN95-Side	0.1977			SubB-ASN147-Side	SubA-ASP202-Side	0.1846
SubD-ARG395-Side	SubD-SER372-Main	0.1977			SubB-THR155-Side	SubB-ASP151-Main	0.1842
SubB-LEU116-Main	SubB-PRO112-Main	0.1977			SubA-TYR197-Main	SubA-GLU196-Side	0.1832
SubB-ARG391-Side	SubB-GLU389-Main	0.1975			SubA-SER420-Main	SubA-ASP416-Main	0.1831
SubA-LEU226-Main	SubA-ASN222-Main	0.197			SubB-VAL180-Main	SubB-ASN191-Main	0.1829
SubC-ASN147-Side	SubD-ASP202-Side	0.1969			SubC-PHE370-Main	SubC-PHE428-Main	0.1828
SubD-VAL336-Main	SubD-MET332-Main	0.1966			SubD-LYS390-Side	SubD-ILE382-Main	0.1818
SubC-ASP144-Main	SubC-TYR160-Main	0.1964			SubC-THR119-Main	SubC-ILE115-Main	0.1817
SubB-ASN298-Main	SubB-GLU139-Side	0.1962			SubD-TYR497-Main	SubD-ASN495-Side	0.1814
SubA-LYS207-Side	SubB-GLU524-Side	0.1962			SubB-SER388-Side	SubB-GLU389-Side	0.1809
SubC-PHE58-Main	SubC-PHE74-Main	0.1961			SubA-ALA489-Main	SubA-GLU485-Main	0.1808
SubC-ILE142-Main	SubC-SER249-Main	0.1961			SubA-THR82-Main	SubA-SER5-Side	0.1808
SubA-ASN9-Side	SubA-GLU53-Side	0.195			SubD-PHE56-Main	SubD-ILE76-Main	0.1806
SubD-CYS88-Main	SubD-ASN92-Side	0.1949			SubC-ASN401-Side	SubA-CYS505-Side	0.1797
SubA-LYS271-Main	SubA-LEU267-Main	0.1934			SubC-LYS365-Side	SubC-PRO444-Main	0.1794
SubA-MET407-Main	SubA-PRO403-Main	0.1933			SubA-ARG102-Side	SubA-ASP107-Main	0.1793
SubC-TYR160-Main	SubC-LYS145-Main	0.1932			SubC-ASN491-Main	SubC-ILE487-Main	0.1791
SubB-PHE141-Main	SubB-THR286-Main	0.1923			SubD-VAL246-Main	SubD-GLU245-Side	0.1785
SubD-TYR109-Side	SubD-ASP68-Side	0.1922			SubC-LYS91-Side	SubC-GLU24-Side	0.1784
SubC-GLY414-Main	SubC-ILE410-Main	0.1917			SubD-SER254-Main	SubD-ARG241-Main	0.1782
SubA-LYS204-Side	SubA-ASP201-Side	0.1915			SubB-MET1-Main	SubB-GLU86-Side	0.1778
SubD-ARG162-Main	SubD-ASP144-Side	0.1913			SubD-LYS390-Side	SubD-SER380-Main	0.1773
SubB-ASN312-Side	SubB-PRO387-Main	0.1911			SubA-CYS83-Main	SubA-VAL4-Main	0.1772
SubD-TYR218-Main	SubD-THR215-Main	0.1909			SubD-THR277-Main	SubD-ILE273-Main	0.1771
SubA-SER486-Side	SubA-SER492-Side	0.1909			SubB-LYS39-Side	SubB-ASN95-Side	0.1769
SubC-LEU52-Main	SubC-THR48-Main	0.1908			SubC-LYS354-Side	SubA-TYR493-Main	0.1768
SubB-ASN347-Side	SubB-ASP398-Side	0.1907			SubB-GLU139-Main	SubB-GLY299-Main	0.1768
SubB-SER325-Side	SubB-ILE313-Main	0.1903			SubB-VAL278-Main	SubB-ILE274-Main	0.176
SubD-LYS431-Side	SubD-ASP432-Side	0.1901			SubA-ASN92-Main	SubA-ASP22-Main	0.1757
SubB-GLY105-Main	SubB-ARG102-Main	0.1899			SubC-ILE16-Main	SubC-LEU12-Main	0.1751
SubB-LEU34-Main	SubB-ASN32-Side	0.1898			SubC-SER210-Main	SubC-THR248-Side	0.175
SubD-ALA231-Main	SubD-ARG227-Main	0.1892			SubA-THR284-Side	SubA-ASP144-Main	0.1742
SubB-PHE323-Main	SubB-ASP318-Main	0.189			SubC-HSD80-Side	SubC-ASN9-Side	0.1736
SubC-LYS124-Side	SubC-ASP130-Side	0.189			SubD-LYS2-Main	SubD-LEU85-Main	0.1734
SubB-ARG522-Side	SubB-ASP494-Side	0.1883			SubC-SER279-Main	SubC-LYS275-Main	0.1732
SubD-SER149-Side	SubD-ASN154-Main	0.1878			SubA-LEU116-Main	SubA-PRO112-Main	0.1732
SubA-LYS91-Side	SubA-ASP22-Side	0.1878			SubC-VAL246-Main	SubC-GLU245-Side	0.1726
SubC-SER203-Main	SubC-ASP201-Side	0.1877			SubB-ASN9-Side	SubB-GLU53-Side	0.1723
SubA-LEU232-Main	SubA-ILE228-Main	0.1874			SubD-THR321-Side	SubD-LEU324-Main	0.171
SubC-LYS91-Side	SubC-GLU24-Side	0.1865			SubA-HSD243-Side	SubA-HSD244-Main	0.1709
SubD-GLY211-Main	SubD-VAL246-Main	0.1864			SubD-PHE482-Main	SubD-GLU478-Main	0.1709
SubA-LEU342-Main	SubA-HSD338-Main	0.1861			SubD-GLN445-Side	SubD-GLU443-Main	0.1707
SubD-ASP234-Main	SubD-ARG230-Main	0.1861			SubB-GLU252-Main	SubB-HSD243-Main	0.1706
SubC-ARG395-Side	SubC-HSD301-Side	0.186			SubC-ASN312-Side	SubC-SER388-Main	0.1705
SubB-SER279-Main	SubB-LYS275-Main	0.1859			SubA-LYS110-Side	SubA-ASP68-Side	0.1702
SubC-LYS110-Side	SubC-SER67-Main	0.1852			SubB-ASN169-Side	SubD-TYR153-Main	0.17
SubD-GLN240-Main	SubD-SER254-Main	0.1851			SubB-LYS421-Side	SubB-ILE418-Main	0.1699
SubA-ILE237-Main	SubA-LEU232-Main	0.185			SubA-SER164-Side	SubA-ASP161-Side	0.1699
SubA-ARG162-Side	SubA-GLU196-Side	0.1848			SubA-LYS481-Side	SubA-GLU478-Side	0.1699
SubA-PHE58-Main	SubA-PHE74-Main	0.1843			SubC-GLN364-Side	SubC-LEU356-Main	0.1692
SubA-ALA409-Main	SubA-LEU405-Main	0.1842			SubC-LEU232-Main	SubC-ILE228-Main	0.169
SubD-ASP130-Main	SubD-TRP307-Main	0.1834			SubC-PHE435-Main	SubC-SER374-Side	0.1686
SubA-ILE115-Main	SubA-CYS111-Main	0.1834			SubD-GLN250-Side	SubD-ASN298-Side	0.1684
SubC-GLU121-Main	SubC-LYS117-Main	0.1831			SubD-PHE140-Main	SubD-HSD251-Main	0.1681
SubD-LYS421-Side	SubD-ILE418-Main	0.1829			SubD-GLY334-Main	SubD-TYR330-Main	0.1676
SubB-SER280-Side	SubB-THR276-Main	0.1827			SubA-ARG378-Side	SubA-PHE370-Main	0.1674
SubD-ASN9-Side	SubD-GLU53-Side	0.1818			SubA-ARG113-Side	SubA-ASP99-Side	0.1674
SubB-LEU342-Main	SubB-HSD338-Main	0.1818			SubA-ALA260-Main	SubA-VAL132-Main	0.1672
SubD-LEU232-Main	SubD-ILE228-Main	0.1817			SubA-HSD80-Side	SubA-PHE6-Main	0.1669
SubA-ALA231-Main	SubA-ARG227-Main	0.1809			SubB-SER164-Side	SubB-ASP161-Side	0.1664
SubC-GLY334-Main	SubC-TYR330-Main	0.1809			SubB-ASN263-Side	SubB-ASN136-Side	0.1662
SubC-LEU94-Main	SubC-ILE25-Main	0.1808			SubC-MET407-Main	SubC-PRO403-Main	0.1661
SubB-SER320-Main	SubB-ASP318-Side	0.1803			SubD-ASN238-Side	SubC-GLU46-Side	0.1653
SubB-TYR84-Side	SubB-GLU86-Side	0.18			SubC-ILE269-Main	SubC-ASP265-Main	0.1646
SubB-ILE518-Main	SubB-ILE514-Main	0.1798			SubD-THR155-Side	SubD-ASP151-Main	0.1645
SubB-ARG522-Side	SubB-GLU497-Side	0.1797			SubB-SER203-Main	SubB-ASP201-Side	0.1641
SubA-HSD434-Side	SubA-ASP432-Side	0.1797			SubD-ASN263-Side	SubD-ASN136-Side	0.164
SubD-LYS91-Side	SubD-ASP22-Side	0.1795			SubC-HSD178-Main	SubC-ASN194-Side	0.164
SubD-THR155-Side	SubD-SER149-Main	0.1786			SubC-ASP99-Main	SubC-LYS77-Main	0.1636
SubD-SER164-Main	SubD-ASP161-Side	0.1785			SubB-ARG162-Side	SubB-GLU163-Side	0.1636
SubD-LYS275-Main	SubD-LYS271-Main	0.1784			SubB-HSD316-Side	SubB-ASP318-Side	0.1622
SubB-LYS498-Side	SubB-GLU497-Side	0.1782			SubC-ILE392-Main	SubC-ILE304-Main	0.162
SubA-LYS20-Main	SubA-ASP18-Side	0.178			SubB-MET407-Main	SubB-PRO403-Main	0.162
SubA-ALA260-Main	SubA-VAL132-Main	0.1774			SubD-LYS271-Side	SubD-CYS399-Main	0.1618
SubB-SER247-Side	SubB-ASP295-Side	0.1769			SubA-ILE269-Main	SubA-ASP265-Main	0.1614
SubA-HSD434-Main	SubA-ASP432-Side	0.1769			SubC-LYS124-Side	SubC-GLU121-Side	0.1613
SubD-SER438-Side	SubD-GLU429-Side	0.1766			SubB-PHE141-Main	SubB-THR286-Main	0.1609
SubC-ASN195-Side	SubD-ASN194-Side	0.1761			SubA-ASN347-Side	SubA-ASP398-Side	0.1607
SubB-LYS91-Side	SubB-ASP22-Side	0.176			SubD-LYS460-Main	SubD-ASP456-Main	0.1599
SubD-LYS209-Main	SubD-SER247-Main	0.1755			SubA-SER448-Side	SubA-SER454-Side	0.1596
SubB-LYS271-Side	SubB-CYS399-Main	0.1749			SubC-SER280-Side	SubC-THR276-Main	0.1594
SubD-LYS521-Side	SubD-ALA348-Main	0.1749			SubD-SER448-Side	SubD-SER454-Side	0.159
SubC-SER3-Side	SubC-CYS83-Main	0.1747			SubD-ASN351-Side	SubB-ASP498-Side	0.1581
SubA-GLU121-Main	SubA-LYS117-Main	0.1746			SubC-ASP22-Main	SubC-ASP18-Main	0.1578
SubC-GLU46-Main	SubC-TYR43-Main	0.1744			SubD-ARG283-Side	SubD-GLU163-Side	0.1576
SubD-LYS326-Side	SubD-GLU472-Side	0.1744			SubD-PHE141-Main	SubD-THR286-Main	0.1576
SubD-ASN222-Side	SubD-ASP216-Side	0.1737			SubA-LYS483-Main	SubA-TYR479-Main	0.1575
SubB-ASP398-Main	SubB-CYS346-Main	0.1736			SubA-VAL44-Main	SubA-GLU24-Main	0.1575
SubB-LYS498-Main	SubB-ASP494-Main	0.1735			SubA-LYS421-Main	SubA-GLY417-Main	0.1573
SubC-CYS88-Main	SubC-ASN92-Side	0.1735			SubA-LYS20-Main	SubA-ASP18-Side	0.1572
SubB-ASN529-Main	SubB-ILE525-Main	0.1732			SubD-ASN312-Side	SubD-PRO387-Main	0.1569
SubC-SER430-Side	SubC-HSD434-Main	0.173			SubC-VAL4-Main	SubC-CYS83-Main	0.1568
SubA-ILE304-Main	SubA-ILE392-Main	0.1729			SubA-SER369-Side	SubA-PHE428-Main	0.1563
SubC-LYS209-Side	SubC-ASP295-Side	0.1729			SubA-SER149-Main	SubA-TYR156-Main	0.1562
SubA-ASN401-Side	SubA-PHE345-Main	0.1728			SubC-ALA260-Main	SubC-VAL132-Main	0.1551
SubD-ASN533-Side	SubD-THR155-Side	0.1728			SubA-LYS460-Main	SubA-ASP456-Main	0.1545
SubC-ARG162-Side	SubC-GLU196-Main	0.1719			SubC-SER149-Main	SubC-TYR156-Main	0.1535
SubD-LYS340-Side	SubD-GLU491-Side	0.1718			SubB-LYS460-Main	SubB-ASP456-Main	0.1534
SubB-TYR43-Main	SubA-GLN240-Main	0.1717			SubC-LYS256-Main	SubC-ASN238-Main	0.1534
SubB-LYS308-Side	SubB-ASN309-Side	0.1715			SubC-LYS145-Side	SubD-ASP202-Side	0.1534
SubB-LYS118-Side	SubB-ASP107-Side	0.1714			SubC-ASN347-Side	SubC-ASP398-Main	0.153
SubA-LYS337-Side	SubA-ASP416-Side	0.171			SubA-LYS271-Main	SubA-LEU267-Main	0.1529
SubA-ARG283-Side	SubA-GLU163-Side	0.1709			SubD-ILE228-Main	SubD-ILE224-Main	0.1527
SubA-LYS326-Main	SubA-ASP318-Side	0.1709			SubB-LYS17-Side	SubB-GLU14-Side	0.1523
SubB-PHE190-Main	SubB-ASP188-Side	0.1704			SubA-LYS290-Side	SubA-ASP295-Main	0.1522
SubD-VAL123-Main	SubD-THR119-Main	0.1696			SubB-PHE38-Main	SubB-ILE30-Main	0.1522
SubA-ASN475-Main	SubA-PRO471-Main	0.1693			SubB-LYS354-Side	SubB-ASN351-Side	0.1521
SubD-HSD500-Side	SubD-LEU496-Main	0.1691			SubC-LYS91-Side	SubC-ASP22-Side	0.1521
SubC-ALA260-Main	SubC-VAL132-Main	0.1689			SubB-LYS271-Main	SubB-LEU267-Main	0.1513
SubB-THR321-Side	SubB-LEU324-Main	0.1688			SubB-LYS209-Side	SubB-ASP295-Side	0.1513
SubD-ILE525-Main	SubD-LYS521-Main	0.1686			SubA-LYS419-Side	SubA-GLU126-Side	0.1512
SubB-LYS131-Side	SubB-ASP259-Side	0.1685			SubA-ASP488-Main	SubA-ARG484-Main	0.15
SubD-THR321-Side	SubD-ASP318-Main	0.1683			SubB-ASP234-Main	SubB-ARG230-Main	0.1497
SubB-GLU121-Main	SubB-LYS117-Main	0.1681			SubA-PHE314-Main	SubA-ASN312-Side	0.1496
SubD-ASN92-Side	SubD-ASN21-Main	0.1681			SubB-GLY334-Main	SubB-TYR330-Main	0.1494
SubB-HSD338-Side	SubB-GLY334-Main	0.1679			SubC-GLN343-Main	SubC-ALA339-Main	0.1489
SubD-LYS354-Side	SubB-ASP536-Side	0.1677			SubD-SER247-Main	SubD-GLU245-Side	0.1489
SubA-ARG230-Side	SubB-ASP89-Side	0.1671			SubD-GLY359-Main	SubD-ASP295-Side	0.1488
SubA-SER380-Main	SubA-ARG391-Main	0.1671			SubB-TYR175-Side	SubB-ASN192-Side	0.1486
SubC-LYS145-Side	SubC-ASN147-Side	0.167			SubC-PHE428-Main	SubC-TYR368-Main	0.1485
SubD-ASN177-Side	SubD-PRO193-Main	0.1667			SubB-ALA260-Main	SubB-VAL132-Main	0.1479
SubB-SER54-Main	SubB-ASN50-Main	0.1666			SubC-SER5-Side	SubC-SER81-Main	0.1475
SubD-TYR528-Main	SubD-GLU524-Main	0.1663			SubC-CYS229-Main	SubC-LYS225-Main	0.147
SubB-SER249-Main	SubB-HSD244-Side	0.1663			SubB-LEU356-Main	SubB-TYR353-Main	0.1469
SubC-LYS91-Main	SubC-ASP22-Side	0.1663			SubD-LYS340-Side	SubD-GLU453-Side	0.1469
SubA-ILE485-Main	SubA-GLN364-Main	0.1661			SubB-LEU52-Main	SubB-THR48-Main	0.1462
SubC-PHE473-Main	SubC-GLU469-Main	0.1659			SubC-SER72-Side	SubD-PHE370-Main	0.146
SubC-LYS431-Side	SubC-ASP432-Side	0.1656			SubC-ILE487-Main	SubC-LYS483-Main	0.1457
SubA-LYS225-Main	SubA-SER221-Main	0.1656			SubB-TYR156-Side	SubA-ASP202-Side	0.1449
SubB-LYS110-Side	SubB-GLU512-Side	0.1653			SubB-HSD462-Side	SubB-LEU458-Main	0.1443
SubB-GLU139-Main	SubB-GLY299-Main	0.165			SubC-ASN294-Main	SubA-GLU152-Side	0.1441
SubC-ALA527-Main	SubC-GLU523-Main	0.165			SubA-LYS91-Side	SubA-ASP22-Side	0.1441
SubD-GLN423-Side	SubD-PHE476-Main	0.1645			SubC-TYR156-Main	SubC-SER149-Main	0.1435
SubB-SER486-Main	SubB-GLN343-Side	0.1641			SubD-ARG113-Main	SubD-THR31-Side	0.1431
SubC-SER388-Side	SubC-ASN386-Side	0.1638			SubA-PHE482-Main	SubA-GLU478-Main	0.143
SubA-SER438-Side	SubA-GLU429-Side	0.1634			SubC-ASN347-Side	SubA-CYS505-Side	0.1428
SubC-ARG378-Side	SubC-GLU137-Side	0.1634			SubD-SER402-Main	SubB-CYS505-Side	0.1424
SubA-TYR84-Main	SubA-ASN95-Main	0.1632			SubC-SER328-Side	SubC-SER325-Main	0.1421
SubB-LYS182-Side	SubB-GLU184-Side	0.163			SubB-LYS481-Side	SubB-GLU478-Side	0.142
SubA-SER249-Side	SubA-GLU163-Side	0.1628			SubD-LEU292-Main	SubB-TYR499-Side	0.1419
SubB-SER254-Main	SubB-ARG241-Main	0.1624			SubD-ILE410-Main	SubD-VAL406-Main	0.1415
SubB-SER210-Side	SubB-LYS208-Main	0.1621			SubD-SER280-Side	SubD-THR276-Main	0.141
SubC-ASN169-Side	SubC-VAL159-Main	0.1621			SubA-SER203-Side	SubA-ASP201-Side	0.1404
SubB-LYS117-Main	SubB-ARG113-Main	0.1619			SubB-LYS20-Main	SubB-ASP18-Side	0.1403
SubC-TYR197-Main	SubC-ASN195-Side	0.1618			SubB-SER210-Side	SubB-LYS207-Main	0.1403
SubB-VAL278-Main	SubB-ILE274-Main	0.1611			SubA-PHE6-Main	SubA-HSD80-Main	0.1403
SubC-THR362-Side	SubC-ARG355-Main	0.1608			SubA-ILE487-Main	SubA-LYS483-Main	0.14
SubC-PHE74-Main	SubC-PHE58-Main	0.1601			SubD-GLU327-Main	SubD-GLU327-Side	0.1399
SubD-ALA413-Main	SubD-ALA409-Main	0.1599			SubA-LYS17-Side	SubA-GLU14-Side	0.1396
SubB-THR248-Side	SubB-LYS207-Main	0.1594			SubB-LYS365-Side	SubB-PRO444-Main	0.139
SubC-ILE16-Main	SubC-LEU12-Main	0.1593			SubC-ASN9-Side	SubC-GLU53-Side	0.1388
SubD-HSD538-Side	SubB-TYR148-Side	0.1589			SubB-ASN177-Side	SubB-ASN282-Main	0.1386
SubB-GLN423-Side	SubB-PHE476-Main	0.1587			SubD-LEU412-Main	SubD-ALA408-Main	0.1384
SubD-LYS354-Side	SubB-TYR531-Main	0.1586			SubB-TYR490-Main	SubB-GLU486-Main	0.1381
SubB-LYS2-Side	SubB-ASP234-Side	0.1584			SubD-THR248-Side	SubD-LYS207-Main	0.1381
SubC-LYS521-Main	SubC-TYR517-Main	0.1578			SubC-LYS168-Side	SubC-PHE165-Main	0.1381
SubA-LYS519-Side	SubA-GLU523-Side	0.1578			SubA-LYS207-Side	SubD-HSD500-Main	0.1378
SubC-LYS182-Side	SubD-ASP188-Side	0.1578			SubD-ARG162-Side	SubD-ILE174-Main	0.1371
SubB-VAL123-Main	SubB-THR119-Main	0.1577			SubD-CYS98-Main	SubD-ILE29-Main	0.1368
SubA-GLY334-Main	SubA-TYR330-Main	0.1576			SubB-THR31-Side	SubB-THR36-Main	0.1368
SubD-GLY35-Main	SubB-CYS543-Side	0.1576			SubB-SER279-Main	SubB-LYS275-Main	0.1365
SubB-ILE418-Main	SubB-GLY414-Main	0.1571			SubC-ILE410-Main	SubC-VAL406-Main	0.1365
SubB-LYS431-Main	SubB-HSD434-Main	0.1571			SubD-LYS271-Main	SubD-LEU267-Main	0.1361
SubA-SER221-Main	SubA-ASP219-Side	0.1569			SubC-GLN250-Main	SubC-SER247-Main	0.1361
SubD-TYR13-Side	SubD-ILE47-Main	0.1565			SubA-ARG395-Side	SubA-ALA375-Main	0.1357
SubD-GLN250-Side	SubD-GLU139-Side	0.1565			SubA-HSD338-Side	SubA-GLY334-Main	0.1354
SubB-ASN9-Side	SubB-GLU53-Side	0.1565			SubC-THR31-Side	SubC-THR36-Main	0.1354
SubC-LYS118-Side	SubC-GLU121-Side	0.1555			SubC-ASP488-Main	SubC-ARG484-Main	0.1352
SubA-PHE477-Main	SubA-PHE473-Main	0.1553			SubD-VAL336-Main	SubD-MET332-Main	0.1351
SubB-LYS354-Main	SubB-MET350-Main	0.1552			SubC-VAL180-Main	SubD-GLU196-Side	0.1348
SubD-ARG241-Main	SubD-SER254-Side	0.1545			SubD-LYS110-Side	SubD-GLU474-Side	0.1348
SubD-THR286-Side	SubB-TYR537-Side	0.1541			SubC-GLN343-Side	SubC-SER448-Main	0.1345
SubC-ARG102-Side	SubD-GLU462-Side	0.1537			SubA-VAL123-Main	SubA-THR119-Main	0.1343
SubA-LYS158-Side	SubC-ASN154-Side	0.1532			SubA-VAL4-Main	SubA-CYS83-Main	0.1343
SubC-ASP234-Main	SubC-ARG230-Main	0.153			SubB-THR262-Main	SubB-ASP259-Side	0.134
SubD-ASP144-Main	SubD-TYR160-Main	0.1526			SubB-TYR108-Side	SubB-CYS66-Main	0.1339
SubD-ALA408-Main	SubD-HSD404-Main	0.1526			SubA-ASN294-Side	SubC-GLU152-Side	0.1336
SubC-TYR212-Side	SubC-ASP216-Side	0.1524			SubC-GLN272-Side	SubC-LEU268-Main	0.1329
SubC-SER320-Side	SubC-PRO319-Main	0.1523			SubD-ILE237-Main	SubD-LEU232-Main	0.1326
SubD-TYR333-Side	SubD-GLU422-Side	0.1518			SubD-LYS182-Side	SubD-ASP89-Side	0.1325
SubA-MET1-Main	SubA-GLU87-Side	0.1517			SubB-ILE410-Main	SubB-VAL406-Main	0.1324
SubA-LYS431-Side	SubA-ASP432-Side	0.1512			SubD-HSD338-Side	SubD-GLY334-Main	0.1323
SubB-ILE16-Main	SubB-LEU12-Main	0.1511			SubC-ARG373-Side	SubC-GLY371-Main	0.1323
SubA-LYS207-Side	SubD-CYS543-Side	0.1511			SubA-ARG230-Side	SubB-GLU24-Side	0.1322
SubD-GLY414-Main	SubD-ILE410-Main	0.1504			SubA-GLY35-Main	SubC-CYS505-Side	0.1319
SubA-PHE6-Main	SubA-HSD80-Main	0.1503			SubC-SER3-Side	SubC-MET235-Main	0.1318
SubD-LYS204-Side	SubD-ASP201-Side	0.1502			SubC-LYS460-Side	SubC-ASP456-Side	0.1318
SubD-ARG391-Main	SubD-SER380-Side	0.1501			SubB-LEU116-Main	SubB-PRO112-Main	0.1316
SubA-ASP416-Main	SubA-LEU412-Main	0.1501			SubB-TYR156-Main	SubB-SER149-Main	0.1313
SubD-SER149-Main	SubD-TYR156-Main	0.15			SubB-GLY55-Main	SubB-LYS51-Main	0.1311
SubD-PHE487-Main	SubD-GLU491-Side	0.1496			SubD-SER149-Side	SubD-ASN154-Main	0.1311
SubC-SER280-Main	SubC-THR276-Main	0.1487			SubC-HSD338-Side	SubC-GLY334-Main	0.1311
SubA-ILE525-Main	SubA-LYS521-Main	0.1487			SubD-TYR490-Main	SubD-GLU486-Main	0.1309
SubD-SER442-Side	SubD-SER438-Main	0.1487			SubB-LYS39-Side	SubA-ASP216-Side	0.1309
SubB-THR262-Main	SubB-ASP259-Side	0.1483			SubD-GLY371-Main	SubD-LEU379-Main	0.1305
SubD-LYS225-Side	SubD-HSD251-Side	0.148			SubC-LYS19-Side	SubC-ASP22-Side	0.1304
SubD-VAL426-Main	SubD-LYS478-Main	0.148			SubA-ILE16-Main	SubA-LEU12-Main	0.1297
SubD-VAL293-Main	SubB-GLU152-Side	0.1479			SubC-LYS20-Main	SubC-ASP18-Side	0.1297
SubC-ASN95-Side	SubC-GLU86-Side	0.1478			SubB-THR321-Side	SubB-ASP318-Main	0.1296
SubA-LYS207-Side	SubD-HSD538-Main	0.1475			SubB-SER67-Side	SubB-ALA60-Main	0.1291
SubA-HSD178-Side	SubA-GLU196-Side	0.1472			SubD-ASP144-Main	SubD-TYR160-Main	0.129
SubA-THR36-Main	SubC-GLU542-Main	0.1472			SubB-ASN195-Side	SubB-ASN282-Main	0.1289
SubB-LYS39-Main	SubA-THR214-Main	0.147			SubD-ILE418-Main	SubD-GLY414-Main	0.1279
SubB-ILE485-Main	SubB-GLN364-Main	0.1469			SubB-LEU292-Main	SubD-TYR499-Side	0.1273
SubD-LYS2-Main	SubD-LEU85-Main	0.1466			SubA-GLN343-Main	SubA-ALA339-Main	0.1272
SubB-LEU300-Main	SubB-PRO397-Main	0.1465			SubB-ASN194-Main	SubB-ASN282-Side	0.1271
SubD-ILE16-Main	SubD-LEU12-Main	0.1461			SubB-SER164-Main	SubB-ASP161-Side	0.127
SubC-LYS110-Side	SubC-ASP68-Side	0.146			SubD-ASN491-Main	SubD-ILE487-Main	0.1269
SubC-GLU24-Main	SubC-ASN92-Main	0.146			SubA-LYS365-Side	SubA-PRO444-Main	0.1268
SubD-TYR531-Side	SubB-ASN533-Side	0.1459			SubD-LYS421-Main	SubD-GLY417-Main	0.1264
SubA-THR284-Side	SubA-ASP144-Main	0.1457			SubD-ALA231-Main	SubD-ARG227-Main	0.1263
SubB-HSD186-Main	SubA-PRO185-Main	0.1457			SubB-ARG283-Main	SubB-VAL278-Main	0.1263
SubC-SER325-Side	SubC-ILE313-Main	0.1454			SubB-GLN343-Main	SubB-ALA339-Main	0.1263
SubD-PHE370-Main	SubD-PHE428-Main	0.1451			SubD-LEU116-Main	SubD-PRO112-Main	0.1262
SubB-VAL246-Main	SubB-GLU245-Side	0.145			SubA-ASP234-Main	SubA-ARG230-Main	0.1262
SubC-LYS110-Side	SubC-GLU516-Side	0.1447			SubC-LYS110-Side	SubC-GLU474-Side	0.1257
SubB-SER463-Side	SubB-HSD465-Main	0.1446			SubD-TYR493-Side	SubD-THR155-Side	0.1255
SubD-GLN343-Main	SubD-ALA339-Main	0.1445			SubD-SER402-Side	SubB-CYS505-Side	0.1251
SubB-LYS225-Main	SubB-SER221-Main	0.1443			SubD-ASN32-Main	SubD-THR36-Side	0.1249
SubC-SER279-Main	SubC-LYS275-Main	0.1443			SubD-ASN169-Side	SubB-TYR153-Main	0.1249
SubB-GLN343-Side	SubB-SER486-Main	0.1442			SubB-LYS64-Side	SubB-GLU485-Side	0.1249
SubA-SER280-Main	SubA-THR276-Main	0.1441			SubB-ALA231-Main	SubB-ARG227-Main	0.1246
SubB-GLY299-Main	SubB-GLU139-Side	0.144			SubD-LYS225-Side	SubD-HSD251-Side	0.1245
SubB-SER61-Side	SubA-GLU361-Side	0.1435			SubC-GLU163-Main	SubC-ASP161-Side	0.1241
SubA-HSD338-Side	SubA-ASP499-Side	0.1435			SubA-LYS256-Main	SubA-ASN238-Main	0.1237
SubA-SER72-Side	SubA-ASP73-Side	0.1433			SubD-TYR218-Main	SubD-THR215-Main	0.1234
SubA-LEU52-Main	SubA-THR48-Main	0.1433			SubB-THR155-Main	SubD-LEU157-Main	0.1232
SubA-THR321-Side	SubA-ASP318-Main	0.1429			SubC-LYS118-Side	SubC-GLU121-Side	0.1232
SubD-SER280-Main	SubD-THR276-Main	0.1429			SubB-THR69-Side	SubB-GLU70-Side	0.123
SubA-GLU46-Main	SubA-TYR43-Main	0.1427			SubA-GLY334-Main	SubA-TYR330-Main	0.123
SubA-LEU34-Main	SubA-ASN32-Side	0.1423			SubA-ARG395-Side	SubA-SER372-Main	0.1227
SubD-SER328-Side	SubD-LEU324-Main	0.1423			SubA-LEU52-Main	SubA-THR48-Main	0.1226
SubA-ARG283-Main	SubA-VAL278-Main	0.1422			SubD-LYS110-Side	SubD-SER67-Main	0.1225
SubA-SER320-Main	SubA-ASP318-Side	0.1422			SubC-VAL123-Main	SubC-THR119-Main	0.1224
SubA-ILE410-Main	SubA-VAL406-Main	0.1418			SubC-SER380-Main	SubC-ARG391-Main	0.1224
SubD-TYR212-Side	SubC-ASP59-Main	0.1417			SubD-SER62-Side	SubD-ASP59-Side	0.122
SubD-LYS498-Main	SubD-ASP494-Main	0.1414			SubB-TYR13-Side	SubB-ILE47-Main	0.1214
SubB-SER486-Side	SubB-SER492-Side	0.1414			SubA-THR220-Side	SubA-GLU163-Side	0.1212
SubC-THR119-Main	SubC-ILE115-Main	0.141			SubA-GLN364-Side	SubA-LEU356-Main	0.1207
SubC-THR248-Side	SubC-LYS207-Main	0.1408			SubB-SER325-Main	SubB-PHE314-Main	0.1207
SubC-LYS20-Main	SubC-ASP18-Side	0.1404			SubD-ILE476-Main	SubD-THR472-Main	0.1206
SubC-VAL246-Main	SubC-GLU245-Side	0.1403			SubA-GLN343-Side	SubA-ASN347-Side	0.1204
SubC-THR262-Main	SubC-ASP259-Side	0.1403			SubD-GLN343-Side	SubD-SER448-Main	0.1201
SubA-TYR148-Side	SubC-GLU542-Side	0.1398			SubB-GLU485-Main	SubB-LYS481-Main	0.1201
SubB-LYS207-Main	SubB-TYR218-Side	0.1394			SubD-ASN169-Side	SubD-VAL159-Main	0.12
SubD-CYS88-Main	SubD-LYS91-Main	0.1393			SubC-HSD189-Side	SubD-GLU196-Side	0.1199
SubA-ARG378-Side	SubA-LEU379-Main	0.1389			SubD-ARG373-Side	SubC-ASP68-Main	0.1197
SubC-GLU393-Main	SubC-ARG378-Main	0.1388			SubC-SER210-Side	SubC-LYS208-Main	0.1192
SubA-ASP99-Main	SubA-LYS77-Main	0.1388			SubB-PHE106-Main	SubB-ASN104-Side	0.1188
SubD-PHE74-Main	SubD-PHE58-Main	0.1384			SubB-ASP144-Main	SubB-TYR160-Main	0.1186
SubC-TYR444-Side	SubC-PHE473-Main	0.1383			SubC-LYS77-Side	SubC-GLU53-Side	0.1186
SubD-SER72-Side	SubD-ASP68-Side	0.138			SubC-ASN169-Side	SubC-VAL159-Main	0.1184
SubB-TYR537-Main	SubB-ASN533-Main	0.1379			SubC-THR262-Main	SubC-ASP259-Side	0.1183
SubD-LYS158-Side	SubB-ASN154-Side	0.1379			SubD-GLY35-Main	SubB-CYS505-Side	0.1183
SubA-HSD538-Main	SubA-ALA534-Main	0.1377			SubA-ARG102-Side	SubA-ASP68-Side	0.118
SubA-ASN181-Side	SubA-HSD189-Main	0.1374			SubB-LYS182-Side	SubB-GLU184-Side	0.1179
SubB-TYR315-Side	SubB-TYR384-Main	0.1373			SubA-LYS208-Side	SubA-ASP295-Side	0.1175
SubB-GLN343-Main	SubB-ALA339-Main	0.1366			SubA-SER210-Side	SubA-LYS208-Main	0.1174
SubD-SER164-Side	SubD-ASP161-Side	0.1363			SubB-ILE470-Main	SubB-VAL467-Main	0.1174
SubD-SER305-Main	SubD-CYS133-Main	0.1361			SubD-THR36-Side	SubD-LEU34-Main	0.1173
SubB-ASN147-Side	SubA-ASP202-Side	0.1361			SubC-LYS158-Side	SubA-ASN154-Side	0.1173
SubA-GLN343-Main	SubA-ALA339-Main	0.136			SubC-ARG283-Main	SubC-VAL278-Main	0.1171
SubB-LEU232-Main	SubB-ILE228-Main	0.1357			SubD-VAL426-Main	SubD-SER442-Main	0.117
SubA-LYS390-Side	SubA-TYR384-Main	0.1354			SubD-ASP488-Main	SubD-ARG484-Main	0.1169
SubD-HSD243-Side	SubD-HSD244-Main	0.1354			SubC-SER448-Side	SubC-SER454-Side	0.1167
SubA-ILE142-Main	SubA-SER249-Main	0.1353			SubB-SER372-Side	SubB-ASP432-Main	0.1167
SubB-HSD316-Main	SubB-PHE323-Main	0.1353			SubD-ASN95-Side	SubD-GLU86-Side	0.1163
SubB-SER280-Side	SubB-THR277-Main	0.1351			SubB-ASN177-Main	SubB-ASN195-Side	0.1161
SubB-TYR315-Side	SubB-ASN383-Main	0.1349			SubA-SER402-Main	SubC-CYS505-Side	0.116
SubA-LYS474-Main	SubA-SER470-Main	0.1347			SubC-ASP144-Main	SubC-TYR160-Main	0.1159
SubA-HSD243-Main	SubA-GLU252-Main	0.1338			SubB-ASN177-Side	SubB-ASP144-Main	0.1157
SubB-LYS290-Side	SubB-ASN296-Side	0.1338			SubA-CYS88-Main	SubA-LYS91-Main	0.1156
SubB-LYS91-Main	SubB-CYS88-Main	0.1336			SubA-ILE411-Main	SubA-MET407-Main	0.1156
SubB-MET97-Main	SubB-THR82-Main	0.1335			SubA-ARG283-Main	SubA-VAL278-Main	0.1155
SubB-PHE520-Main	SubB-GLU516-Main	0.1332			SubB-HSD301-Side	SubB-GLU137-Side	0.1155
SubC-ASN177-Main	SubD-PRO193-Main	0.1332			SubC-THR48-Side	SubC-ASN50-Side	0.1155
SubD-PHE314-Main	SubD-ASN312-Side	0.1331			SubC-ILE470-Main	SubC-VAL467-Main	0.1152
SubA-LYS2-Main	SubA-LEU85-Main	0.133			SubD-TYR15-Main	SubD-GLU11-Main	0.1152
SubC-SER438-Side	SubC-LEU458-Main	0.133			SubD-ILE487-Main	SubD-LYS483-Main	0.1145
SubD-SER54-Main	SubD-ASN50-Main	0.1329			SubD-GLU485-Main	SubD-LYS481-Main	0.1144
SubB-ASN282-Side	SubB-GLU196-Side	0.1326			SubA-PHE441-Main	SubA-SER438-Side	0.1144
SubC-GLU139-Main	SubC-GLY299-Main	0.1326			SubD-ARG102-Side	SubD-GLU70-Side	0.1141
SubC-ASP416-Main	SubC-LEU412-Main	0.132			SubD-GLN250-Side	SubD-GLU139-Side	0.1136
SubC-THR220-Side	SubC-GLU163-Side	0.1318			SubD-MET235-Main	SubD-ALA231-Main	0.1136
SubC-LYS225-Main	SubC-SER221-Main	0.1317			SubD-ASP265-Main	SubD-LEU261-Main	0.1136
SubB-SER492-Main	SubB-SER488-Main	0.1314			SubA-LYS158-Side	SubC-ASN154-Side	0.1136
SubB-LEU226-Main	SubB-ASN222-Main	0.1311			SubB-SER247-Side	SubB-ASP295-Side	0.1135
SubD-ILE418-Main	SubD-GLY414-Main	0.1309			SubD-ARG378-Side	SubD-GLU393-Side	0.1133
SubD-SER380-Main	SubD-ARG391-Main	0.1309			SubD-SER420-Side	SubD-GLU422-Side	0.1133
SubC-ILE313-Main	SubC-LEU306-Main	0.1307			SubD-ASP416-Main	SubD-LEU412-Main	0.113
SubA-ASP144-Main	SubA-TYR160-Main	0.1306			SubB-LYS209-Main	SubB-SER247-Side	0.1129
SubA-VAL44-Main	SubA-GLU24-Main	0.1304			SubC-THR321-Side	SubC-ASP318-Main	0.1128
SubA-TYR197-Main	SubA-ASN195-Side	0.1299			SubB-PHE190-Main	SubB-VAL180-Main	0.1126
SubB-HSD243-Main	SubB-GLU252-Main	0.1299			SubD-LYS168-Side	SubB-ASP151-Side	0.1119
SubB-ALA408-Main	SubB-HSD404-Main	0.1295			SubA-GLU196-Main	SubA-GLU196-Side	0.1114
SubA-LYS168-Side	SubC-GLU152-Side	0.1294			SubC-SER149-Side	SubC-ASN154-Main	0.1114
SubA-MET235-Main	SubA-ALA231-Main	0.1293			SubD-GLN343-Side	SubD-ASN347-Side	0.1112
SubB-GLY211-Main	SubB-VAL246-Main	0.129			SubD-TYR156-Main	SubD-SER149-Main	0.1112
SubC-LYS431-Main	SubC-HSD434-Main	0.1288			SubA-HSD462-Side	SubA-LEU458-Main	0.1104
SubC-ALA457-Main	SubC-ILE437-Main	0.1287			SubC-ARG395-Main	SubC-VAL376-Main	0.1101
SubA-THR248-Main	SubA-ASP295-Side	0.1285			SubB-GLU327-Main	SubB-GLU327-Side	0.1097
SubA-GLN423-Side	SubA-PHE476-Main	0.1281			SubD-LYS39-Side	SubD-ASN95-Side	0.1097
SubB-ASP219-Main	SubB-LYS204-Main	0.1281			SubC-LEU116-Main	SubC-PRO112-Main	0.1096
SubA-ILE418-Main	SubA-GLY414-Main	0.1279			SubB-LYS124-Side	SubB-GLU121-Side	0.1096
SubD-HSD80-Side	SubD-PHE6-Main	0.1277			SubD-HSD462-Side	SubD-LEU458-Main	0.1095
SubD-ASN351-Side	SubD-PRO289-Main	0.1276			SubC-LEU379-Main	SubC-SER369-Main	0.1093
SubB-LYS2-Main	SubB-LEU85-Main	0.1276			SubC-ASN147-Side	SubD-ASP202-Side	0.1089
SubD-LYS124-Side	SubD-GLU121-Side	0.1276			SubD-LYS225-Main	SubD-SER221-Main	0.1089
SubC-GLY105-Main	SubC-ARG102-Main	0.1275			SubA-ASN192-Side	SubB-ASN192-Main	0.1085
SubB-SER439-Side	SubB-LEU458-Main	0.1274			SubB-ASN92-Main	SubB-ASP22-Main	0.1082
SubB-HSD243-Side	SubB-HSD244-Main	0.1273			SubD-LYS17-Side	SubD-GLU14-Side	0.1081
SubB-LEU52-Main	SubB-THR48-Main	0.1273			SubC-GLU70-Main	SubC-ASP68-Side	0.1079
SubD-SER279-Main	SubD-LYS275-Main	0.1272			SubD-GLY105-Main	SubD-ARG102-Main	0.1078
SubB-LYS145-Side	SubB-ASN147-Side	0.1271			SubD-SER328-Side	SubD-SER325-Side	0.1077
SubB-HSD434-Main	SubB-LYS431-Main	0.1268			SubC-ASN177-Side	SubC-ASN192-Main	0.1077
SubC-TYR444-Main	SubC-ILE440-Main	0.1266			SubD-LYS290-Main	SubD-GLY297-Main	0.1076
SubD-ILE508-Main	SubD-VAL505-Main	0.1263			SubD-TYR37-Side	SubD-TYR84-Side	0.1073
SubC-LYS39-Side	SubC-GLU86-Side	0.1263			SubC-TYR353-Side	SubC-SER454-Side	0.1072
SubC-LYS498-Main	SubC-ASP494-Main	0.1256			SubB-SER81-Side	SubB-ASP265-Side	0.1072
SubD-ASP526-Main	SubD-ARG522-Main	0.1249			SubB-LYS110-Side	SubB-GLU474-Side	0.1071
SubB-LYS124-Main	SubB-CYS120-Main	0.1246			SubA-TRP307-Side	SubA-SER305-Side	0.107
SubA-LYS326-Side	SubA-ASP318-Side	0.1244			SubB-LYS91-Main	SubB-CYS88-Main	0.1069
SubA-VAL123-Main	SubA-THR119-Main	0.1243			SubA-THR82-Side	SubA-ASP265-Side	0.1068
SubC-LYS145-Side	SubD-LEU198-Main	0.1242			SubB-LYS225-Main	SubB-SER221-Main	0.1061
SubC-SER254-Side	SubC-ASN136-Main	0.124			SubB-LYS421-Main	SubB-GLY417-Main	0.106
SubB-ASN401-Side	SubB-PHE345-Main	0.1237			SubD-SER305-Side	SubD-LYS390-Main	0.1057
SubA-TYR242-Side	SubA-HSD244-Side	0.1237			SubD-LYS124-Side	SubD-GLU121-Side	0.1055
SubD-SER164-Side	SubB-TYR153-Side	0.1234			SubA-ILE470-Main	SubA-VAL467-Main	0.1053
SubD-TYR242-Main	SubC-PHE41-Main	0.1232			SubC-PHE38-Main	SubC-ILE30-Main	0.1052
SubC-ALA264-Main	SubC-ALA260-Main	0.1231			SubB-CYS98-Main	SubB-ILE29-Main	0.1048
SubD-PHE213-Main	SubD-SER210-Main	0.1226			SubA-PHE106-Main	SubA-ARG102-Main	0.1043
SubD-HSD243-Side	SubD-GLU252-Side	0.1225			SubA-SER388-Side	SubA-ASN386-Side	0.1041
SubD-LYS326-Side	SubD-ASP318-Side	0.1218			SubD-LYS311-Main	SubD-LYS308-Main	0.1035
SubD-ARG355-Side	SubD-ASN351-Side	0.1216			SubB-ALA264-Main	SubB-ALA260-Main	0.1035
SubD-ALA60-Main	SubD-SER72-Main	0.1215			SubB-LYS337-Side	SubB-ASP416-Side	0.1029
SubA-TYR528-Main	SubA-GLU524-Main	0.1215			SubD-LYS118-Side	SubD-ASP107-Side	0.1024
SubC-HSD434-Main	SubC-LYS431-Main	0.1213			SubB-VAL246-Main	SubB-GLU245-Side	0.1023
SubD-SER325-Side	SubD-ILE313-Main	0.121			SubD-THR362-Side	SubB-ASP488-Side	0.1021
SubD-SER492-Main	SubD-SER488-Main	0.1208			SubB-LYS225-Side	SubB-ASP216-Side	0.1021
SubD-LYS290-Side	SubD-ASN296-Main	0.1208			SubA-ASN92-Side	SubA-ASN21-Main	0.102
SubB-ILE525-Main	SubB-LYS521-Main	0.1207			SubA-ASP68-Main	SubA-VAL71-Main	0.102
SubA-ALA534-Main	SubA-ASN533-Side	0.1206			SubC-ARG283-Side	SubC-ASP161-Side	0.1018
SubB-ARG391-Side	SubB-GLU137-Side	0.1205			SubB-TYR103-Main	SubB-ASP73-Side	0.1017
SubC-ILE115-Main	SubC-CYS111-Main	0.1196			SubA-SER402-Side	SubC-CYS505-Side	0.1017
SubA-SER328-Side	SubA-SER325-Side	0.1195			SubB-VAL357-Main	SubB-LYS354-Main	0.1013
SubD-GLY55-Main	SubD-LYS51-Main	0.1192			SubD-ASN294-Side	SubB-GLU152-Side	0.1012
SubD-PHE6-Main	SubD-HSD80-Main	0.1191			SubC-LYS481-Side	SubC-GLU485-Side	0.1011
SubA-ARG162-Side	SubA-THR220-Side	0.119			SubB-HSD434-Side	SubB-ASP432-Side	0.1009
SubA-SER325-Main	SubA-PHE314-Main	0.1182			SubB-LYS101-Side	SubB-ASP99-Side	0.1007
SubA-LEU412-Main	SubA-ALA408-Main	0.1181			SubA-PHE56-Main	SubA-ILE76-Main	0.1005
SubD-ILE410-Main	SubD-VAL406-Main	0.1176			SubA-SER372-Main	SubA-SER369-Side	0.1003
SubD-LYS207-Side	SubA-HSD538-Main	0.1173			SubC-LYS421-Main	SubC-GLY417-Main	0.1
SubC-SER149-Main	SubC-TYR156-Main	0.1172			SubA-LYS204-Side	SubB-HSD178-Side	0.0996
SubB-LYS290-Side	SubB-ASP295-Main	0.117			SubC-GLU485-Main	SubC-LYS481-Main	0.0995
SubA-LYS498-Main	SubA-ASP494-Main	0.1168			SubD-LEU232-Main	SubD-ILE228-Main	0.0995
SubB-ILE410-Main	SubB-VAL406-Main	0.1168			SubC-ILE418-Main	SubC-GLY414-Main	0.0992
SubC-SER438-Side	SubC-ALA457-Main	0.1167			SubD-LYS131-Main	SubD-TRP307-Main	0.0991
SubC-SER164-Main	SubC-ASP161-Side	0.1165			SubD-LYS481-Side	SubD-GLU478-Side	0.0986
SubB-TYR15-Main	SubB-GLU11-Main	0.1164			SubA-TYR493-Side	SubC-ASN495-Side	0.0985
SubB-ASP99-Main	SubB-LYS77-Main	0.1163			SubD-THR321-Side	SubD-ASP318-Side	0.0984
SubC-TYR535-Main	SubC-ASN533-Side	0.1161			SubD-ASN177-Side	SubD-THR284-Side	0.0983
SubC-SER492-Side	SubC-SER488-Main	0.116			SubD-TRP307-Side	SubD-SER305-Side	0.0983
SubA-LYS275-Side	SubA-ALA285-Main	0.1155			SubB-ASN491-Main	SubB-ILE487-Main	0.098
SubC-SER492-Side	SubC-TYR353-Side	0.1154			SubD-LYS168-Side	SubC-ASP151-Side	0.098
SubC-ARG227-Side	SubD-GLU184-Side	0.1147			SubC-ASN177-Main	SubC-ASN194-Side	0.098
SubD-LEU356-Main	SubD-SER352-Main	0.1146			SubB-SER3-Main	SubB-ASP234-Main	0.0977
SubC-LYS443-Side	SubC-GLU459-Side	0.1143			SubD-ASN312-Side	SubD-LYS390-Main	0.0974
SubD-LYS208-Side	SubD-ASN294-Main	0.1141			SubA-ARG373-Side	SubB-GLU70-Side	0.0971
SubC-ASN347-Main	SubC-GLN343-Main	0.1141			SubA-GLU46-Main	SubA-TYR43-Main	0.0967
SubC-LYS519-Side	SubC-GLU516-Side	0.114			SubD-ASP68-Main	SubD-VAL71-Main	0.0966
SubA-SER247-Side	SubA-GLU245-Side	0.1136			SubB-LYS187-Side	SubA-GLU184-Side	0.0965
SubC-ASN154-Main	SubC-ASP151-Main	0.1134			SubB-SER402-Side	SubB-ASN32-Main	0.0965
SubC-ASN191-Main	SubC-ASN181-Side	0.1134			SubB-SER374-Side	SubB-GLN364-Side	0.0965
SubA-LYS443-Side	SubA-GLU459-Side	0.1134			SubA-SER249-Side	SubA-THR248-Main	0.0964
SubD-LYS290-Side	SubD-ASN298-Side	0.1133			SubD-GLN364-Main	SubD-GLN364-Side	0.0964
SubD-LYS225-Main	SubD-SER221-Main	0.1132			SubA-ASN298-Main	SubA-GLU139-Side	0.0963
SubB-VAL336-Main	SubB-MET332-Main	0.1127			SubD-ASN282-Side	SubD-ASN177-Main	0.0962
SubB-ASP416-Main	SubB-LEU412-Main	0.1126			SubB-GLU245-Main	SubB-GLN250-Main	0.0956
SubB-ASN533-Side	SubD-ASN533-Side	0.1125			SubC-MET1-Main	SubC-LEU85-Main	0.0956
SubA-LYS64-Side	SubC-CYS543-Side	0.1125			SubB-LEU501-Main	SubB-TYR497-Main	0.0952
SubB-LYS275-Side	SubB-ALA285-Main	0.1122			SubD-ARG391-Side	SubD-GLU389-Main	0.0946
SubD-SER247-Main	SubD-GLN250-Side	0.1113			SubA-LYS110-Side	SubA-GLU474-Side	0.0944
SubB-LYS225-Side	SubB-HSD251-Side	0.1112			SubD-LYS101-Side	SubD-ASP99-Side	0.094
SubD-HSD538-Side	SubD-TYR541-Side	0.1111			SubC-ILE115-Main	SubC-CYS111-Main	0.0933
SubB-LYS390-Side	SubB-SER380-Main	0.111			SubA-LEU94-Main	SubA-ILE25-Main	0.0932
SubC-TYR148-Main	SubD-ASP202-Side	0.1106			SubD-LEU12-Main	SubD-ASN8-Main	0.0932
SubB-GLN272-Main	SubB-LEU268-Main	0.1099			SubC-SER448-Side	SubC-GLU453-Side	0.0932
SubD-ALA409-Main	SubD-LEU405-Main	0.1092			SubB-ILE418-Main	SubB-GLY414-Main	0.0929
SubA-SER254-Main	SubA-ARG241-Main	0.1091			SubB-SER438-Side	SubB-GLU443-Side	0.0929
SubC-LYS64-Side	SubA-GLU542-Side	0.1091			SubB-GLY211-Main	SubB-VAL246-Main	0.0927
SubB-SER374-Side	SubB-THR362-Main	0.1086			SubD-MET97-Main	SubD-THR82-Main	0.0927
SubA-GLU87-Main	SubA-GLU86-Side	0.1083			SubA-ARG241-Side	SubA-GLU245-Side	0.0924
SubD-ASN32-Side	SubD-THR36-Main	0.1082			SubA-LYS390-Side	SubA-ILE382-Main	0.0923
SubB-LYS168-Side	SubB-PHE165-Main	0.1076			SubA-TYR175-Main	SubA-LEU171-Main	0.0922
SubD-ARG283-Main	SubD-VAL278-Main	0.1075			SubC-LYS460-Side	SubC-GLU459-Side	0.0921
SubD-SER328-Main	SubD-SER325-Side	0.1075			SubC-LYS275-Side	SubD-THR215-Side	0.0919
SubB-SER164-Side	SubD-TYR153-Side	0.1074			SubC-SER369-Main	SubC-ILE377-Main	0.0915
SubD-ASN169-Side	SubB-TYR153-Main	0.107			SubA-GLU24-Main	SubA-ASN92-Main	0.0911
SubC-ASP398-Main	SubC-CYS346-Main	0.1069			SubA-LYS290-Side	SubA-VAL293-Main	0.091
SubD-SER328-Side	SubD-SER325-Side	0.1068			SubC-TYR15-Main	SubC-GLU11-Main	0.0906
SubC-TYR333-Side	SubC-GLU422-Side	0.1067			SubC-VAL239-Main	SubC-ASN233-Side	0.0906
SubA-LYS326-Side	SubA-THR321-Side	0.1066			SubB-LYS158-Side	SubD-ASN154-Side	0.0906
SubA-PHE314-Main	SubA-ASN312-Side	0.1065			SubA-ASN312-Side	SubA-PRO387-Main	0.0904
SubD-ASN195-Side	SubD-ILE174-Main	0.1059			SubA-ASN200-Main	SubA-ASP201-Side	0.09
SubB-SER328-Main	SubB-SER325-Side	0.1058			SubA-ILE115-Main	SubA-CYS111-Main	0.0898
SubA-SER149-Side	SubA-ASN154-Main	0.1055			SubB-ILE447-Main	SubB-GLN364-Main	0.0897
SubA-ASN347-Side	SubA-LEU396-Main	0.1055			SubB-ASN495-Side	SubB-ASP498-Side	0.0896
SubC-ARG283-Main	SubC-VAL278-Main	0.1054			SubB-ASN32-Side	SubB-THR36-Main	0.0896
SubC-VAL179-Main	SubC-ASN194-Main	0.1049			SubA-SER81-Side	SubA-ASP79-Side	0.0893
SubD-ASN169-Side	SubD-VAL159-Main	0.1046			SubC-TYR490-Side	SubA-TYR490-Main	0.089
SubD-SER5-Side	SubD-SER81-Main	0.1045			SubC-HSD316-Side	SubC-ASP318-Side	0.0888
SubC-LYS110-Side	SubC-LEU65-Main	0.1041			SubD-TYR493-Side	SubB-ASN495-Side	0.0888
SubA-ARG355-Side	SubA-LEU396-Main	0.1036			SubD-ASP219-Main	SubD-LYS204-Main	0.0886
SubC-LEU116-Main	SubC-PRO112-Main	0.1034			SubD-LYS256-Main	SubD-ASN238-Main	0.0885
SubD-LYS17-Side	SubD-GLU14-Side	0.1034			SubC-LYS271-Main	SubC-LEU267-Main	0.0881
SubC-ARG283-Side	SubC-SER249-Side	0.1032			SubA-TYR490-Main	SubA-GLU486-Main	0.0881
SubC-LYS498-Side	SubC-ASP499-Side	0.1031			SubB-PHE58-Main	SubB-PHE74-Main	0.0879
SubD-LYS124-Side	SubD-ASP130-Side	0.1031			SubB-ILE476-Main	SubB-THR472-Main	0.0878
SubB-LYS337-Side	SubB-ASP416-Side	0.103			SubD-LYS182-Side	SubD-GLU184-Side	0.0871
SubC-LYS521-Side	SubC-ALA348-Main	0.1028			SubA-PHE428-Main	SubA-TYR368-Main	0.0871
SubA-LYS225-Side	SubA-HSD251-Side	0.1027			SubB-CYS83-Main	SubB-VAL4-Main	0.0867
SubD-SER488-Side	SubD-GLU491-Side	0.1027			SubC-GLU327-Main	SubC-GLU327-Side	0.0863
SubC-SER173-Side	SubC-ASP170-Side	0.1024			SubB-HSD338-Side	SubB-GLY334-Main	0.086
SubB-ILE508-Main	SubB-VAL505-Main	0.1024			SubD-SER3-Side	SubD-MET235-Main	0.0859
SubA-GLN272-Main	SubA-LEU268-Main	0.1024			SubA-ILE476-Main	SubA-THR472-Main	0.0859
SubB-LYS110-Side	SubB-ASP68-Side	0.1022			SubC-ILE174-Main	SubC-LEU171-Main	0.0859
SubD-VAL357-Main	SubD-TYR353-Main	0.1021			SubD-LYS51-Main	SubD-THR48-Side	0.0857
SubC-THR321-Side	SubC-LEU324-Main	0.1021			SubA-SER203-Side	SubB-VAL146-Main	0.0847
SubD-ARG283-Side	SubD-SER221-Side	0.1016			SubA-LYS182-Side	SubA-ASP89-Side	0.0846
SubA-VAL426-Main	SubA-LYS478-Main	0.1016			SubA-SER380-Side	SubA-GLU389-Side	0.0846
SubD-ASN95-Side	SubD-GLU86-Side	0.1015			SubD-TYR197-Main	SubD-ASN195-Side	0.0846
SubC-LYS308-Side	SubC-ASP130-Side	0.1013			SubD-GLU486-Main	SubD-PHE482-Main	0.0842
SubA-THR248-Side	SubA-ASP295-Side	0.1012			SubB-ILE269-Main	SubB-ASP265-Main	0.0842
SubC-SER3-Side	SubC-ASP234-Main	0.1012			SubB-ASN312-Side	SubB-SER388-Main	0.0841
SubC-ASN401-Side	SubC-PHE345-Main	0.101			SubC-ASN351-Side	SubA-ASP498-Side	0.084
SubB-SER372-Main	SubB-SER369-Side	0.1008			SubC-ASN195-Main	SubC-TYR175-Main	0.0839
SubB-SER67-Main	SubB-ILE63-Main	0.1008			SubD-ASN192-Main	SubD-ASN181-Side	0.0839
SubC-ARG395-Side	SubC-ARG373-Main	0.1005			SubA-ALA231-Main	SubA-ARG227-Main	0.0838
SubC-GLY211-Main	SubC-VAL246-Main	0.1005			SubA-ASN192-Side	SubB-ASN192-Side	0.0838
SubC-PHE6-Main	SubC-HSD80-Main	0.1004			SubD-SER210-Side	SubD-LYS208-Main	0.0836
SubC-THR82-Side	SubC-ASP265-Side	0.1003			SubA-ASN222-Side	SubA-ASP216-Side	0.0836
SubC-SER442-Side	SubC-SER439-Main	0.1002			SubB-TYR108-Side	SubB-ASP68-Side	0.0835
SubA-THR82-Main	SubA-SER5-Side	0.1002			SubB-TYR15-Main	SubB-GLU11-Main	0.0835
SubC-GLY299-Main	SubC-GLU139-Side	0.1			SubA-PHE323-Main	SubA-ASP318-Main	0.0835
SubD-LYS290-Side	SubD-PRO291-Main	0.0998			SubD-ILE142-Main	SubD-SER249-Main	0.0834
SubA-ASN383-Side	SubA-GLU389-Side	0.0997			SubB-SER61-Side	SubB-ASP59-Side	0.0832
SubC-ASN312-Side	SubC-PRO387-Main	0.0995			SubB-ALA408-Main	SubB-HSD404-Main	0.0832
SubC-GLN343-Main	SubC-ALA339-Main	0.0994			SubB-ASN383-Side	SubB-GLU389-Side	0.0832
SubA-SER402-Side	SubA-ASN32-Main	0.0993			SubB-SER279-Side	SubB-LYS275-Main	0.083
SubD-TYR461-Side	SubD-GLU429-Side	0.099			SubD-GLU46-Main	SubD-TYR43-Main	0.083
SubC-SER54-Side	SubC-TYR103-Main	0.0989			SubC-LYS2-Side	SubC-ASP234-Side	0.083
SubD-GLY334-Main	SubD-TYR330-Main	0.0988			SubC-TYR333-Side	SubC-GLU422-Side	0.0829
SubB-VAL4-Main	SubB-CYS83-Main	0.0981			SubD-ILE382-Main	SubC-ASP73-Side	0.0828
SubA-VAL357-Main	SubA-TYR353-Main	0.0981			SubB-ARG395-Side	SubB-GLU252-Side	0.0828
SubB-PHE58-Main	SubB-PHE74-Main	0.098			SubB-GLN250-Side	SubB-GLU139-Side	0.0826
SubC-SER81-Side	SubC-ASP79-Main	0.0972			SubB-ASN351-Side	SubB-PRO289-Main	0.0824
SubD-PHE56-Main	SubD-ILE76-Main	0.097			SubC-ALA264-Main	SubC-ALA260-Main	0.0821
SubD-ASN347-Side	SubD-SER352-Side	0.0969			SubC-ASN298-Side	SubC-MET288-Main	0.082
SubA-GLN343-Side	SubA-SER486-Main	0.0967			SubC-THR321-Side	SubC-LEU324-Main	0.0819
SubC-HSD301-Side	SubC-GLU137-Side	0.0967			SubD-LYS365-Main	SubD-SER430-Side	0.0816
SubD-ILE174-Main	SubD-LEU171-Main	0.0966			SubD-GLN423-Side	SubD-ILE440-Main	0.0815
SubB-GLY334-Main	SubB-TYR330-Main	0.0966			SubD-ARG162-Side	SubD-THR220-Side	0.0812
SubB-HSD500-Side	SubB-LEU496-Main	0.0965			SubD-LEU226-Main	SubD-ASN222-Main	0.0812
SubA-ASN238-Side	SubB-GLU46-Side	0.0964			SubB-ARG113-Side	SubB-SER81-Side	0.081
SubC-ILE411-Main	SubC-MET407-Main	0.0963			SubB-HSD178-Side	SubB-ASN282-Side	0.0807
SubA-SER369-Side	SubA-GLY371-Main	0.0963			SubC-PHE141-Main	SubC-THR286-Main	0.0806
SubD-ARG355-Side	SubD-SER352-Main	0.0963			SubC-MET235-Main	SubC-ALA231-Main	0.0804
SubA-LYS2-Side	SubA-GLU87-Side	0.096			SubA-GLN272-Side	SubA-LEU268-Main	0.0804
SubA-LYS17-Main	SubA-TYR13-Main	0.0959			SubD-ILE115-Main	SubD-CYS111-Main	0.0803
SubC-SER388-Main	SubC-ASN386-Side	0.0959			SubC-SER3-Main	SubC-ASP234-Main	0.0803
SubD-THR284-Side	SubD-ASP144-Main	0.0957			SubD-MET1-Main	SubD-LEU85-Main	0.0802
SubA-ARG227-Side	SubA-ASN181-Side	0.0956			SubB-ILE115-Main	SubB-CYS111-Main	0.08
SubA-ARG102-Side	SubA-GLU70-Side	0.0953			SubB-GLN364-Side	SubB-THR362-Main	0.08
SubC-SER280-Side	SubC-THR276-Main	0.0953			SubC-ALA348-Main	SubA-CYS505-Side	0.0799
SubD-LYS474-Side	SubD-GLU472-Side	0.0952			SubC-THR284-Side	SubC-ASP144-Main	0.0797
SubD-HSD338-Side	SubD-GLY334-Main	0.0947			SubA-PHE449-Main	SubA-GLU453-Side	0.0794
SubC-SER210-Side	SubC-LYS207-Main	0.0946			SubB-GLY105-Main	SubB-ARG102-Main	0.0792
SubB-LEU65-Main	SubB-GLU516-Side	0.0946			SubB-LYS431-Side	SubB-GLU429-Main	0.0791
SubC-ILE128-Main	SubC-VAL123-Main	0.0945			SubA-TYR15-Main	SubA-GLU11-Main	0.079
SubC-ASN9-Side	SubC-GLU53-Side	0.0945			SubC-PHE41-Main	SubD-TYR242-Main	0.0789
SubD-LYS124-Main	SubD-CYS120-Main	0.0944			SubD-LYS275-Side	SubD-GLN272-Side	0.0787
SubA-ARG373-Side	SubB-ASP59-Side	0.0942			SubC-CYS346-Main	SubC-LEU342-Main	0.0787
SubA-ASN468-Side	SubA-GLU472-Side	0.0942			SubD-ILE174-Main	SubD-LEU171-Main	0.0786
SubA-LEU94-Main	SubA-ILE25-Main	0.0941			SubC-ARG373-Main	SubC-ASP432-Main	0.0785
SubA-LYS419-Side	SubA-GLU126-Side	0.094			SubB-SER72-Main	SubB-ASP73-Side	0.0784
SubD-THR466-Side	SubD-GLU459-Side	0.0939			SubD-ASN194-Side	SubD-VAL180-Main	0.0783
SubD-ASN294-Side	SubB-GLU152-Side	0.0938			SubB-LYS19-Side	SubB-ASP22-Side	0.0782
SubB-TYR257-Side	SubB-LYS390-Main	0.0936			SubB-HSD316-Main	SubB-PHE323-Main	0.0781
SubC-SER247-Side	SubC-GLU245-Side	0.0936			SubC-ALA463-Main	SubC-ASP461-Side	0.0781
SubB-THR220-Main	SubB-GLU163-Side	0.0935			SubC-MET350-Main	SubA-ASP498-Side	0.0781
SubD-ASN154-Main	SubD-ASP151-Main	0.0932			SubD-HSD243-Main	SubD-GLU252-Main	0.0779
SubD-ASN195-Main	SubC-ILE174-Main	0.0932			SubC-ALA408-Main	SubC-HSD404-Main	0.0776
SubA-GLN343-Side	SubA-ASN347-Side	0.0931			SubC-LYS225-Side	SubC-GLU163-Side	0.0775
SubD-TYR156-Main	SubD-SER149-Main	0.0929			SubD-GLU429-Main	SubD-ASP432-Side	0.0769
SubA-LYS474-Side	SubA-LYS443-Main	0.0929			SubA-TYR333-Side	SubA-GLU422-Side	0.0766
SubC-ASN296-Side	SubC-ARG355-Main	0.0928			SubB-SER81-Side	SubB-ASP79-Side	0.0766
SubB-ALA264-Main	SubB-ALA260-Main	0.0927			SubC-SER280-Main	SubC-THR276-Main	0.0765
SubD-LYS421-Main	SubD-GLY417-Main	0.0925			SubA-ASN238-Side	SubB-GLU46-Side	0.0764
SubB-GLU542-Main	SubB-HSD538-Main	0.0922			SubA-LYS124-Side	SubA-GLU121-Side	0.0762
SubA-ASN386-Main	SubA-ASN383-Main	0.0921			SubA-THR321-Side	SubA-ASP318-Side	0.0762
SubA-SER430-Side	SubA-HSD434-Main	0.0916			SubC-TYR13-Side	SubC-ILE47-Main	0.0761
SubD-TYR257-Side	SubD-LYS390-Main	0.0909			SubA-LYS431-Side	SubB-GLU70-Side	0.0761
SubC-PHE75-Main	SubC-LYS101-Main	0.0904			SubA-LYS110-Side	SubA-LEU65-Main	0.0757
SubD-LYS19-Side	SubD-ASP22-Side	0.0903			SubB-LYS124-Main	SubB-CYS120-Main	0.0754
SubB-ILE269-Main	SubB-ASP265-Main	0.0902			SubA-LYS19-Side	SubA-GLU24-Side	0.0754
SubD-GLN240-Main	SubD-SER254-Side	0.0902			SubA-ASN169-Side	SubA-ASP161-Main	0.0753
SubB-TYR330-Side	SubB-GLN423-Side	0.0896			SubB-GLY35-Main	SubB-ALA400-Main	0.0749
SubA-ASN296-Main	SubA-SER247-Side	0.0896			SubA-HSD316-Main	SubA-PHE323-Main	0.0748
SubA-PHE56-Main	SubA-ILE76-Main	0.0896			SubB-ASN191-Main	SubA-ASN195-Side	0.0747
SubB-PHE314-Main	SubB-ASN312-Side	0.0895			SubA-THR36-Side	SubC-GLU504-Side	0.0744
SubC-LYS131-Main	SubC-TRP307-Main	0.0893			SubD-VAL44-Main	SubD-GLU24-Main	0.0743
SubD-LYS20-Main	SubD-ASP18-Side	0.0892			SubD-LYS204-Side	SubD-PRO217-Main	0.0742
SubB-ASN296-Main	SubB-SER247-Side	0.089			SubD-THR36-Side	SubB-GLU504-Side	0.0741
SubB-TYR541-Side	SubD-THR286-Side	0.089			SubC-SER166-Side	SubA-GLU152-Side	0.0739
SubA-LYS209-Main	SubA-THR248-Side	0.0889			SubD-SER352-Main	SubD-THR349-Main	0.0736
SubA-GLU523-Main	SubA-LYS519-Main	0.0885			SubC-SER164-Side	SubC-ASP161-Side	0.0735
SubA-PHE106-Main	SubA-ARG102-Main	0.0885			SubD-LYS225-Side	SubD-HSD244-Side	0.0734
SubD-GLU524-Main	SubD-PHE520-Main	0.0885			SubB-VAL179-Main	SubA-GLU196-Side	0.0732
SubC-TYR528-Main	SubC-GLU524-Main	0.0882			SubA-TYR497-Main	SubA-ASN495-Side	0.0732
SubA-SER492-Main	SubA-SER488-Main	0.088			SubA-ASN296-Main	SubA-SER247-Side	0.0732
SubA-ASN238-Main	SubA-LEU232-Main	0.0879			SubC-LYS354-Side	SubA-ASN491-Main	0.0732
SubA-ARG283-Side	SubA-ASP161-Side	0.0878			SubA-ARG378-Side	SubA-GLY371-Main	0.0731
SubD-TYR43-Side	SubD-GLU24-Side	0.0877			SubD-LEU425-Main	SubD-TYR368-Side	0.0728
SubA-SER247-Main	SubA-GLU245-Side	0.0876			SubA-GLY299-Main	SubA-GLU139-Side	0.0725
SubB-TYR148-Main	SubA-ASP202-Side	0.0876			SubA-LYS337-Side	SubA-GLU422-Side	0.0724
SubC-HSD338-Side	SubC-GLY334-Main	0.0876			SubD-LYS158-Side	SubB-ASN154-Side	0.0722
SubC-ASN296-Main	SubC-SER247-Side	0.0875			SubB-GLN272-Main	SubB-LEU268-Main	0.0722
SubD-LYS131-Main	SubD-TRP307-Main	0.0873			SubC-GLN477-Side	SubC-GLU473-Main	0.072
SubA-SER279-Side	SubA-LYS275-Main	0.0871			SubA-LYS290-Side	SubA-LEU292-Main	0.0719
SubA-ILE508-Main	SubA-VAL505-Main	0.087			SubA-ARG230-Side	SubA-ARG230-Main	0.0718
SubD-GLY105-Main	SubD-ARG102-Main	0.0869			SubB-TYR218-Main	SubB-THR215-Main	0.0717
SubC-LYS204-Side	SubC-ASP201-Side	0.0863			SubB-VAL71-Main	SubB-ASP68-Main	0.0716
SubC-ILE418-Main	SubC-GLY414-Main	0.0863			SubB-LYS481-Side	SubB-GLU485-Side	0.0716
SubB-CYS98-Main	SubB-ILE29-Main	0.0861			SubA-GLY211-Main	SubA-VAL246-Main	0.0715
SubA-HSD456-Side	SubA-VAL445-Main	0.0861			SubC-ILE411-Main	SubC-MET407-Main	0.0714
SubA-ASN194-Side	SubB-ASN177-Main	0.086			SubA-ILE224-Main	SubA-THR220-Main	0.0714
SubB-LYS20-Main	SubB-ASP18-Side	0.0859			SubC-ASN296-Main	SubC-SER247-Side	0.0713
SubC-TYR15-Main	SubC-GLU11-Main	0.0858			SubB-ASP488-Main	SubB-ARG484-Main	0.071
SubC-LYS168-Side	SubC-PHE165-Main	0.0856			SubC-GLY211-Main	SubC-VAL246-Main	0.0709
SubA-LYS421-Main	SubA-GLY417-Main	0.0853			SubD-ASN177-Main	SubD-ASN282-Main	0.0709
SubC-ASN169-Side	SubA-TYR153-Main	0.0852			SubD-ASN294-Side	SubD-ASN294-Main	0.0706
SubD-ASN312-Side	SubD-PRO387-Main	0.0852			SubB-SER380-Side	SubB-GLU393-Side	0.0705
SubD-HSD434-Main	SubD-LYS431-Main	0.0851			SubD-TYR333-Side	SubD-GLU422-Side	0.0704
SubC-LYS308-Side	SubC-ASN309-Side	0.085			SubC-LYS225-Side	SubC-ASP216-Side	0.0704
SubD-SER247-Side	SubD-GLN250-Side	0.0847			SubA-ASN95-Side	SubA-TYR84-Main	0.0703
SubC-SER402-Side	SubC-LEU33-Main	0.0846			SubB-ASN491-Side	SubD-PHE449-Main	0.0693
SubC-ASN303-Side	SubC-GLU137-Side	0.0845			SubA-SER430-Main	SubA-SER372-Side	0.0692
SubC-ASN92-Main	SubC-ASP22-Main	0.0844			SubB-LYS39-Side	SubB-TYR37-Side	0.0692
SubA-ASN92-Side	SubA-ASN21-Main	0.0843			SubC-ILE476-Main	SubC-THR472-Main	0.0692
SubC-TYR461-Side	SubC-GLU429-Side	0.0843			SubD-THR466-Side	SubD-PHE471-Main	0.0691
SubD-LYS118-Side	SubD-GLU121-Side	0.0837			SubD-GLN240-Side	SubD-ASN238-Main	0.0691
SubB-TYR541-Main	SubB-TYR537-Main	0.0837			SubC-ARG162-Side	SubC-GLY176-Main	0.0691
SubA-GLU524-Main	SubA-PHE520-Main	0.0836			SubC-ASN491-Side	SubC-ILE487-Main	0.0688
SubC-LYS124-Side	SubC-GLU121-Side	0.0835			SubD-ASP68-Main	SubD-SER72-Side	0.0688
SubC-TYR330-Side	SubC-GLN423-Side	0.0834			SubC-PHE329-Main	SubC-SER325-Main	0.0686
SubC-ASN529-Main	SubC-ILE525-Main	0.0832			SubD-ARG113-Side	SubD-CYS98-Main	0.0685
SubA-TYR537-Main	SubA-ASN533-Main	0.0832			SubD-ASN154-Main	SubD-ASP151-Main	0.0684
SubA-SER438-Main	SubA-PRO427-Main	0.0831			SubB-ARG113-Side	SubB-ASP99-Side	0.0684
SubD-THR36-Main	SubB-CYS543-Side	0.0829			SubB-ASN303-Side	SubB-GLU137-Side	0.0681
SubC-ILE93-Main	SubC-GLU86-Main	0.0828			SubA-SER203-Main	SubA-ASP201-Side	0.0681
SubD-PHE360-Main	SubD-ARG355-Main	0.0828			SubA-GLU327-Main	SubA-GLU327-Side	0.068
SubA-LEU268-Main	SubA-ALA264-Main	0.0827			SubD-SER279-Main	SubD-LYS275-Main	0.0679
SubD-LYS519-Side	SubD-GLU516-Side	0.0827			SubC-ASN169-Side	SubA-TYR153-Main	0.0677
SubA-LYS390-Side	SubA-PHE323-Main	0.0826			SubB-LYS390-Side	SubB-PHE322-Main	0.0676
SubD-PHE106-Main	SubD-ASN104-Side	0.0826			SubD-SER210-Main	SubD-THR248-Side	0.0676
SubD-ALA264-Main	SubD-ALA260-Main	0.0825			SubA-ILE447-Main	SubA-GLN364-Main	0.0675
SubD-ASP416-Main	SubD-LEU412-Main	0.0823			SubC-LYS17-Side	SubC-GLU14-Side	0.0675
SubC-ASN294-Main	SubA-GLU152-Side	0.0823			SubA-LYS2-Side	SubA-ASP234-Side	0.0674
SubB-PHE428-Main	SubB-TYR368-Main	0.0816			SubB-ASN282-Side	SubB-ASN177-Main	0.0671
SubB-THR284-Side	SubA-SER203-Side	0.0815			SubB-LYS311-Main	SubB-LYS308-Main	0.067
SubC-LYS390-Side	SubC-ILE382-Main	0.0815			SubC-ASP68-Main	SubC-SER72-Side	0.067
SubA-SER325-Side	SubA-ILE313-Main	0.0813			SubB-TYR103-Side	SubB-SER57-Side	0.0667
SubB-ASN317-Main	SubB-PHE323-Main	0.0813			SubB-ASN169-Side	SubB-VAL159-Main	0.0663
SubA-THR262-Main	SubA-ASP259-Side	0.0812			SubC-SER164-Side	SubA-TYR153-Side	0.0663
SubB-GLU87-Main	SubB-GLU86-Side	0.0811			SubB-ASN154-Side	SubD-LEU157-Main	0.0663
SubC-SER81-Side	SubC-ASP79-Side	0.0807			SubC-ASP416-Main	SubC-LEU412-Main	0.0662
SubA-ARG227-Side	SubA-VAL179-Main	0.0806			SubD-GLY55-Main	SubD-LYS51-Main	0.066
SubB-LYS421-Main	SubB-GLY417-Main	0.0804			SubB-ASN192-Side	SubA-ASN191-Main	0.066
SubD-TYR330-Side	SubD-GLN423-Side	0.08			SubC-LYS91-Main	SubC-CYS88-Main	0.0658
SubC-VAL123-Main	SubC-THR119-Main	0.0799			SubA-ASP416-Main	SubA-LEU412-Main	0.0657
SubB-ASN533-Side	SubB-TYR531-Side	0.0799			SubD-ILE470-Main	SubD-VAL467-Main	0.0654
SubB-TYR333-Side	SubB-GLU422-Side	0.0797			SubA-ILE63-Main	SubA-ALA60-Main	0.0653
SubB-SER442-Side	SubB-SER439-Main	0.0796			SubB-LYS225-Side	SubB-HSD244-Side	0.0649
SubC-ASN317-Main	SubC-PHE323-Main	0.0796			SubD-ASN233-Side	SubC-GLU24-Side	0.0646
SubC-SER372-Main	SubC-SER369-Side	0.0796			SubA-LYS275-Side	SubA-GLN272-Side	0.0645
SubC-LYS390-Side	SubC-PHE314-Main	0.0795			SubA-TYR197-Side	SubA-ASP144-Side	0.0645
SubB-ARG395-Side	SubB-GLU361-Main	0.0794			SubC-SER279-Side	SubC-LYS275-Main	0.0644
SubA-THR286-Side	SubC-TYR537-Side	0.0793			SubA-THR262-Main	SubA-ASP259-Side	0.0642
SubA-THR155-Side	SubA-ASP151-Main	0.0792			SubB-ARG373-Main	SubB-ASN433-Side	0.064
SubC-LYS337-Side	SubC-ASP416-Side	0.0792			SubB-LYS205-Side	SubB-ASP202-Side	0.0639
SubD-GLN240-Side	SubD-GLN240-Main	0.0791			SubD-TYR384-Main	SubC-ASN104-Side	0.0638
SubD-ILE63-Main	SubD-ALA60-Main	0.079			SubA-TYR109-Side	SubA-ASP68-Side	0.0638
SubB-GLU389-Main	SubB-ASN386-Side	0.079			SubC-SER54-Main	SubC-ASN50-Main	0.0637
SubB-ALA527-Main	SubB-GLU523-Main	0.0789			SubD-LYS124-Main	SubD-CYS120-Main	0.0637
SubD-GLY460-Main	SubD-SER439-Main	0.0788			SubD-TYR436-Side	SubD-ASP432-Side	0.0637
SubA-SER439-Side	SubA-GLU459-Side	0.0786			SubB-ARG395-Side	SubB-GLU137-Side	0.0637
SubB-LYS39-Side	SubB-ASN95-Side	0.0786			SubC-TYR103-Side	SubC-SER72-Side	0.0636
SubA-SER439-Side	SubA-LEU458-Main	0.0786			SubB-LYS419-Side	SubB-GLU126-Side	0.0636
SubB-SER210-Main	SubB-THR248-Side	0.0786			SubD-ARG391-Side	SubD-GLU389-Side	0.0636
SubA-LYS64-Side	SubC-GLU542-Side	0.0785			SubB-ASN191-Main	SubA-ASN192-Side	0.0636
SubD-GLN364-Side	SubD-LEU356-Main	0.0784			SubB-TYR37-Side	SubB-TYR84-Side	0.0635
SubA-ASN296-Side	SubA-PHE360-Main	0.0783			SubA-SER280-Main	SubA-THR276-Main	0.0634
SubD-CYS363-Main	SubD-SER374-Main	0.0782			SubA-LYS271-Side	SubA-CYS399-Main	0.0634
SubC-HSD456-Side	SubC-ASN452-Main	0.0779			SubA-TYR436-Side	SubA-GLU443-Side	0.0634
SubC-LYS158-Side	SubA-ASN154-Side	0.0779			SubC-GLU486-Main	SubC-PHE482-Main	0.0633
SubB-LYS158-Side	SubD-ASN154-Side	0.0779			SubB-TYR493-Side	SubD-ASN495-Side	0.0632
SubC-SER320-Main	SubC-THR466-Side	0.0778			SubC-LEU12-Main	SubC-ASN8-Main	0.0631
SubB-ASN192-Side	SubB-HSD178-Main	0.0778			SubC-LYS308-Side	SubC-GLY127-Main	0.0631
SubC-HSD316-Side	SubC-ASP318-Side	0.0777			SubB-ILE411-Main	SubB-MET407-Main	0.063
SubB-ASP526-Main	SubB-ARG522-Main	0.0776			SubC-SER372-Side	SubC-ASP432-Main	0.063
SubB-VAL376-Main	SubB-PHE367-Main	0.0775			SubD-LYS205-Side	SubD-ASN200-Side	0.0629
SubB-LYS256-Main	SubB-ASN238-Main	0.0773			SubB-TYR368-Side	SubB-LEU425-Main	0.0629
SubD-HSD244-Side	SubD-HSD251-Side	0.0773			SubA-SER388-Main	SubA-ASN386-Side	0.0627
SubA-LYS443-Side	SubA-SER439-Side	0.0773			SubB-ILE142-Main	SubB-SER249-Main	0.0626
SubA-ASN298-Side	SubA-MET288-Main	0.0768			SubD-ALA260-Main	SubD-VAL132-Main	0.0625
SubA-TYR15-Main	SubA-GLU11-Main	0.0766			SubA-LYS390-Main	SubA-GLU389-Side	0.0623
SubD-SER402-Main	SubD-LEU33-Main	0.0765			SubC-LYS124-Side	SubC-ASP130-Side	0.0622
SubC-SER210-Main	SubC-THR248-Side	0.0764			SubB-LYS145-Side	SubB-TYR175-Main	0.0621
SubC-ARG395-Side	SubC-GLU361-Main	0.0763			SubC-PHE6-Main	SubC-HSD80-Main	0.0619
SubC-SER279-Side	SubC-LYS275-Main	0.0761			SubC-SER454-Side	SubC-TYR353-Side	0.0619
SubC-GLN250-Side	SubC-ASN298-Side	0.076			SubB-ASP18-Main	SubB-GLU14-Main	0.0618
SubD-ALA400-Main	SubD-ASP398-Side	0.0758			SubD-ILE47-Main	SubD-VAL44-Main	0.0618
SubA-LEU306-Main	SubA-ASN312-Side	0.0757			SubD-TYR493-Side	SubD-LEU150-Main	0.0616
SubD-ASN312-Side	SubD-SER305-Side	0.0755			SubB-LYS271-Side	SubB-GLY35-Main	0.0614
SubD-TYR43-Side	SubD-GLU46-Side	0.0754			SubA-ASN95-Side	SubA-GLU86-Side	0.0613
SubB-PHE329-Main	SubB-SER325-Main	0.0751			SubB-ILE174-Main	SubB-LEU171-Main	0.0612
SubD-ASN191-Side	SubD-ASP188-Main	0.0747			SubA-SER374-Side	SubA-GLN364-Side	0.0612
SubA-TYR537-Side	SubD-SER203-Side	0.0747			SubB-SER72-Side	SubB-ASP59-Side	0.061
SubD-ASN92-Main	SubD-ASP22-Main	0.0746			SubB-LYS492-Side	SubB-ASP488-Side	0.061
SubD-SER380-Side	SubD-ARG391-Main	0.0746			SubB-TYR353-Side	SubB-GLN343-Main	0.0609
SubA-TYR43-Side	SubA-GLU24-Side	0.0746			SubB-THR214-Side	SubB-SER210-Main	0.0607
SubD-GLN343-Side	SubD-ASN347-Side	0.0745			SubC-ASN92-Side	SubC-ASN21-Main	0.0605
SubC-SER328-Main	SubC-SER325-Side	0.0742			SubA-ASP219-Main	SubA-ASP216-Main	0.0605
SubD-LYS390-Side	SubD-PHE314-Main	0.0742			SubA-GLU485-Main	SubA-LYS481-Main	0.0605
SubB-ASN294-Main	SubD-GLU152-Side	0.0741			SubD-THR214-Side	SubD-HSD244-Side	0.0604
SubC-SER72-Side	SubD-PHE370-Main	0.0741			SubA-GLN272-Main	SubA-LEU268-Main	0.0604
SubB-LYS390-Side	SubB-LEU379-Main	0.074			SubD-THR262-Main	SubD-ASP259-Side	0.0603
SubD-ASN296-Main	SubD-SER247-Side	0.0738			SubB-PHE74-Main	SubB-TYR108-Side	0.0603
SubD-GLU523-Main	SubD-LYS519-Main	0.0738			SubA-LEU465-Main	SubA-HSD462-Main	0.0602
SubA-LYS124-Side	SubA-GLU121-Side	0.0735			SubC-LYS390-Side	SubC-PHE322-Main	0.0602
SubD-SER3-Side	SubD-MET235-Main	0.0734			SubC-VAL71-Main	SubC-ASP68-Side	0.06
SubD-LYS110-Side	SubD-LEU65-Main	0.0731			SubC-VAL293-Main	SubA-GLU152-Side	0.06
SubD-ASN194-Side	SubD-ASN192-Side	0.0731			SubC-LYS182-Side	SubC-LYS187-Main	0.0598
SubA-ARG227-Side	SubA-GLU184-Side	0.0728			SubB-SER149-Side	SubB-ASN154-Main	0.0597
SubD-LYS498-Side	SubD-ASP494-Side	0.0726			SubD-HSD316-Main	SubD-LEU324-Main	0.0597
SubA-ASP526-Main	SubA-ARG522-Main	0.0726			SubC-SER280-Side	SubC-THR277-Main	0.0597
SubD-ASN195-Main	SubC-TYR175-Main	0.0726			SubC-THR220-Side	SubC-GLU163-Side	0.0595
SubD-MET1-Main	SubD-GLU86-Side	0.0725			SubD-ARG355-Main	SubD-ASN351-Main	0.0593
SubB-LYS340-Side	SubB-GLU491-Side	0.0724			SubC-LYS431-Side	SubC-ASP432-Side	0.0592
SubC-ALA400-Main	SubA-TYR540-Side	0.0721			SubD-ARG373-Side	SubD-SER369-Side	0.0592
SubD-LYS311-Main	SubD-LYS308-Main	0.072			SubA-TYR490-Side	SubC-TYR490-Main	0.059
SubB-GLN364-Main	SubB-SER374-Main	0.0719			SubA-LYS390-Side	SubA-PHE322-Main	0.059
SubA-GLY105-Main	SubA-ARG102-Main	0.0718			SubB-TYR37-Side	SubA-ASP216-Side	0.059
SubA-PHE428-Main	SubA-TYR368-Main	0.0713			SubB-ASN312-Side	SubB-PRO387-Main	0.0584
SubD-TYR15-Main	SubD-GLU11-Main	0.0708			SubB-TYR148-Side	SubD-LEU501-Main	0.0584
SubA-THR214-Side	SubA-HSD244-Side	0.0707			SubA-SER438-Main	SubA-SER442-Main	0.0584
SubB-GLN250-Side	SubB-ASN296-Main	0.0707			SubB-ASN317-Main	SubB-LEU324-Main	0.0583
SubA-LYS271-Side	SubC-TYR541-Side	0.0704			SubA-ASN495-Main	SubC-ASN351-Side	0.0583
SubC-ILE508-Main	SubC-VAL505-Main	0.0704			SubA-LEU12-Main	SubA-ASN8-Main	0.058
SubD-ASN192-Side	SubD-GLU196-Side	0.0703			SubA-ASN136-Side	SubA-ASN263-Side	0.0579
SubC-ARG391-Side	SubC-ASN303-Side	0.0703			SubD-ILE269-Main	SubD-ASP265-Main	0.0578
SubD-VAL406-Main	SubD-SER402-Main	0.0703			SubC-LYS2-Main	SubC-LEU85-Main	0.0578
SubA-LYS225-Side	SubA-HSD244-Side	0.0701			SubB-LYS131-Main	SubB-TRP307-Main	0.0577
SubD-SER249-Main	SubD-HSD244-Side	0.0701			SubD-PHE106-Main	SubD-ASN104-Side	0.0577
SubC-HSD338-Side	SubC-ASP499-Side	0.0701			SubC-ILE63-Main	SubC-ALA60-Main	0.0576
SubA-SER3-Side	SubA-CYS83-Main	0.0701			SubA-GLN477-Side	SubA-GLU473-Main	0.0576
SubD-LEU539-Main	SubD-TYR535-Main	0.0699			SubB-LYS290-Side	SubB-THR362-Side	0.0575
SubB-LYS124-Side	SubB-GLU121-Side	0.0696			SubD-PHE471-Main	SubD-LEU465-Main	0.0572
SubA-PHE322-Main	SubA-ASN468-Side	0.0696			SubC-HSD500-Side	SubC-TYR497-Main	0.0571
SubA-TYR153-Side	SubC-SER164-Side	0.0695			SubD-PHE441-Main	SubD-SER438-Side	0.0571
SubA-GLN364-Main	SubA-SER374-Main	0.0694			SubA-TYR218-Main	SubA-THR215-Main	0.0568
SubC-TYR384-Side	SubC-GLU462-Side	0.0694			SubA-GLN343-Side	SubA-SER448-Main	0.0568
SubA-LYS290-Side	SubA-ASP295-Main	0.0693			SubB-SER448-Side	SubB-GLN343-Side	0.0566
SubB-VAL406-Main	SubB-SER402-Main	0.0692			SubA-LYS145-Side	SubA-SER173-Side	0.0565
SubA-SER388-Side	SubA-GLU389-Side	0.069			SubB-THR114-Side	SubB-TYR108-Main	0.0564
SubD-TYR315-Main	SubD-ASN312-Main	0.0689			SubC-LEU268-Main	SubC-ALA264-Main	0.0563
SubD-SER430-Side	SubD-SER369-Side	0.0689			SubD-ASN181-Side	SubD-ASN192-Main	0.0562
SubB-ILE174-Main	SubB-LEU171-Main	0.0684			SubC-ARG378-Side	SubC-LEU379-Main	0.0561
SubC-TYR218-Main	SubC-THR215-Main	0.0683			SubD-LEU465-Main	SubD-HSD462-Main	0.0559
SubC-SER72-Main	SubC-TYR103-Side	0.0682			SubA-ARG102-Side	SubA-GLU70-Side	0.0559
SubC-TYR84-Main	SubC-ASN95-Main	0.0681			SubC-LYS17-Side	SubC-ILE47-Main	0.0558
SubD-TYR531-Side	SubD-LEU150-Main	0.0681			SubA-LYS182-Side	SubA-GLU184-Side	0.0558
SubD-LYS2-Side	SubD-ASP234-Side	0.068			SubB-LEU12-Main	SubB-ASN8-Main	0.0557
SubB-ILE411-Main	SubB-MET407-Main	0.0678			SubD-ASN495-Side	SubD-ASP498-Side	0.0557
SubB-ARG522-Main	SubB-ILE518-Main	0.0676			SubC-LYS110-Side	SubC-LEU65-Main	0.0555
SubD-ASP22-Main	SubD-ASP18-Main	0.0676			SubB-ARG230-Side	SubB-ASP234-Side	0.0554
SubD-ASN351-Side	SubB-ASP536-Main	0.0675			SubD-GLU429-Main	SubD-TYR436-Main	0.0553
SubD-SER210-Side	SubD-LYS208-Main	0.0675			SubC-LYS311-Main	SubC-LYS308-Main	0.0552
SubD-ASN181-Side	SubD-HSD189-Main	0.0675			SubC-LYS51-Main	SubC-THR48-Side	0.0552
SubC-THR31-Side	SubC-THR36-Main	0.0674			SubA-ASP18-Main	SubA-GLU14-Main	0.0551
SubC-SER492-Main	SubC-SER488-Main	0.0673			SubB-TYR148-Main	SubA-ASP202-Side	0.0551
SubC-GLU327-Main	SubC-GLU327-Side	0.0673			SubC-SER388-Side	SubC-GLU389-Side	0.055
SubA-ASN452-Main	SubA-ASN450-Side	0.0669			SubA-TYR108-Main	SubA-ILE100-Main	0.0549
SubD-LYS354-Main	SubD-MET350-Main	0.0668			SubB-TYR333-Side	SubB-GLU422-Side	0.0549
SubD-ARG241-Side	SubD-HSD243-Side	0.0667			SubB-THR114-Side	SubB-ASP99-Side	0.0547
SubC-VAL426-Main	SubC-LYS478-Main	0.0667			SubA-GLN240-Side	SubA-SER254-Side	0.0547
SubB-LEU12-Main	SubB-ASN8-Main	0.0667			SubB-LEU465-Main	SubB-HSD462-Main	0.0547
SubD-ASN347-Side	SubD-ASP398-Side	0.0667			SubD-TYR109-Side	SubD-GLU478-Side	0.0546
SubB-SER486-Side	SubB-GLU491-Side	0.0667			SubC-TYR218-Main	SubC-THR215-Main	0.0546
SubD-LYS308-Side	SubD-HSD316-Side	0.0666			SubB-ASP416-Main	SubB-LEU412-Main	0.0544
SubC-LYS101-Side	SubC-ASP99-Side	0.0666			SubC-LYS124-Main	SubC-CYS120-Main	0.0544
SubA-TYR333-Side	SubA-GLU422-Side	0.0665			SubA-GLU486-Main	SubA-PHE482-Main	0.0544
SubB-GLU184-Main	SubB-ASN192-Side	0.0664			SubB-GLN250-Side	SubB-ASP295-Main	0.0544
SubD-HSD316-Side	SubD-ASN312-Main	0.0664			SubB-SER247-Main	SubB-GLU245-Side	0.054
SubA-GLU389-Main	SubA-ASN386-Main	0.0662			SubC-LYS182-Side	SubC-HSD189-Side	0.0537
SubA-GLU139-Main	SubA-GLY299-Main	0.0662			SubD-LYS51-Side	SubD-GLU46-Main	0.0536
SubA-LYS19-Side	SubA-GLU24-Side	0.0662			SubC-ASN222-Side	SubC-ASP219-Side	0.0535
SubB-LYS182-Side	SubB-ASP188-Side	0.0662			SubB-GLN343-Side	SubB-ASN347-Side	0.0535
SubC-ARG227-Side	SubC-GLU87-Side	0.0661			SubB-ASN92-Side	SubB-ASN21-Main	0.0535
SubB-SER374-Main	SubB-SER372-Side	0.0659			SubD-ASN347-Side	SubD-LEU396-Main	0.0534
SubD-GLN446-Side	SubD-VAL445-Main	0.0659			SubB-LYS290-Side	SubB-PHE360-Main	0.0533
SubB-LYS77-Side	SubB-VAL78-Main	0.0657			SubB-ASN401-Side	SubB-PHE345-Main	0.0532
SubA-GLN250-Side	SubA-ASN298-Side	0.0657			SubC-LYS483-Side	SubC-ALA348-Main	0.0532
SubB-LYS39-Side	SubB-GLU86-Side	0.0656			SubB-SER454-Main	SubB-SER450-Main	0.0531
SubC-GLN446-Side	SubC-ASN452-Side	0.0655			SubA-ALA264-Main	SubA-ALA260-Main	0.053
SubD-HSD538-Main	SubD-ALA534-Main	0.0655			SubD-THR214-Main	SubC-TYR37-Main	0.053
SubC-SER210-Side	SubC-LYS208-Main	0.0653			SubA-TYR257-Side	SubA-SER388-Main	0.053
SubA-ILE16-Main	SubA-LEU12-Main	0.0652			SubB-SER388-Side	SubB-ASN386-Side	0.053
SubD-LYS275-Side	SubD-ALA285-Main	0.0652			SubA-TYR84-Side	SubA-GLU86-Side	0.0529
SubB-SER305-Side	SubB-ASN312-Side	0.0651			SubA-LYS308-Side	SubA-ASN309-Side	0.0528
SubB-SER380-Side	SubB-ARG391-Main	0.065			SubD-ASP18-Main	SubD-GLU14-Main	0.0528
SubC-ASN386-Main	SubC-ASN383-Main	0.0646			SubA-ASN296-Side	SubA-GLN250-Side	0.0528
SubD-CYS479-Main	SubD-GLN446-Side	0.0644			SubB-THR36-Side	SubD-GLU504-Side	0.0528
SubA-GLY417-Main	SubA-ALA413-Main	0.0643			SubA-ASN351-Side	SubC-ASP498-Side	0.0527
SubB-GLU327-Main	SubB-GLU327-Side	0.0642			SubA-SER372-Side	SubA-SER369-Side	0.0527
SubA-THR321-Side	SubA-LEU324-Main	0.0642			SubC-SER454-Main	SubC-SER450-Main	0.0525
SubD-LEU268-Main	SubD-ALA264-Main	0.0641			SubC-LYS145-Side	SubD-ASP201-Side	0.0524
SubB-ARG391-Main	SubB-ASN383-Side	0.0639			SubA-SER164-Side	SubC-TYR153-Side	0.0524
SubA-TYR109-Side	SubA-GLU512-Side	0.0639			SubC-SER164-Main	SubC-ASP161-Side	0.0523
SubC-LYS365-Main	SubC-SER374-Main	0.0636			SubA-SER173-Side	SubA-ASP170-Side	0.0523
SubD-THR362-Side	SubD-PHE360-Main	0.0634			SubD-GLU70-Main	SubD-ASP68-Side	0.0522
SubD-HSD80-Side	SubD-ASN9-Side	0.0634			SubB-TYR212-Side	SubB-HSD244-Main	0.0522
SubC-ASN222-Side	SubC-ASP219-Side	0.0629			SubD-SER442-Side	SubD-PRO424-Main	0.0521
SubC-LYS519-Side	SubC-GLU523-Side	0.0629			SubA-LYS204-Main	SubA-ASP201-Main	0.052
SubD-TYR37-Side	SubD-TYR84-Side	0.0628			SubA-ALA408-Main	SubA-HSD404-Main	0.052
SubB-ASN169-Side	SubB-VAL159-Main	0.0628			SubA-SER442-Main	SubA-SER438-Main	0.052
SubB-ILE437-Main	SubB-ASN452-Main	0.0627			SubB-GLU87-Main	SubB-GLU86-Side	0.0517
SubC-SER388-Side	SubC-GLU389-Side	0.0626			SubB-LYS354-Side	SubB-ASN351-Main	0.0517
SubD-HSD465-Side	SubD-GLU462-Side	0.0626			SubA-SER380-Side	SubA-ASN383-Side	0.0517
SubC-THR82-Main	SubC-SER5-Side	0.0625			SubD-LYS308-Side	SubD-GLY127-Main	0.0516
SubD-LYS443-Side	SubD-GLU462-Side	0.0625			SubB-LYS308-Side	SubB-GLY127-Main	0.0515
SubA-SER325-Side	SubA-PHE314-Main	0.0623			SubA-THR214-Main	SubA-GLY211-Main	0.0515
SubB-THR36-Side	SubD-GLU542-Main	0.0622			SubB-HSD500-Main	SubB-ALA496-Main	0.0515
SubB-TYR384-Side	SubB-GLU462-Main	0.0621			SubB-CYS346-Main	SubB-GLN343-Main	0.0514
SubC-SER166-Side	SubA-GLU152-Side	0.0614			SubC-GLN240-Side	SubC-SER254-Side	0.0512
SubD-ASP219-Main	SubD-THR215-Main	0.0613			SubC-TYR37-Main	SubD-TYR212-Main	0.0511
SubA-LYS145-Main	SubA-TYR160-Main	0.0612			SubD-LYS481-Side	SubD-GLU485-Side	0.051
SubB-SER280-Main	SubB-THR276-Main	0.0612			SubA-GLU389-Main	SubA-ASN386-Main	0.051
SubD-TYR444-Side	SubD-HSD447-Side	0.0612			SubB-LYS51-Main	SubB-THR48-Side	0.0509
SubC-LYS77-Side	SubC-VAL78-Main	0.0611			SubA-HSD500-Main	SubA-ALA496-Main	0.0507
SubB-PHE56-Main	SubB-ILE76-Main	0.0611			SubD-TYR108-Main	SubD-ILE100-Main	0.0507
SubC-ASN533-Side	SubA-ASN533-Side	0.0611			SubD-ASN282-Side	SubD-HSD178-Main	0.0506
SubA-ASN95-Side	SubA-TYR84-Main	0.061			SubD-ALA264-Main	SubD-ALA260-Main	0.0506
SubD-ARG230-Side	SubC-ASP89-Side	0.0608			SubA-LYS51-Main	SubA-THR48-Side	0.0505
SubA-LYS308-Side	SubA-ASN309-Side	0.0608			SubD-GLY417-Main	SubD-ALA413-Main	0.0503
SubA-ALA408-Main	SubA-HSD404-Main	0.0608			SubC-LYS492-Main	SubC-ASP488-Main	0.0501
SubD-SER166-Side	SubB-GLU152-Side	0.0606			SubA-LEU501-Main	SubA-TYR497-Main	0.05
SubD-ASN238-Side	SubC-GLU46-Side	0.0605			SubD-ARG378-Side	SubD-ALA375-Main	0.05
SubD-ILE485-Main	SubD-GLN364-Main	0.0604			SubB-ARG373-Side	SubB-ASN433-Main	0.0499
SubB-ALA457-Main	SubB-THR455-Side	0.0601			SubC-HSD178-Side	SubC-ASN195-Side	0.0498
SubB-HSD538-Side	SubD-TYR148-Side	0.0599			SubB-SER247-Side	SubB-GLU245-Side	0.0497
SubD-LYS498-Side	SubD-GLU497-Side	0.0598			SubB-THR220-Side	SubB-GLU163-Side	0.0496
SubC-GLN515-Side	SubC-GLU511-Main	0.0597			SubD-ASN469-Main	SubD-THR466-Main	0.0496
SubC-ILE514-Main	SubC-THR510-Main	0.0597			SubC-PHE449-Main	SubC-GLU453-Side	0.0495
SubB-LYS530-Main	SubB-ASP526-Main	0.0597			SubB-LEU300-Main	SubB-PRO397-Main	0.0494
SubC-SER247-Main	SubC-GLU245-Side	0.0596			SubC-HSD500-Side	SubA-TYR148-Side	0.0494
SubA-ILE63-Main	SubA-ALA60-Main	0.0595			SubA-GLY105-Main	SubA-ARG102-Main	0.0493
SubB-HSD80-Side	SubB-ASN9-Side	0.0594			SubD-CYS229-Main	SubD-LYS225-Main	0.0492
SubB-ASN169-Side	SubD-TYR153-Main	0.0593			SubB-SER352-Main	SubB-THR349-Main	0.0492
SubC-TYR103-Side	SubC-ASP73-Side	0.059			SubD-TYR37-Side	SubB-GLU504-Side	0.0492
SubB-GLY55-Main	SubB-LYS51-Main	0.059			SubB-PHE329-Main	SubB-SER325-Main	0.0491
SubD-LYS209-Side	SubD-ASP295-Side	0.059			SubB-MET288-Main	SubB-THR286-Side	0.0491
SubA-SER374-Main	SubA-SER372-Side	0.0588			SubA-ASN32-Side	SubA-THR36-Main	0.0491
SubA-ASN529-Main	SubA-ILE525-Main	0.0588			SubD-LYS182-Side	SubC-ASP188-Side	0.049
SubB-ARG102-Side	SubB-ASP107-Main	0.0587			SubA-TYR212-Side	SubB-ASP59-Main	0.049
SubA-LYS205-Side	SubA-ASP201-Main	0.0587			SubD-ILE63-Main	SubD-ALA60-Main	0.0489
SubD-ASP68-Main	SubD-SER72-Side	0.0587			SubD-LEU267-Main	SubD-ASN263-Main	0.0488
SubA-SER420-Side	SubA-GLU422-Side	0.0586			SubD-ALA408-Main	SubD-HSD404-Main	0.0488
SubC-THR248-Side	SubC-SER164-Side	0.0586			SubA-GLU87-Main	SubA-GLU87-Side	0.0488
SubA-ALA264-Main	SubA-ALA260-Main	0.0585			SubB-LYS326-Side	SubB-ASP318-Side	0.0485
SubD-SER328-Side	SubD-SER325-Main	0.0584			SubD-SER454-Main	SubD-SER450-Main	0.0485
SubA-ASN507-Main	SubA-THR504-Main	0.0584			SubD-ARG373-Side	SubC-SER72-Side	0.0484
SubC-ALA408-Main	SubC-HSD404-Main	0.0584			SubB-HSD178-Side	SubA-GLU196-Side	0.0483
SubB-TYR156-Main	SubB-SER149-Main	0.0582			SubB-SER420-Side	SubB-GLU422-Side	0.0483
SubB-VAL23-Main	SubB-ASN21-Side	0.0582			SubA-SER450-Side	SubA-GLU453-Side	0.0483
SubC-PHE106-Main	SubC-ASN104-Side	0.0581			SubC-SER72-Main	SubC-TYR103-Side	0.0482
SubD-ARG373-Main	SubC-SER61-Side	0.058			SubC-ASN282-Side	SubC-ASN177-Side	0.0482
SubC-LEU268-Main	SubC-ALA264-Main	0.0579			SubA-LYS45-Side	SubA-GLU46-Side	0.0481
SubC-LYS256-Side	SubC-GLN240-Side	0.0579			SubD-TYR212-Side	SubC-ASP59-Main	0.0481
SubC-LYS308-Side	SubC-GLY127-Main	0.0577			SubC-ASN95-Side	SubC-TYR84-Main	0.048
SubB-SER439-Side	SubB-THR455-Main	0.0576			SubB-ILE487-Main	SubB-LYS483-Main	0.048
SubB-LYS145-Side	SubA-LEU198-Main	0.0575			SubA-SER5-Side	SubA-SER81-Main	0.0478
SubC-ASN92-Side	SubC-ASN21-Main	0.0572			SubA-PHE213-Main	SubA-HSD244-Main	0.0478
SubC-SER72-Side	SubC-ASP73-Side	0.0571			SubD-ASN222-Side	SubD-ASP219-Side	0.0477
SubC-ASN347-Side	SubC-ASN347-Main	0.057			SubA-TYR103-Side	SubA-GLU70-Main	0.0477
SubD-ARG391-Side	SubD-GLN240-Side	0.0569			SubD-TYR108-Side	SubD-ASP68-Side	0.0472
SubD-THR466-Side	SubD-GLU462-Side	0.0568			SubA-LYS158-Side	SubA-ASP170-Side	0.0472
SubB-LYS256-Side	SubB-GLU389-Side	0.0567			SubC-PHE75-Main	SubC-LYS101-Main	0.047
SubD-ASN386-Main	SubD-ASN383-Main	0.0564			SubA-VAL179-Main	SubA-ASN195-Main	0.0469
SubB-SER328-Side	SubB-SER325-Side	0.0564			SubC-CYS167-Main	SubC-SER164-Side	0.0468
SubA-LYS124-Side	SubA-ASP130-Side	0.0562			SubB-ASN386-Main	SubB-ASN383-Main	0.0467
SubA-SER388-Side	SubA-ASN386-Side	0.0561			SubC-LEU501-Main	SubC-TYR497-Main	0.0466
SubD-HSD538-Main	SubD-TYR535-Main	0.056			SubC-GLN250-Side	SubC-GLY297-Main	0.0465
SubD-SER221-Main	SubD-ASP219-Side	0.0559			SubB-LYS2-Main	SubB-LEU85-Main	0.0465
SubB-VAL426-Main	SubB-LYS478-Main	0.0559			SubD-TYR333-Side	SubD-GLU443-Main	0.0465
SubA-LYS443-Side	SubA-SER439-Main	0.0555			SubC-SER352-Side	SubC-ASN347-Side	0.0461
SubA-SER320-Side	SubA-ASN468-Side	0.0555			SubA-TYR175-Side	SubA-TYR197-Main	0.0459
SubC-LYS271-Main	SubC-LEU267-Main	0.0554			SubA-GLY55-Main	SubA-LYS51-Main	0.0458
SubC-LEU12-Main	SubC-ASN8-Main	0.0554			SubA-SER439-Side	SubA-GLU443-Side	0.0454
SubC-ASN401-Main	SubC-ASP398-Main	0.0554			SubC-LEU94-Main	SubC-ILE25-Main	0.0453
SubB-LYS207-Side	SubB-LYS205-Main	0.0553			SubC-LYS131-Main	SubC-TRP307-Main	0.0452
SubC-SER486-Side	SubC-SER492-Side	0.0551			SubD-LYS209-Side	SubD-SER247-Side	0.0449
SubA-GLN240-Side	SubA-SER254-Side	0.0546			SubB-LYS207-Side	SubB-LYS205-Main	0.0448
SubA-LYS204-Side	SubA-THR220-Side	0.0544			SubA-ASP202-Main	SubB-ASN147-Side	0.0447
SubA-ILE514-Main	SubA-THR510-Main	0.0543			SubC-SER67-Side	SubC-SER72-Side	0.0447
SubA-ASN433-Main	SubA-ASP432-Side	0.0541			SubA-ARG355-Side	SubA-LEU396-Main	0.0446
SubA-HSD316-Side	SubA-ASP318-Side	0.054			SubA-SER454-Main	SubA-SER450-Main	0.0446
SubC-THR31-Side	SubC-HSD404-Side	0.0535			SubD-VAL293-Main	SubB-GLU152-Side	0.0445
SubD-LEU503-Main	SubD-HSD500-Main	0.0535			SubA-GLN250-Side	SubA-GLU139-Side	0.0443
SubA-ILE228-Main	SubA-ILE224-Main	0.0535			SubC-SER388-Main	SubC-ASN386-Side	0.0442
SubA-TYR156-Side	SubA-ASN147-Side	0.0535			SubA-ARG113-Main	SubA-THR31-Side	0.0442
SubA-LYS207-Side	SubD-GLU542-Side	0.0533			SubA-LEU306-Main	SubA-ASN312-Side	0.0442
SubA-SER442-Main	SubA-SER439-Main	0.0531			SubA-TYR156-Side	SubA-ASN147-Side	0.0441
SubC-TYR384-Side	SubC-LEU464-Main	0.0531			SubB-LYS290-Side	SubB-ASN296-Main	0.0441
SubB-ASN529-Side	SubB-ILE525-Main	0.0529			SubD-THR215-Side	SubC-GLN272-Side	0.0441
SubA-ARG162-Main	SubA-ASP144-Side	0.0528			SubD-ALA463-Main	SubD-ASP461-Side	0.044
SubB-ASN195-Side	SubB-SER172-Main	0.0528			SubB-GLY371-Main	SubB-SER369-Side	0.0439
SubD-ARG373-Side	SubD-GLU139-Side	0.0527			SubD-SER280-Main	SubD-THR276-Main	0.0439
SubA-ASP219-Main	SubA-ASP216-Main	0.0527			SubA-ILE47-Main	SubA-VAL44-Main	0.0439
SubC-ARG395-Side	SubC-ALA375-Main	0.0527			SubB-GLY127-Main	SubB-VAL123-Main	0.0439
SubA-LYS51-Main	SubA-THR48-Side	0.0523			SubD-VAL357-Main	SubD-TYR353-Main	0.0439
SubD-MET1-Main	SubD-ASP234-Side	0.0523			SubB-LYS354-Side	SubD-TYR493-Main	0.0438
SubB-GLN343-Side	SubB-ASN347-Side	0.0522			SubD-GLU196-Main	SubD-GLU196-Side	0.0438
SubC-VAL293-Main	SubA-GLU152-Side	0.0521			SubA-ARG378-Side	SubA-GLU393-Side	0.0438
SubD-HSD338-Side	SubD-ASP499-Side	0.0521			SubA-ALA463-Main	SubA-ASP461-Side	0.0436
SubB-SER164-Main	SubB-ASP161-Side	0.0519			SubC-LEU465-Main	SubC-HSD462-Main	0.0436
SubD-LEU198-Main	SubD-ASN195-Side	0.0519			SubB-LYS182-Side	SubA-GLU184-Side	0.0436
SubC-ASN177-Side	SubD-HSD178-Side	0.0519			SubB-SER3-Side	SubB-CYS83-Main	0.0435
SubB-ASN282-Main	SubB-SER279-Main	0.0518			SubA-ASP265-Main	SubA-LEU261-Main	0.0434
SubA-SER305-Side	SubA-CYS133-Main	0.0517			SubD-HSD500-Main	SubD-TYR497-Main	0.0433
SubB-LYS521-Main	SubB-TYR517-Main	0.0516			SubB-GLN477-Side	SubB-GLU473-Main	0.0433
SubD-ILE514-Main	SubD-THR510-Main	0.0515			SubD-ASN317-Main	SubD-PHE323-Main	0.0432
SubD-LEU324-Main	SubD-THR321-Side	0.0514			SubC-GLU87-Main	SubC-GLU86-Side	0.0432
SubA-ASN468-Side	SubA-SER320-Main	0.0512			SubA-VAL246-Main	SubA-GLU245-Side	0.0431
SubD-CYS98-Main	SubD-ILE29-Main	0.051			SubA-LYS481-Side	SubA-GLU485-Side	0.0431
SubB-ILE115-Main	SubB-CYS111-Main	0.051			SubD-ASN195-Side	SubD-ASN282-Side	0.043
SubC-THR220-Main	SubC-GLU163-Side	0.0509			SubA-HSD178-Main	SubA-PHE190-Main	0.043
SubC-LYS19-Side	SubC-ASP22-Side	0.0509			SubC-LYS39-Side	SubC-ASN95-Side	0.0425
SubA-PHE509-Main	SubA-LEU503-Main	0.0508			SubC-GLN272-Main	SubC-LEU268-Main	0.0424
SubD-LEU12-Main	SubD-ASN8-Main	0.0508			SubB-LEU324-Main	SubB-THR321-Main	0.0424
SubD-SER67-Side	SubD-ALA60-Main	0.0508			SubC-SER448-Main	SubC-GLN343-Side	0.0424
SubC-SER61-Side	SubC-SER72-Main	0.0507			SubD-ASN194-Main	SubD-ASN282-Side	0.0423
SubD-ASN475-Side	SubD-TYR444-Main	0.0507			SubB-SER57-Side	SubB-PHE74-Main	0.0423
SubA-ASN194-Main	SubA-HSD178-Side	0.0505			SubD-TYR197-Side	SubD-THR220-Main	0.0421
SubC-LYS101-Side	SubC-GLY105-Main	0.0504			SubA-HSD500-Side	SubA-TYR497-Main	0.0421
SubA-GLY55-Main	SubA-LYS51-Main	0.0504			SubD-HSD316-Side	SubD-THR321-Side	0.0419
SubA-ASN529-Side	SubA-ILE525-Main	0.0503			SubD-GLN272-Main	SubD-LEU268-Main	0.0418
SubB-GLU70-Main	SubB-GLU70-Side	0.0503			SubC-ASN154-Main	SubC-ASP151-Main	0.0418
SubA-HSD538-Side	SubA-TYR535-Main	0.0503			SubB-ASN347-Side	SubB-LEU396-Main	0.0417
SubA-LYS208-Side	SubC-GLU152-Side	0.0502			SubA-LYS207-Side	SubA-LYS205-Main	0.0417
SubB-THR36-Side	SubD-GLU542-Side	0.0502			SubB-SER249-Side	SubB-GLU163-Side	0.0417
SubD-ILE128-Main	SubD-VAL123-Main	0.05			SubA-LYS124-Main	SubA-CYS120-Main	0.0416
SubD-GLN515-Side	SubD-GLU511-Main	0.0499			SubB-SER81-Main	SubB-PHE6-Main	0.0416
SubC-ARG230-Side	SubC-ASP188-Side	0.0499			SubD-TYR502-Side	SubA-LYS205-Main	0.0414
SubD-ASN263-Side	SubD-ASN136-Side	0.0498			SubC-ASN294-Side	SubA-GLU152-Side	0.0414
SubD-GLN483-Main	SubD-LEU366-Main	0.0498			SubD-ASN238-Main	SubD-LEU232-Main	0.0414
SubD-GLY35-Main	SubB-GLU542-Main	0.0497			SubB-ARG391-Side	SubB-GLU393-Side	0.0414
SubD-ASN296-Side	SubD-GLU361-Side	0.0497			SubA-TYR103-Main	SubA-ASP73-Main	0.0414
SubD-ILE467-Main	SubD-GLU459-Side	0.0497			SubA-ASN222-Side	SubA-ASP219-Side	0.0413
SubB-CYS229-Main	SubB-LYS225-Main	0.0496			SubC-ARG283-Side	SubC-GLU163-Side	0.0412
SubC-ASN181-Side	SubC-ASN191-Main	0.0496			SubD-TYR13-Side	SubD-ILE47-Main	0.0412
SubD-GLU389-Main	SubD-ASN386-Side	0.0496			SubD-LYS460-Side	SubD-GLU459-Side	0.0412
SubC-VAL44-Main	SubC-GLU24-Main	0.0494			SubB-SER149-Side	SubA-ASP202-Side	0.0412
SubC-ASN92-Side	SubC-GLU86-Main	0.0493			SubC-PHE106-Main	SubC-ARG102-Main	0.0411
SubA-LYS340-Side	SubA-GLU491-Side	0.0492			SubA-LYS311-Main	SubA-LYS308-Main	0.0409
SubA-LYS131-Main	SubA-TRP307-Main	0.0491			SubB-LYS77-Side	SubB-SER54-Main	0.0408
SubA-LYS290-Side	SubA-VAL293-Main	0.0491			SubD-SER385-Side	SubD-ASN386-Side	0.0408
SubA-LEU12-Main	SubA-ASN8-Main	0.049			SubC-TYR315-Side	SubC-ASP318-Main	0.0407
SubD-TYR197-Main	SubD-ASN195-Side	0.049			SubA-LYS187-Side	SubA-ASN194-Side	0.0407
SubD-ARG113-Main	SubD-THR31-Side	0.049			SubC-ASN32-Side	SubC-THR36-Main	0.0407
SubB-GLY176-Main	SubB-ASN195-Side	0.049			SubC-LYS205-Side	SubC-ASN200-Side	0.0406
SubA-LEU454-Main	SubA-ASN452-Side	0.049			SubA-CYS167-Main	SubA-SER164-Side	0.0406
SubC-HSD80-Side	SubC-ASN9-Side	0.0489			SubA-GLN250-Side	SubA-ASN296-Main	0.0406
SubC-LYS51-Main	SubC-THR48-Side	0.0488			SubD-GLN445-Main	SubD-LEU366-Main	0.0405
SubC-MET235-Main	SubC-ALA231-Main	0.0485			SubC-TYR175-Side	SubD-LEU198-Main	0.0405
SubA-LYS337-Side	SubA-HSD338-Side	0.0485			SubB-PHE345-Main	SubB-LEU342-Main	0.0404
SubD-ALA501-Main	SubD-ASP499-Side	0.0485			SubB-ASP265-Main	SubB-LEU261-Main	0.0404
SubB-LYS308-Side	SubB-GLY127-Main	0.0484			SubA-ASN386-Side	SubA-GLU389-Side	0.0403
SubC-LYS39-Side	SubC-ASN95-Side	0.0484			SubA-TYR160-Side	SubA-ASP170-Side	0.0403
SubB-LYS168-Side	SubD-ASP151-Side	0.0484			SubA-ASN154-Main	SubA-ASP151-Main	0.0402
SubA-HSD243-Side	SubA-GLU252-Side	0.0484			SubD-GLN477-Side	SubD-GLU473-Main	0.04
SubB-LYS51-Main	SubB-THR48-Side	0.0482			SubB-THR214-Side	SubB-ASP219-Side	0.04
SubD-GLU481-Main	SubD-GLU480-Side	0.0482			SubC-LYS145-Side	SubC-ASN282-Side	0.04
SubA-ASN351-Side	SubA-PRO289-Main	0.0481			SubD-PHE360-Main	SubB-ASP488-Side	0.0399
SubC-LYS311-Side	SubC-ASN309-Main	0.048			SubC-THR276-Side	SubD-ASP216-Side	0.0398
SubA-ASN154-Main	SubA-ASP151-Main	0.0479			SubB-ASN32-Side	SubB-LYS64-Main	0.0397
SubC-LYS2-Side	SubC-ASN236-Side	0.0479			SubD-VAL180-Main	SubD-ASN194-Side	0.0397
SubB-LYS275-Side	SubD-GLU542-Side	0.0479			SubB-LYS365-Side	SubB-GLN445-Side	0.0397
SubC-SER67-Side	SubC-ILE63-Main	0.0478			SubC-LYS290-Main	SubC-ASN298-Side	0.0396
SubA-ASN95-Side	SubA-GLU86-Side	0.0478			SubC-HSD500-Main	SubC-ALA496-Main	0.0395
SubB-LEU503-Main	SubB-HSD500-Main	0.0476			SubB-ARG484-Side	SubB-ASP456-Side	0.0394
SubC-ASP18-Main	SubC-GLU14-Main	0.0476			SubB-LYS110-Side	SubB-SER67-Main	0.0394
SubD-LYS271-Side	SubD-GLY35-Main	0.0475			SubD-LYS290-Side	SubD-LEU292-Main	0.0393
SubC-GLY176-Main	SubD-ASN194-Side	0.0475			SubA-TYR103-Side	SubA-ASP73-Side	0.0391
SubB-GLU472-Main	SubB-GLU469-Main	0.0474			SubD-ASN92-Main	SubD-ASP22-Main	0.0391
SubC-SER352-Main	SubC-THR349-Main	0.0473			SubB-ILE382-Main	SubB-SER380-Side	0.0391
SubD-TYR384-Side	SubD-GLU462-Side	0.0473			SubB-LYS51-Side	SubA-ASN383-Side	0.0391
SubD-THR262-Side	SubD-ASP259-Side	0.0472			SubB-LYS256-Side	SubB-GLN240-Side	0.039
SubB-ILE128-Main	SubB-VAL123-Main	0.0472			SubA-LYS460-Side	SubA-GLU459-Side	0.039
SubA-ARG378-Side	SubA-PHE370-Main	0.0471			SubA-LYS204-Side	SubA-PRO217-Main	0.0388
SubD-LYS225-Side	SubD-HSD243-Main	0.047			SubB-ARG355-Side	SubB-LEU396-Main	0.0386
SubD-ASN296-Side	SubD-GLU139-Side	0.047			SubC-ASN296-Side	SubC-GLU361-Side	0.0386
SubC-TYR37-Side	SubC-TYR84-Side	0.047			SubC-THR286-Side	SubA-TYR503-Side	0.0386
SubB-ALA348-Main	SubB-ASP398-Side	0.0468			SubA-ARG391-Main	SubA-SER380-Side	0.0383
SubB-LYS290-Side	SubB-LEU292-Main	0.0467			SubA-THR321-Side	SubA-ASP318-Main	0.0383
SubC-SER369-Main	SubC-ILE377-Main	0.0467			SubD-LYS337-Side	SubD-ASP416-Side	0.0383
SubD-LYS256-Side	SubD-GLN240-Side	0.0467			SubB-HSD500-Side	SubD-TYR148-Side	0.0382
SubA-LYS91-Main	SubA-CYS88-Main	0.0466			SubB-SER67-Side	SubB-VAL71-Main	0.0382
SubA-ARG395-Side	SubA-GLU361-Main	0.0466			SubB-ASN401-Side	SubB-CYS346-Main	0.0381
SubD-LYS290-Side	SubD-VAL293-Main	0.0466			SubC-SER430-Side	SubC-ASP432-Side	0.0381
SubC-SER442-Side	SubC-HSD456-Side	0.0466			SubC-LYS275-Side	SubC-GLN272-Side	0.0379
SubA-ALA457-Main	SubA-SER442-Side	0.0466			SubA-SER249-Main	SubA-HSD244-Side	0.0379
SubC-LYS390-Side	SubC-ASN386-Main	0.0466			SubB-LYS110-Side	SubB-LEU65-Main	0.0379
SubD-THR214-Main	SubD-GLY211-Main	0.0465			SubA-TYR13-Side	SubA-ILE47-Main	0.0378
SubA-TYR444-Side	SubA-ASN468-Main	0.0464			SubA-ILE142-Main	SubA-SER249-Main	0.0378
SubC-HSD243-Side	SubC-HSD244-Main	0.0463			SubC-LYS208-Side	SubA-TYR153-Side	0.0378
SubC-HSD316-Main	SubC-PHE323-Main	0.0463			SubB-SER5-Side	SubB-SER81-Main	0.0377
SubB-ASP265-Main	SubB-LEU261-Main	0.0462			SubD-TYR108-Side	SubD-SER67-Main	0.0375
SubB-SER388-Side	SubB-ASN386-Side	0.046			SubA-CYS88-Main	SubA-ASN92-Side	0.0374
SubB-LEU94-Main	SubB-ILE25-Main	0.046			SubB-LYS326-Main	SubB-ASP318-Side	0.0374
SubC-ASN533-Side	SubC-ASP536-Side	0.046			SubA-TYR493-Side	SubA-THR155-Side	0.0374
SubB-TYR153-Side	SubD-SER249-Side	0.0459			SubC-GLY127-Main	SubC-VAL123-Main	0.0373
SubD-LYS204-Side	SubC-ARG283-Main	0.0459			SubA-SER374-Side	SubA-SER372-Side	0.037
SubA-VAL376-Main	SubA-PHE367-Main	0.0457			SubA-LEU268-Main	SubA-ALA264-Main	0.0369
SubB-ILE453-Main	SubB-ASN450-Main	0.0456			SubA-ASN383-Side	SubB-ASN50-Side	0.0369
SubD-ASN401-Side	SubD-TYR517-Side	0.0455			SubB-CYS167-Main	SubB-SER164-Side	0.0369
SubA-THR362-Side	SubA-PHE360-Main	0.0453			SubD-ASP432-Main	SubD-GLU429-Main	0.0369
SubC-THR248-Side	SubC-ASP161-Side	0.0453			SubA-SER81-Main	SubA-ASP79-Side	0.0369
SubC-GLY417-Main	SubC-ALA413-Main	0.045			SubC-PHE58-Main	SubC-PHE74-Main	0.0368
SubD-HSD178-Main	SubD-ASN192-Main	0.045			SubB-ARG283-Side	SubB-SER249-Side	0.0367
SubC-VAL357-Main	SubC-TYR353-Main	0.0449			SubC-TYR242-Side	SubC-LYS225-Main	0.0366
SubC-LYS182-Side	SubC-GLU196-Side	0.0448			SubC-LYS290-Side	SubC-ASP295-Main	0.0366
SubB-SER374-Side	SubB-SER372-Side	0.0447			SubC-ASP18-Main	SubC-GLU14-Main	0.0366
SubC-LYS110-Side	SubC-GLU512-Side	0.0447			SubD-PHE6-Main	SubD-SER81-Side	0.0366
SubD-GLN483-Side	SubD-GLU481-Main	0.0446			SubD-LYS145-Side	SubD-ASN147-Side	0.0365
SubD-ILE115-Main	SubD-CYS111-Main	0.0445			SubC-ILE47-Main	SubC-VAL44-Main	0.0364
SubB-SER488-Side	SubB-GLU491-Side	0.0445			SubD-SER328-Main	SubD-SER325-Side	0.0364
SubD-CYS229-Main	SubD-LYS225-Main	0.0444			SubB-ALA463-Main	SubB-ASP461-Side	0.0364
SubB-TYR13-Side	SubB-ILE47-Main	0.0444			SubC-SER402-Side	SubC-LEU33-Main	0.0364
SubB-MET235-Main	SubB-ALA231-Main	0.0444			SubC-THR466-Side	SubC-PHE471-Main	0.0363
SubB-ASN154-Main	SubB-ASP151-Main	0.0443			SubC-SER328-Main	SubC-SER325-Side	0.0363
SubC-ASN401-Side	SubC-CYS346-Main	0.0443			SubB-CYS346-Main	SubB-LEU342-Main	0.0363
SubB-SER247-Side	SubB-GLU245-Side	0.0443			SubA-LYS326-Side	SubA-GLU327-Side	0.0363
SubB-ARG283-Main	SubB-VAL278-Main	0.0441			SubC-SER221-Side	SubC-GLU163-Side	0.0362
SubC-ASN195-Side	SubC-ASN177-Main	0.0441			SubC-GLN240-Side	SubC-ASN238-Main	0.0362
SubA-LEU503-Main	SubA-HSD500-Main	0.044			SubB-LEU34-Main	SubB-ASN32-Side	0.0361
SubD-ALA375-Main	SubD-SER372-Side	0.044			SubA-ASN92-Side	SubA-ASP22-Main	0.0359
SubD-PHE287-Main	SubB-TYR540-Side	0.0439			SubC-ASN282-Side	SubC-GLY176-Main	0.0358
SubA-LYS168-Side	SubA-SER166-Main	0.0438			SubA-TYR499-Main	SubA-ALA496-Main	0.0358
SubA-ASN296-Side	SubA-GLY359-Main	0.0438			SubB-MET97-Main	SubB-THR82-Main	0.0358
SubB-ASN386-Side	SubB-GLU389-Side	0.0437			SubD-THR214-Side	SubC-LYS39-Main	0.0358
SubA-LYS311-Main	SubA-LYS308-Main	0.0435			SubD-LYS45-Side	SubD-GLU46-Side	0.0356
SubD-ASP265-Main	SubD-LEU261-Main	0.0435			SubD-ILE440-Main	SubD-SER438-Side	0.0356
SubC-LYS290-Side	SubC-ASN296-Main	0.0435			SubA-LYS51-Side	SubA-GLU46-Main	0.0356
SubB-TYR535-Side	SubD-ALA527-Main	0.0433			SubA-TYR156-Main	SubA-SER149-Main	0.0355
SubA-TYR103-Main	SubA-ASP73-Main	0.0432			SubC-TYR497-Main	SubC-ASN495-Side	0.0355
SubC-HSD447-Main	SubC-ASN475-Side	0.0432			SubD-TYR103-Side	SubD-ASP73-Side	0.0355
SubA-GLN240-Side	SubA-ASN238-Main	0.043			SubB-SER328-Main	SubB-SER325-Side	0.0355
SubB-HSD244-Side	SubB-HSD251-Side	0.043			SubC-ASP265-Main	SubC-LEU261-Main	0.0354
SubA-ASN468-Side	SubA-PRO319-Main	0.0429			SubC-SER454-Side	SubC-SER450-Main	0.0354
SubC-CYS111-Main	SubC-TYR108-Main	0.0428			SubC-TYR37-Side	SubD-ASP216-Side	0.0354
SubD-GLU491-Main	SubD-SER488-Side	0.0428			SubA-SER430-Main	SubA-GLU429-Side	0.0353
SubA-THR466-Side	SubA-SER463-Main	0.0426			SubA-TYR109-Side	SubA-GLU478-Side	0.0352
[truncated: 7,010 more rows]
