# Supplementary material for: Distinct evolution of type I glutamine synthetase in Plasmodium and its species-specific requirement
Source: Nat Commun. 2023 Jul 14;14:4216. doi: 10.1038/s41467-023-39670-4 (PMC10349072; doi:10.1038/s41467-023-39670-4)
Supplement: Supplementary file 4 — Supplementary Data 2 [file 41467_2023_39670_MOESM4_ESM.xlsx]

## Sheet: Downrelugated Proteins
Experiment 1							Experiment 2
		Control	MSO-treated						Control	MSO-treated
Gene ID	Gene Name	Cumulative Peptide Intensity	Cumulative Peptide Intensity	Normalized FC	Log2FC		Gene ID	Gene Name	Cumulative Peptide Intensity	Cumulative Peptide Intensity	Normalized FC	Log2FC
PF3D7_1246200	actin I	728363	752106	1	1.51028e-10		PF3D7_1246200	actin I	1.3693e+06	1.34463e+06	1	-3.94909e-10
PF3D7_0930300	merozoite surface protein 1	3.29127e+06	38209.7	0.0112429	-6.47484		PF3D7_0930300	merozoite surface protein 1	355804	9755.13	0.0279204	-5.16254
PF3D7_0929400	high molecular weight rhoptry protein 2	144921	7353.61	0.0491402	-4.34695		PF3D7_0929400	high molecular weight rhoptry protein 2	37605.6	Undetectable
PF3D7_0621200	pyridoxine biosynthesis protein PDX1	126828	42015.7	0.320822	-1.64015		PF3D7_0621200	pyridoxine biosynthesis protein PDX1	16695.9	201.47	0.0122885	-6.34655
PF3D7_1335100	merozoite surface protein 7	98072.3	Undetectable				PF3D7_1335100	merozoite surface protein 7	20117	1533.97	0.0776518	-3.68684
PF3D7_0703500	erythrocyte membrane-associated antigen	5085.93	Undetectable				PF3D7_0703500	erythrocyte membrane-associated antigen	105413	8444.12	0.0815752	-3.61573
PF3D7_0727400	proteasome subunit alpha type-5, putative	182340	3963.09	0.0210485	-5.57014		PF3D7_0727400	proteasome subunit alpha type-5, putative	28868	11995.1	0.423143	-1.24078
PF3D7_1108600	endoplasmic reticulum-resident calcium binding protein	382707	44676.4	0.113053	-3.14493		PF3D7_1108600	endoplasmic reticulum-resident calcium binding protein	264770	24825.8	0.0954846	-3.38859
PF3D7_1405600	ribonucleoside-diphosphate reductase small chain, putative	55587.9	6631.64	0.115534	-3.11361		PF3D7_1405600	ribonucleoside-diphosphate reductase small chain	4266.42	Undetectable
PF3D7_0108000	proteasome subunit beta type-3, putative	86816.6	10752.7	0.119945	-3.05955		PF3D7_0108000	proteasome subunit beta type-3, putative	9378.56	Undetectable
PF3D7_0608500	proteasome subunit alpha type-2, putative	109470	14056.7	0.124353	-3.00748		PF3D7_0608500	proteasome subunit alpha type-2, putative	16002.5	Undetectable
PF3D7_0500800	mature parasite-infected erythrocyte surface antigen	199530	71038.2	0.344788	-1.53622		PF3D7_0500800	mature parasite-infected erythrocyte surface antigen	162719	9767.7	0.0611297	-4.03198
PF3D7_0914700	major facilitator superfamily-related transporter, putative	5240.86	201.47	0.0372285	-4.74745		PF3D7_0914700	major facilitator superfamily-related transporter, putative	6081.42	3792.36	0.635043	-0.655074
PF3D7_1006200	DNA/RNA-binding protein Alba 3	593473	72096.1	0.117647	-3.08747		PF3D7_1006200	DNA/RNA-binding protein Alba 3	138173	27780.5	0.204746	-2.28809
PF3D7_0922200	S-adenosylmethionine synthetase	1.64727e+06	186303	0.109528	-3.19063		PF3D7_0922200	S-adenosylmethionine synthetase	791190	188033	0.24202	-2.0468
PF3D7_1434300	Hsp70/Hsp90 organizing protein	73426.7	12370.8	0.16316	-2.61564		PF3D7_1434300	Hsp70/Hsp90 organizing protein	19570.8	Undetectable
PF3D7_1015600	heat shock protein 60	100987	10005	0.0959447	-3.38165		PF3D7_1015600	heat shock protein 60	41803.4	13778.6	0.335653	-1.57496
PF3D7_1232100	60 kDa chaperonin	10343.4	1918.84	0.179657	-2.47669		PF3D7_1232100	60 kDa chaperonin	4831.06	Undetectable
PF3D7_1454700	6-phosphogluconate dehydrogenase, decarboxylating	48308	9158.23	0.183595	-2.4454		PF3D7_1454700	6-phosphogluconate dehydrogenase, decarboxylating	22479.5	Undetectable
PF3D7_0617800	histone H2A	2.97058e+06	433085	0.141189	-2.8243		PF3D7_0617800	histone H2A	572906	134310	0.23874	-2.06649
PF3D7_0406100	V-type proton ATPase subunit B	77373.5	7716.16	0.0965779	-3.37216		PF3D7_0406100	V-type proton ATPase subunit B	1557.51	550.87	0.360178	-1.47322
PF3D7_0520900	adenosylhomocysteinase	204704	54207.9	0.256452	-1.96324		PF3D7_0520900	adenosylhomocysteinase	32556.4	4475.44	0.13999	-2.8366
PF3D7_0716800	eukaryotic translation initiation factor 3 subunit I, putative	59226.9	5403.28	0.08835	-3.50063		PF3D7_0716800	eukaryotic translation initiation factor 3 subunit I, putative	33973.2	14839.4	0.444813	-1.16873
PF3D7_1456800	V-type H(+)-translocating pyrophosphatase, putative	17138.4	Undetectable				PF3D7_1456800	V-type H(+)-translocating pyrophosphatase, putative	14617.2	2974.95	0.20726	-2.27049
PF3D7_1343000	phosphoethanolamine N-methyltransferase	5.952e+06	1.09146e+06	0.177589	-2.49339		PF3D7_1343000	phosphoethanolamine N-methyltransferase	2.47413e+06	696924	0.286854	-1.80161
PF3D7_0422300	alpha tubulin 2	311600	37688.8	0.117134	-3.09377		PF3D7_0422300	alpha tubulin 2	126380	54894.9	0.442336	-1.17679
PF3D7_1229500	T-complex protein 1 subunit gamma	54330.9	13816.8	0.24628	-2.02163		PF3D7_1229500	T-complex protein 1 subunit gamma	33537.2	7182.43	0.218094	-2.19698
PF3D7_0817900	high mobility group protein B2	223975	62890.1	0.271927	-1.87871		PF3D7_0817900	high mobility group protein B2	74699.1	15281.2	0.208325	-2.2631
PF3D7_1453700	HSP90 co-chaperone p23	226444	56581.5	0.241982	-2.04703		PF3D7_1453700	HSP90 co-chaperone p23	5229.51	Undetectable
PF3D7_0619400	cell division cycle protein 48 homologue, putative	318493	52131.3	0.158514	-2.65732		PF3D7_0619400	cell division cycle protein 48 homologue, putative	107226	39593.7	0.376031	-1.41108
PF3D7_0511800	inositol-3-phosphate synthase	172685	24108.8	0.135204	-2.88679		PF3D7_0511800	inositol-3-phosphate synthase	34738.3	15414.9	0.451888	-1.14596
PF3D7_1120100	phosphoglycerate mutase, putative	415706	108507	0.252779	-1.98405		PF3D7_1120100	phosphoglycerate mutase, putative	119877	Undetectable
PF3D7_0802200	1-cys peroxiredoxin	310415	82791.5	0.258293	-1.95292		PF3D7_0802200	1-cys peroxiredoxin	140605	Undetectable
PF3D7_0524000	conserved Apicomplexan protein, unknown function	585193	162456	0.268847	-1.89514		PF3D7_0524000	conserved Apicomplexan protein, unknown function	171547	42258.8	0.25086	-1.99504
PF3D7_1027300	peroxiredoxin	133851	32925.9	0.238224	-2.06961		PF3D7_1027300	peroxiredoxin	200273	57012.2	0.289897	-1.78639
PF3D7_1132200	T-complex protein 1 subunit alpha	44928.9	12405.5	0.267398	-1.90294		PF3D7_1132200	T-complex protein 1 subunit alpha	7818.82	Undetectable
PF3D7_1408000	plasmepsin II	278960	46919.9	0.162886	-2.61807		PF3D7_1408000	plasmepsin II	142236	61600.1	0.441032	-1.18105
PF3D7_0919000	nucleosome assembly protein	315930	81516.7	0.249876	-2.00072		PF3D7_0919000	nucleosome assembly protein	296348	86350.9	0.296731	-1.75277
PF3D7_0708800	heat shock protein 110c	471304	109337	0.224665	-2.15415		PF3D7_0708800	heat shock protein 110c	71153	23702.3	0.339231	-1.55966
PF3D7_0306800	T-complex protein 1 subunit beta	271827	39507.4	0.140752	-2.82877		PF3D7_0306800	T-complex protein 1 subunit beta	56706.5	31809.9	0.571254	-0.807797
PF3D7_1008700	tubulin beta chain	806982	132455	0.158955	-2.65331		PF3D7_1008700	tubulin beta chain	279802	145814	0.530698	-0.914037
PF3D7_1030500	26S proteasome regulatory subunit RPN9, putative	12132.2	Undetectable				PF3D7_1030500	26S proteasome regulatory subunit RPN9, putative	2438.06	695.51	0.290508	-1.78335
PF3D7_0915400	ATP-dependent 6-phosphofructokinase	461836	95806	0.200897	-2.31547		PF3D7_0915400	ATP-dependent 6-phosphofructokinase	149137	61985.9	0.423259	-1.24039
PF3D7_1034900	methionine--tRNA ligase	66224.5	20091.5	0.293807	-1.76706		PF3D7_1034900	methionine--tRNA ligase	27964.4	Undetectable
PF3D7_1105100	histone H2B	1.10298e+06	373815	0.328214	-1.60729		PF3D7_1105100	histone H2B	279589	82042.6	0.298826	-1.74262
PF3D7_0722400	Obg-like ATPase 1, putative	38887.5	12664.2	0.315382	-1.66483		PF3D7_0722400	Obg-like ATPase 1, putative	23028.3	Undetectable
PF3D7_1436000	glucose-6-phosphate isomerase	145654	54838.5	0.364614	-1.45556		PF3D7_1436000	glucose-6-phosphate isomerase	82872.7	22718.7	0.279171	-1.84078
PF3D7_0826700	receptor for activated c kinase	676073	171205	0.24524	-2.02773		PF3D7_0826700	receptor for activated c kinase	248829	111764	0.457404	-1.12846
PF3D7_1015900	enolase	9.61059e+06	2.83466e+06	0.28564	-1.80773		PF3D7_1015900	enolase	3.8736e+06	1.58808e+06	0.417501	-1.26015
PF3D7_1461900	valine--tRNA ligase, putative	30060.6	7500.29	0.241629	-2.04913		PF3D7_1461900	valine--tRNA ligase, putative	5132.01	2487.69	0.493636	-1.01848
PF3D7_0818200	14-3-3	1.98342e+06	409531	0.199959	-2.32223		PF3D7_0818200	14-3-3	779061	465318	0.608242	-0.717283
PF3D7_1224500	histone chaperone ASF1	8705.88	Undetectable				PF3D7_1224500	histone chaperone ASF1	31231.8	10758.2	0.350786	-1.51134
PF3D7_1012400	hypoxanthine-guanine phosphoribosyltransferase	2.90619e+06	1.11893e+06	0.372863	-1.42328		PF3D7_1012400	hypoxanthine-guanine phosphoribosyltransferase	1.53275e+06	519411	0.345095	-1.53493
PF3D7_0624000	hexokinase	227149	113076	0.482092	-1.05262		PF3D7_0624000	hexokinase	91761.6	24819.1	0.275438	-1.8602
PF3D7_0626800	pyruvate kinase	6.60379e+06	1.64074e+06	0.240611	-2.05523		PF3D7_0626800	pyruvate kinase	2.11626e+06	1.17808e+06	0.566899	-0.818836
PF3D7_1222300	endoplasmin, putative	758383	229297	0.292805	-1.77199		PF3D7_1222300	endoplasmin, putative	341550	162396	0.484193	-1.04635
PF3D7_0610800	transketolase	43852.7	Undetectable				PF3D7_0610800	transketolase	14624.6	5638.63	0.392634	-1.34874
PF3D7_1468700	eukaryotic initiation factor 4A	1.7203e+06	546550	0.307677	-1.70051		PF3D7_1468700	eukaryotic initiation factor 4A	788864	409995	0.529266	-0.917934
PF3D7_1361900	proliferating cell nuclear antigen 1	316893	108860	0.332678	-1.5878		PF3D7_1361900	proliferating cell nuclear antigen 1	92572.4	45034	0.495402	-1.01333
PF3D7_1219100	clathrin heavy chain, putative	7927.92	Undetectable				PF3D7_1219100	clathrin heavy chain, putative	16685.8	6655.11	0.40617	-1.29985
PF3D7_1444800	fructose-bisphosphate aldolase	3.3907e+06	1.34437e+06	0.383971	-1.38093		PF3D7_1444800	fructose-bisphosphate aldolase	331889	157228	0.482433	-1.0516
PF3D7_0416800	small GTP-binding protein sar1	55742.2	31677.2	0.55034	-0.861604		PF3D7_0416800	small GTP-binding protein sar1	21243.7	7050.38	0.337971	-1.56503
PF3D7_0814200	DNA/RNA-binding protein Alba 1	563175	294724	0.506806	-0.980495		PF3D7_0814200	DNA/RNA-binding protein Alba 1	132174	49986.3	0.385126	-1.3766
PF3D7_1224300	polyadenylate-binding protein 1, putative	312708	127224	0.394002	-1.34373		PF3D7_1224300	polyadenylate-binding protein 1, putative	68984.2	33836.3	0.499496	-1.00146
PF3D7_1011800	PRE-binding protein	91350.6	57381.6	0.608317	-0.717104		PF3D7_1011800	PRE-binding protein	7508.57	2428.85	0.329414	-1.60203
PF3D7_0917900	heat shock protein 70	5.10316e+06	2.47376e+06	0.469448	-1.09096		PF3D7_0917900	heat shock protein 70	3.60788e+06	1.5504e+06	0.437612	-1.19228
PF3D7_1451100	elongation factor 2	1.91766e+06	738748	0.373073	-1.42247		PF3D7_1451100	elongation factor 2	478349	264858	0.563855	-0.826604
PF3D7_1353100	Plasmodium exported protein, unknown function	29057.7	Undetectable				PF3D7_1353100	Plasmodium exported protein, unknown function	1215.05	561.29	0.470426	-1.08796
PF3D7_1439900	triosephosphate isomerase	382445	204517	0.517881	-0.949307		PF3D7_1439900	triosephosphate isomerase	59757.3	25503	0.43461	-1.20221
PF3D7_1104400	thioredoxin-like mero protein	52370.2	26707.1	0.493867	-1.0178		PF3D7_1104400	thioredoxin-like mero protein	24399.6	10974.6	0.458043	-1.12645
PF3D7_1462800	glyceraldehyde-3-phosphate dehydrogenase	3.78965e+07	1.51666e+07	0.387576	-1.36745		PF3D7_1462800	glyceraldehyde-3-phosphate dehydrogenase	1.33958e+07	8.01596e+06	0.609376	-0.714595
PF3D7_0818900	heat shock protein 70	1.09005e+07	5.0071e+06	0.444844	-1.16863		PF3D7_0818900	heat shock protein 70	5.2265e+06	2.73625e+06	0.533142	-0.907407
PF3D7_1324900	L-lactate dehydrogenase	1.3335e+07	4.86164e+06	0.353068	-1.50198		PF3D7_1324900	L-lactate dehydrogenase	4.62683e+06	3.06963e+06	0.675617	-0.565723
PF3D7_0708400	heat shock protein 90	6.44276e+06	3.11649e+06	0.46845	-1.09403		PF3D7_0708400	heat shock protein 90	3.03221e+06	1.53098e+06	0.514172	-0.959678
PF3D7_0827900	protein disulfide-isomerase	1280999	772254	0.583822	-0.7764		PF3D7_0827900	protein disulfide-isomerase	535748	221269	0.420589	-1.24952
PF3D7_1306400	26S protease regulatory subunit 10B, putative	46228.7	22265.3	0.46643	-1.10027		PF3D7_1306400	26S protease regulatory subunit 10B, putative	5855.16	3106.43	0.540283	-0.888213
PF3D7_0306300	glutaredoxin 1	46775.1	25265.4	0.523095	-0.934856		PF3D7_0306300	glutaredoxin 1	9098.11	Undetectable
PF3D7_0503400	actin-depolymerizing factor 1	208322	113920	0.529583	-0.917071		PF3D7_0503400	actin-depolymerizing factor 1	117124	60376.2	0.524951	-0.929745
PF3D7_0925900	lipocalin	742681	384665	0.50159	-0.995419		PF3D7_0925900	lipocalin	667336	374971	0.572205	-0.805396
PF3D7_1446200	M17 leucyl aminopeptidase	288667	147210	0.493865	-1.01781		PF3D7_1446200	M17 leucyl aminopeptidase	138337	79331.6	0.583989	-0.775987
PF3D7_1029600	adenosine deaminase	2.26201e+06	1.20526e+06	0.516005	-0.954542		PF3D7_1029600	adenosine deaminase	306559	173484	0.576292	-0.795127
PF3D7_1126000	threonine--tRNA ligase	23974.1	Undetectable				PF3D7_1126000	threonine--tRNA ligase	7877.75	4400.65	0.56887	-0.813829
PF3D7_1020900	ADP-ribosylation factor 1	128593	66361.9	0.49977	-1.00066		PF3D7_1020900	ADP-ribosylation factor 1	63772.4	41582.8	0.664018	-0.590706
PF3D7_0610400	histone H3	29352.9	20001.9	0.659916	-0.599645		PF3D7_0610400	histone H3	459054	227916	0.505603	-0.983922
PF3D7_1344800	aspartate carbamoyltransferase	13689.7	Undetectable				PF3D7_1344800	aspartate carbamoyltransferase	11682.5	6669.6	0.581383	-0.782439
PF3D7_1412300	nuclear transport factor 2, putative	193514	133662	0.668906	-0.580124		PF3D7_1412300	nuclear transport factor 2, putative	53219.1	26451.4	0.506151	-0.98236
PF3D7_1408100	plasmepsin III	282731	181501	0.621692	-0.685729		PF3D7_1408100	plasmepsin III	92884.1	56444.9	0.618845	-0.692351
PF3D7_1352500	thioredoxin-related protein, putative	115670	76612.9	0.641428	-0.64064		PF3D7_1352500	thioredoxin-related protein, putative	65133.8	39800.8	0.622277	-0.684371
PF3D7_0922500	phosphoglycerate kinase	4.45027e+06	2.83934e+06	0.617875	-0.694614		PF3D7_0922500	phosphoglycerate kinase	1.95895e+06	1.26162e+06	0.65585	-0.608562
PF3D7_1357100	elongation factor 1-alpha	1.18492e+07	8.41298e+06	0.687593	-0.540374		PF3D7_1357100	elongation factor 1-alpha	5.11989e+06	2.98725e+06	0.594168	-0.751057
PF3D7_1404900	conserved Plasmodium protein, unknown function	9848.42	Undetectable				PF3D7_1404900	conserved Plasmodium protein, unknown function	7526.39	4791.47	0.648307	-0.625252
PF3D7_0527100	ubiquitin-conjugating enzyme E2 N, putative	52560.6	Undetectable				PF3D7_0527100	ubiquitin-conjugating enzyme E2 N, putative	16318.1	Undetectable
PF3D7_1225800	ubiquitin-activating enzyme E1	64369.8	Undetectable				PF3D7_1225800	ubiquitin-activating enzyme E1	8528.59	Undetectable
PF3D7_1426100	transcription factor BTF3, putative	6732.19	Undetectable				PF3D7_1426100	transcription factor BTF3, putative	5501.5	Undetectable
PF3D7_1251300	thymidylate kinase	6557.27	Undetectable				PF3D7_1251300	thymidylate kinase	2562.06	Undetectable
PF3D7_1304500	small heat shock protein, putative	4183.46	Undetectable				PF3D7_1304500	small heat shock protein, putative	4110.42	Undetectable
PF3D7_0717700	serine--tRNA ligase, putative	68900.4	Undetectable				PF3D7_0717700	serine--tRNA ligase, putative	20566.2	Undetectable
PF3D7_1235600	serine hydroxymethyltransferase	100944	Undetectable				PF3D7_1235600	serine hydroxymethyltransferase	23718.9	Undetectable
PF3D7_1407100	rRNA 2'-O-methyltransferase fibrillarin, putative	2072.11	Undetectable				PF3D7_1407100	rRNA 2'-O-methyltransferase fibrillarin, putative	1225.32	Undetectable
PF3D7_1340600	RNA lariat debranching enzyme, putative	6263.03	Undetectable				PF3D7_1340600	RNA lariat debranching enzyme, putative	936.37	Undetectable
PF3D7_1437200	ribonucleoside-diphosphate reductase large subunit, putative	13748.5	Undetectable				PF3D7_1437200	ribonucleoside-diphosphate reductase large subunit, putative	8375.47	Undetectable
PF3D7_0501600	rhoptry-associated protein 2	7552.95	Undetectable				PF3D7_0501600	rhoptry-associated protein 2	8084.05	Undetectable
PF3D7_1410400	rhoptry-associated protein 1	142244	Undetectable				PF3D7_1410400	rhoptry-associated protein 1	9150.27	Undetectable
PF3D7_1231100	ras-related protein Rab-2	3880.04	Undetectable				PF3D7_1231100	ras-related protein Rab-2	6603.03	Undetectable
PF3D7_1242800	rab specific GDP dissociation inhibitor	49869.6	Undetectable				PF3D7_1242800	rab specific GDP dissociation inhibitor	12306.4	Undetectable
PF3D7_1357900	pyrroline-5-carboxylate reductase, putative	51945.2	Undetectable				PF3D7_1357900	pyrroline-5-carboxylate reductase, putative	13550.1	Undetectable
PF3D7_1474800	proteasome subunit alpha type-1, putative	73759.2	Undetectable				PF3D7_1474800	proteasome subunit alpha type-1, putative	4137.6	Undetectable
PF3D7_1366500	nucleoside diphosphate kinase	38747.9	Undetectable				PF3D7_1366500	nucleoside diphosphate kinase	6375.72	Undetectable
PF3D7_1208600	mitochondrial import inner membrane translocase subunit TIM10, p	10630.2	Undetectable				PF3D7_1208600	mitochondrial import inner membrane translocase subunit TIM10, p	4763.33	Undetectable
PF3D7_0810800	hydroxymethyldihydropterin pyrophosphokinase-dihydropteroate synthase	6343.45	Undetectable				PF3D7_0810800	hydroxymethyldihydropterin pyrophosphokinase-dihydropteroate synthase	4476.11	Undetectable
PF3D7_0905400	high molecular weight rhoptry protein 3	191826	Undetectable				PF3D7_0905400	high molecular weight rhoptry protein 3	52142.4	Undetectable
PF3D7_1202900	high mobility group protein B1	10103	Undetectable				PF3D7_1202900	high mobility group protein B1	7618	Undetectable
PF3D7_1216200	glycerol-3-phosphate dehydrogenase [NAD(+)], putative	7152.96	Undetectable				PF3D7_1216200	glycerol-3-phosphate dehydrogenase [NAD(+)], putative	3011.16	Undetectable
PF3D7_1441400	FACT complex subunit SSRP1, putative	11120.5	Undetectable				PF3D7_1441400	FACT complex subunit SSRP1, putative	5950.15	Undetectable
PF3D7_0918300	eukaryotic translation initiation factor 3 subunit F, putative	13602.7	Undetectable				PF3D7_0918300	eukaryotic translation initiation factor 3 subunit F, putative	5128.91	Undetectable
PF3D7_1010600	eukaryotic translation initiation factor 2 subunit beta	10316.5	Undetectable				PF3D7_1010600	eukaryotic translation initiation factor 2 subunit beta	6374.92	Undetectable
PF3D7_1211700	DNA replication licensing factor MCM5, putative	5127.69	Undetectable				PF3D7_1211700	DNA replication licensing factor MCM5, putative	2793.66	Undetectable
PF3D7_1015200	cysteine--tRNA ligase	10960.7	Undetectable				PF3D7_1015200	cysteine--tRNA ligase	4901.87	Undetectable
PF3D7_0618200	conserved protein, unknown function	14855.3	Undetectable				PF3D7_0618200	conserved protein, unknown function	5059.09	Undetectable
PF3D7_1036900	conserved Plasmodium protein, unknown function	3927.98	Undetectable				PF3D7_1036900	conserved Plasmodium protein, unknown function	532.34	Undetectable
PF3D7_1342400	casein kinase II beta chain	42285.8	Undetectable				PF3D7_1342400	casein kinase II beta chain	10143.8	Undetectable
PF3D7_1238100	calcyclin binding protein, putative	23043.7	Undetectable				PF3D7_1238100	calcyclin binding protein, putative	3394.73	Undetectable
PF3D7_0617200	BFR1 domain-containing protein, putative	10628.9	Undetectable				PF3D7_0617200	BFR1 domain-containing protein, putative	1289.27	Undetectable
PF3D7_0626700	ATPase	18802.1	Undetectable				PF3D7_0626700	ATPase	2846.95	Undetectable
PF3D7_1464700	ATP synthase (C/AC39) subunit, putative	3508.2	Undetectable				PF3D7_1464700	ATP synthase (C/AC39) subunit, putative	6478.68	Undetectable
PF3D7_1402300	26S proteasome regulatory subunit RPN6	4127.48	Undetectable				PF3D7_1402300	26S proteasome regulatory subunit RPN6	2521.12	Undetectable
PF3D7_0413600	26S protease regulatory subunit 6B, putative	9527.23	Undetectable				PF3D7_0413600	26S protease regulatory subunit 6B, putative	7739.1	Undetectable
PF3D7_1123900	13 kDa ribonucleoprotein-associated protein, putative	56201.3	Undetectable				PF3D7_1123900	13 kDa ribonucleoprotein-associated protein, putative	5970.92	Undetectable
PF3D7_1130200	60S ribosomal protein P0	614415	102909	0.162204	-2.62412		PF3D7_1130200	60S ribosomal protein P0	266796	110976	0.423592	-1.23925
PF3D7_1424400	60S ribosomal protein L7-3, putative	79512.6	16263.6	0.198084	-2.33582		PF3D7_1424400	60S ribosomal protein L7-3, putative	34516.3	17289.9	0.510112	-0.971114
PF3D7_1323100	60S ribosomal protein L6, putative	173463	26199	0.146267	-2.77332		PF3D7_1323100	60S ribosomal protein L6, putative	42071.9	Undetectable
PF3D7_1341200	60S ribosomal protein L18, putative	111697	20057.6	0.173902	-2.52366		PF3D7_1341200	60S ribosomal protein L18, putative	56083.8	19129.1	0.34734	-1.52558
PF3D7_0415900	60S ribosomal protein L15, putative	22248.8	12042.8	0.524193	-0.93183		PF3D7_0415900	60S ribosomal protein L15, putative	10346.2	Undetectable
PF3D7_1004000	60S ribosomal protein L13, putative	38913.4	Undetectable				PF3D7_1004000	60S ribosomal protein L13, putative	9058.94	3052.68	0.343164	-1.54303
PF3D7_0517000	60S ribosomal protein L12, putative	231810	131367	0.54881	-0.865623		PF3D7_0517000	60S ribosomal protein L12, putative	49767.3	32206.9	0.659028	-0.601588
PF3D7_0719600	60S ribosomal protein L11a, putative	67398.9	10660.5	0.153177	-2.70672		PF3D7_0719600	60S ribosomal protein L11a, putative	75760.2	11389.9	0.1531	-2.70745
PF3D7_0309600	60S acidic ribosomal protein P2	862259	141627	0.159066	-2.6523		PF3D7_0309600	60S acidic ribosomal protein P2	316965	185094	0.594674	-0.749829
PF3D7_1103100	60S acidic ribosomal protein P1, putative	718588	324789	0.437713	-1.19194		PF3D7_1103100	60S acidic ribosomal protein P1, putative	523481	162980	0.317053	-1.6572
PF3D7_0520000	40S ribosomal protein S9, putative	26186.6	Undetectable				PF3D7_0520000	40S ribosomal protein S9, putative	58881.4	21449.2	0.370964	-1.43065
PF3D7_1408600	40S ribosomal protein S8e, putative	184539	41771.1	0.219207	-2.18963		PF3D7_1408600	40S ribosomal protein S8e, putative	32837.3	20043.9	0.621603	-0.685934
PF3D7_1447000	40S ribosomal protein S5	90532.4	23654.1	0.253029	-1.98262		PF3D7_1447000	40S ribosomal protein S5	20784.9	6381.07	0.312639	-1.67743
PF3D7_1105400	40S ribosomal protein S4, putative	214714	24731.2	0.111546	-3.16429		PF3D7_1105400	40S ribosomal protein S4, putative	45226.8	6756.36	0.15213	-2.71662
PF3D7_1465900	40S ribosomal protein S3	483536	109115	0.218537	-2.19405		PF3D7_1465900	40S ribosomal protein S3	220699	109181	0.503785	-0.989119
PF3D7_1308300	40S ribosomal protein S27	196759	52102.2	0.256442	-1.9633		PF3D7_1308300	40S ribosomal protein S27	26747.9	3137.69	0.119459	-3.06541
PF3D7_1421200	40S ribosomal protein S25	244070	5832.53	0.0231426	-5.43331		PF3D7_1421200	40S ribosomal protein S25	46829.1	11809.3	0.256806	-1.96125
PF3D7_1144000	40S ribosomal protein S21	209241	54819.6	0.253722	-1.97868		PF3D7_1144000	40S ribosomal protein S21	69591.9	14711.9	0.215282	-2.2157
PF3D7_0422400	40S ribosomal protein S19	370974	95739.9	0.24993	-2.0004		PF3D7_0422400	40S ribosomal protein S19	188709	117445	0.633779	-0.657947
PF3D7_1126200	40S ribosomal protein S18, putative	433548	94382.7	0.210826	-2.24588		PF3D7_1126200	40S ribosomal protein S18, putative	110950	46854.4	0.430053	-1.21741
PF3D7_0813900	40S ribosomal protein S16, putative	169541	26112.6	0.149157	-2.7451		PF3D7_0813900	40S ribosomal protein S16, putative	38957	15501.1	0.405206	-1.30327
PF3D7_0307100	40S ribosomal protein S12, putative	601029	149639	0.241112	-2.05223		PF3D7_0307100	40S ribosomal protein S12, putative	274087	132908	0.493813	-1.01796

## Sheet: Upregulated Proteins
Experiment 1								Experiment 2
		Control	MSO-treated							Control	MSO-treated
Gene ID	Gene Name	Cumulative Peptide Intensity	Cumulative Peptide Intensity	Normalized FC	Log2FC			Gene ID	Gene Name	Cumulative Peptide Intensity	Cumulative Peptide Intensity	Normalized FC	Log2FC
PF3D7_0501000	Plasmodium exported protein, unknown function	Undetectable	11622.4					PF3D7_0501000	Plasmodium exported protein, unknown function	Undetectable	3132.12
PF3D7_0523000	multidrug resistance protein 1	Undetectable	7772.08					PF3D7_0523000	multidrug resistance protein 1	Undetectable	5140.17
PF3D7_1115700	cysteine proteinase falcipain 2a	Undetectable	110478					PF3D7_1115700	cysteine proteinase falcipain 2a	Undetectable	9671.63
PF3D7_0424600	Plasmodium exported protein (PHISTb)	25500.5	70194.3	2.66576	1.41455			PF3D7_0424600	Plasmodium exported protein (PHISTb)	Undetectable	6331.99
PF3D7_0709000	chloroquine resistance transporter	Undetectable	3611.57					PF3D7_0709000	chloroquine resistance transporter	Undetectable	6762.46
PF3D7_1116800	heat shock protein 101	Undetectable	20742.1					PF3D7_1116800	heat shock protein 101	Undetectable	9478.61
PF3D7_0813300	NPL domain-containing protein, putative	17686.9	330417	18.0918	4.17726			PF3D7_0813300	NPL domain-containing protein, putative	Undetectable	3778.43
PF3D7_1006800	G-strand-binding protein 2	81445.7	167968	1.99723	0.997998			PF3D7_1006800	G-strand-binding protein 2	37887.7	86119.5	2.31474	1.21085
PF3D7_0512600	ras-related protein Rab-1B	22323.2	40553.5	1.7593	0.815			PF3D7_0512600	ras-related protein Rab-1B	23957.5	34342.9	1.4598	0.545773
PF3D7_1461300	40S ribosomal protein S28e, putative	19772.4	42243.7	2.06905	1.04897			PF3D7_1461300	40S ribosomal protein S28e, putative	Undetectable	5123.6

## Sheet: Peptide Summary Control Exp1
N	Unused	Total	%Cov	%Cov(50)	%Cov(95)	Accessions	Names	Used	Annotation	Contrib	Conf	Sequence	Modifications	ProteinModifications	Cleavages	dMass	Obs MW	Obs m/z	Theor MW	Theor m/z	Theor z	Sc	Spectrum	Acq Time	Intensity (Peptide)	PrecursorIntensityAcquisition	Apex Time (Peptide)	Elution Peak Width (Peptide)	MS2Counts
1	152.51	152.51	70.19	50.54	47.59	sp|P11277|SPTB1_HUMAN	Spectrin beta chain, erythrocytic OS=Homo sapiens OX=9606 GN=SPTB PE=1 SV=5			2	99	ALEDLAQELEKENYHDQKR			missed K-E@11; missed K-R@18	0.00266647	2328.14	583.042	2328.13	583.041	4	10	1.1.1.1141.5	12.4283	33639.5	16142.6	12.48	0.1	594.158
1	152.51	152.51	70.19	50.54	47.59	sp|P11277|SPTB1_HUMAN	Spectrin beta chain, erythrocytic OS=Homo sapiens OX=9606 GN=SPTB PE=1 SV=5			2	99	AQGLLSAGHPEGEQIIR				-0.00156448	1774.93	888.473	1774.93	888.474	2	13	1.1.1.1059.16	10.7931	17106.2	3328.6	10.72	0.08	732.606
1	152.51	152.51	70.19	50.54	47.59	sp|P11277|SPTB1_HUMAN	Spectrin beta chain, erythrocytic OS=Homo sapiens OX=9606 GN=SPTB PE=1 SV=5			2	99	DASVAEAWLIAQEPYLASGDFGHTVDSVEK				0.0220103	3204.55	1069.19	3204.53	1069.18	3	12	1.1.1.1656.15	22.7322	17726.6	10070.6	22.66	0.08	1654.24
1	152.51	152.51	70.19	50.54	47.59	sp|P11277|SPTB1_HUMAN	Spectrin beta chain, erythrocytic OS=Homo sapiens OX=9606 GN=SPTB PE=1 SV=5			2	99	DLAGIIAIQR				0.00145998	1068.63	535.323	1068.63	535.322	2	12	1.1.1.1315.2	15.9025	45124	42139.3	15.92	0.12	1102.37
1	152.51	152.51	70.19	50.54	47.59	sp|P11277|SPTB1_HUMAN	Spectrin beta chain, erythrocytic OS=Homo sapiens OX=9606 GN=SPTB PE=1 SV=5			2	99	DLLSWMESIIR				0.000983556	1361.7	681.859	1361.7	681.858	2	9	1.1.1.1993.3	29.4854	46741.6	8036.4	29.36	0.08	220.449
1	152.51	152.51	70.19	50.54	47.59	sp|P11277|SPTB1_HUMAN	Spectrin beta chain, erythrocytic OS=Homo sapiens OX=9606 GN=SPTB PE=1 SV=5			2	99	DLTSVLILQR				-0.000912092	1156.68	579.348	1156.68	579.348	2	9	1.1.1.1429.3	18.1767	13534.4	4913.41	18.23	0.14	296.021
1	152.51	152.51	70.19	50.54	47.59	sp|P11277|SPTB1_HUMAN	Spectrin beta chain, erythrocytic OS=Homo sapiens OX=9606 GN=SPTB PE=1 SV=5			2	99	DVSSVELLMK				-0.0010824	1119.58	560.799	1119.58	560.8	2	8	1.1.1.1284.3	15.2847	39231.5	29288.5	15.24	0.12	605.204
1	152.51	152.51	70.19	50.54	47.59	sp|P11277|SPTB1_HUMAN	Spectrin beta chain, erythrocytic OS=Homo sapiens OX=9606 GN=SPTB PE=1 SV=5			2	99	ELHLLGVQVQQFQDVATR				0.00114977	2080.11	694.376	2080.11	694.376	3	12	1.1.1.1358.8	16.7653	42237.2	11967.3	16.66	0.12	629.894
1	152.51	152.51	70.19	50.54	47.59	sp|P11277|SPTB1_HUMAN	Spectrin beta chain, erythrocytic OS=Homo sapiens OX=9606 GN=SPTB PE=1 SV=5			2	99	ELVASSPEMGQDFDHVTLLR				0.00769486	2243.1	748.706	2243.09	748.704	3	13	1.1.1.1314.14	15.8923	32937.6	31567	15.9	0.12	1129.2
1	152.51	152.51	70.19	50.54	47.59	sp|P11277|SPTB1_HUMAN	Spectrin beta chain, erythrocytic OS=Homo sapiens OX=9606 GN=SPTB PE=1 SV=5			2	99	ELYQQVVAQADLR				-0.00930408	1531.79	766.902	1531.8	766.907	2	11	1.1.1.1217.14	13.9554	19166.5	14654.9	13.92	0.14	811.976
1	152.51	152.51	70.19	50.54	47.59	sp|P11277|SPTB1_HUMAN	Spectrin beta chain, erythrocytic OS=Homo sapiens OX=9606 GN=SPTB PE=1 SV=5			2	99	EQIYSSLDYGKDLTSVLILQR			missed K-D@11	0.00345185	2440.29	814.437	2440.28	814.436	3	10	1.1.1.1541.13	20.4219	11125.1	5734.27	20.19	0.36	523.885
1	152.51	152.51	70.19	50.54	47.59	sp|P11277|SPTB1_HUMAN	Spectrin beta chain, erythrocytic OS=Homo sapiens OX=9606 GN=SPTB PE=1 SV=5			2	99	FAALEKPTTLELK				-0.0036446	1459.83	730.92	1459.83	730.922	2	14	1.1.1.1109.14	11.796	38714.9	25847.8	11.82	0.06	1207.98
1	152.51	152.51	70.19	50.54	47.59	sp|P11277|SPTB1_HUMAN	Spectrin beta chain, erythrocytic OS=Homo sapiens OX=9606 GN=SPTB PE=1 SV=5			2	99	FANSLTGVQQQLQAFSTYR				-0.00422382	2158.08	1080.05	2158.08	1080.05	2	16	1.1.1.1498.16	19.5647	8531.95	8210.45	19.61	0.14	2436.26
1	152.51	152.51	70.19	50.54	47.59	sp|P11277|SPTB1_HUMAN	Spectrin beta chain, erythrocytic OS=Homo sapiens OX=9606 GN=SPTB PE=1 SV=5			2	99	FDILDQEMK				-0.00721616	1137.53	569.773	1137.54	569.776	2	7	1.1.1.1240.6	14.4066	18003.8	16854.5	14.42	0.14	394.784
1	152.51	152.51	70.19	50.54	47.59	sp|P11277|SPTB1_HUMAN	Spectrin beta chain, erythrocytic OS=Homo sapiens OX=9606 GN=SPTB PE=1 SV=5			2	99	FLDLLEPLGR				-0.00235276	1171.66	586.836	1171.66	586.837	2	11	1.1.1.1599.3	21.5737	71337.8	15900.4	21.69	0.14	346.202
1	152.51	152.51	70.19	50.54	47.59	sp|P11277|SPTB1_HUMAN	Spectrin beta chain, erythrocytic OS=Homo sapiens OX=9606 GN=SPTB PE=1 SV=5			2	99	FLDLLEPLGRR			missed R-R@10	-0.00178562	1327.76	664.887	1327.76	664.888	2	10	1.1.1.1399.7	17.5802	16735.9	9254.33	17.63	0.14	570.967
1	152.51	152.51	70.19	50.54	47.59	sp|P11277|SPTB1_HUMAN	Spectrin beta chain, erythrocytic OS=Homo sapiens OX=9606 GN=SPTB PE=1 SV=5			2	99	GLDAHLEQIFQEAHGMVAR				-0.00886753	2121.03	531.266	2121.04	531.268	4	14	1.1.1.1439.3	18.3774	45803.5	45271.9	18.35	0.12	851.161
1	152.51	152.51	70.19	50.54	47.59	sp|P11277|SPTB1_HUMAN	Spectrin beta chain, erythrocytic OS=Homo sapiens OX=9606 GN=SPTB PE=1 SV=5			2	99	HKDFLEELEESR			missed K-D@2	0.00426682	1530.74	766.375	1530.73	766.373	2	14	1.1.1.1180.12	13.2158	10068.4	10040.1	13.21	0.12	686.473
1	152.51	152.51	70.19	50.54	47.59	sp|P11277|SPTB1_HUMAN	Spectrin beta chain, erythrocytic OS=Homo sapiens OX=9606 GN=SPTB PE=1 SV=5			2	99	HKLMEADIAIQGDKVK			missed K-L@2; missed K-V@14	-0.00572323	1794.96	599.327	1794.97	599.329	3	11	1.1.1.957.7	8.74183	2626.85	1829.2	8.77	0.1	623.597
1	152.51	152.51	70.19	50.54	47.59	sp|P11277|SPTB1_HUMAN	Spectrin beta chain, erythrocytic OS=Homo sapiens OX=9606 GN=SPTB PE=1 SV=5			2	99	HLLEVEDLLQK				0.00425997	1335.74	668.879	1335.74	668.877	2	11	1.1.1.1291.8	15.4285	21064.6	18614.5	15.46	0.24	451.407
1	152.51	152.51	70.19	50.54	47.59	sp|P11277|SPTB1_HUMAN	Spectrin beta chain, erythrocytic OS=Homo sapiens OX=9606 GN=SPTB PE=1 SV=5			2	99	HNLEHAFNVAER				-0.000555731	1435.7	479.572	1435.7	479.573	3	10	1.1.1.923.5	8.07103	2118.41	787.08	7.93	0.18	462.946
1	152.51	152.51	70.19	50.54	47.59	sp|P11277|SPTB1_HUMAN	Spectrin beta chain, erythrocytic OS=Homo sapiens OX=9606 GN=SPTB PE=1 SV=5			2	99	HQAFVAELASHEGWLENIDAEGK				-0.00943736	2550.2	851.075	2550.21	851.079	3	13	1.1.1.1349.14	16.5905	11256.7	5921.17	16.56	0.04	714.785
1	152.51	152.51	70.19	50.54	47.59	sp|P11277|SPTB1_HUMAN	Spectrin beta chain, erythrocytic OS=Homo sapiens OX=9606 GN=SPTB PE=1 SV=5			2	99	HRELPEDVGLDASTAESFHR			missed R-E@2	0.00886142	2265.09	567.279	2265.08	567.277	4	15	1.1.1.1037.4	10.3417	35995.1	30294.5	10.32	0.14	981.412
1	152.51	152.51	70.19	50.54	47.59	sp|P11277|SPTB1_HUMAN	Spectrin beta chain, erythrocytic OS=Homo sapiens OX=9606 GN=SPTB PE=1 SV=5			2	99	IHCLENVDKALQFLKEQR	Carbamidomethyl(C)@3		missed K-A@9; missed K-E@15	-0.00695176	2240.17	561.049	2240.17	561.051	4	9	1.1.1.1254.8	14.6879	13914	9875.95	14.66	0.1	410.527
1	152.51	152.51	70.19	50.54	47.59	sp|P11277|SPTB1_HUMAN	Spectrin beta chain, erythrocytic OS=Homo sapiens OX=9606 GN=SPTB PE=1 SV=5			2	99	IKEVSAQWDQLKDLAAFCKK	Carbamidomethyl(C)@18		missed K-E@2; missed K-D@12; missed K-K@19	0.010181	2377.26	793.426	2377.25	793.423	3	14	1.1.1.1224.16	14.0964	20958.8	19391.6	14.12	0.1	758.996
1	152.51	152.51	70.19	50.54	47.59	sp|P11277|SPTB1_HUMAN	Spectrin beta chain, erythrocytic OS=Homo sapiens OX=9606 GN=SPTB PE=1 SV=5			2	99	ISHLEQCFEELSNMAAGR	Carbamidomethyl(C)@7			0.00417225	2090.96	697.992	2090.95	697.991	3	17	1.1.1.1436.10	18.3225	37651.1	35976.1	18.31	0.14	1452.08
1	152.51	152.51	70.19	50.54	47.59	sp|P11277|SPTB1_HUMAN	Spectrin beta chain, erythrocytic OS=Homo sapiens OX=9606 GN=SPTB PE=1 SV=5			2	99	ISHLEQCFEELSNMAAGRK	Carbamidomethyl(C)@7		missed R-K@18	0.00545896	2219.05	740.691	2219.05	740.689	3	11	1.1.1.1337.10	16.347	8013.93	7614.41	16.34	0.1	694.92
1	152.51	152.51	70.19	50.54	47.59	sp|P11277|SPTB1_HUMAN	Spectrin beta chain, erythrocytic OS=Homo sapiens OX=9606 GN=SPTB PE=1 SV=5			2	99	KFANSLTGVQQQLQAFSTYR			missed K-F@1	0.00449061	2286.18	763.067	2286.18	763.066	3	17	1.1.1.1370.13	17.0084	35676.4	34107.2	17.02	0.14	1182.84
1	152.51	152.51	70.19	50.54	47.59	sp|P11277|SPTB1_HUMAN	Spectrin beta chain, erythrocytic OS=Homo sapiens OX=9606 GN=SPTB PE=1 SV=5			2	99	KFEDFLGSMENNRDK			missed K-F@1; missed R-D@13	-0.0108408	1828.83	610.617	1828.84	610.621	3	10	1.1.1.1117.12	11.9558	30147.8	30098.4	11.96	0.08	908.039
1	152.51	152.51	70.19	50.54	47.59	sp|P11277|SPTB1_HUMAN	Spectrin beta chain, erythrocytic OS=Homo sapiens OX=9606 GN=SPTB PE=1 SV=5			2	99	KHEAIETDTAAYEER			missed K-H@1	0.00895594	1761.83	588.283	1761.82	588.28	3	10	1.1.1.835.5	6.35562	188.98	168.49	6.33	0.19	234.106
1	152.51	152.51	70.19	50.54	47.59	sp|P11277|SPTB1_HUMAN	Spectrin beta chain, erythrocytic OS=Homo sapiens OX=9606 GN=SPTB PE=1 SV=5			2	99	KLENMYHLFQLK			missed K-L@1	-0.00739315	1562.82	782.418	1562.83	782.421	2	9	1.1.1.1204.11	13.6938	6340.63	3836.13	13.74	0.1	436.768
1	152.51	152.51	70.19	50.54	47.59	sp|P11277|SPTB1_HUMAN	Spectrin beta chain, erythrocytic OS=Homo sapiens OX=9606 GN=SPTB PE=1 SV=5			2	99	LEGLDTGWNALGR				0.0101676	1400.71	701.365	1400.7	701.36	2	13	1.1.1.1300.10	15.6088	27692	27320.8	15.6	0.12	1163.14
1	152.51	152.51	70.19	50.54	47.59	sp|P11277|SPTB1_HUMAN	Spectrin beta chain, erythrocytic OS=Homo sapiens OX=9606 GN=SPTB PE=1 SV=5			2	99	LFQDMLHSIDWMDEIK				0.00929977	2019.95	674.325	2019.94	674.322	3	11	1.1.1.1661.7	22.826	34462.3	21614.8	22.78	0.1	962.619
1	152.51	152.51	70.19	50.54	47.59	sp|P11277|SPTB1_HUMAN	Spectrin beta chain, erythrocytic OS=Homo sapiens OX=9606 GN=SPTB PE=1 SV=5			2	99	LIDAGHSEAATIAEWKDGLNEMWADLLELIDTR			missed K-D@16	0.0378073	3695.85	924.97	3695.81	924.961	4	9	1.1.1.1992.10	29.471	8287.49	4464.68	29.52	0.08	305.567
1	152.51	152.51	70.19	50.54	47.59	sp|P11277|SPTB1_HUMAN	Spectrin beta chain, erythrocytic OS=Homo sapiens OX=9606 GN=SPTB PE=1 SV=5			2	99	LLEVLSGEMLPKPTK				0.00396792	1653.94	552.321	1653.94	552.32	3	15	1.1.1.1290.3	15.4044	100644	77815.6	15.36	0.16	1311.89
1	152.51	152.51	70.19	50.54	47.59	sp|P11277|SPTB1_HUMAN	Spectrin beta chain, erythrocytic OS=Homo sapiens OX=9606 GN=SPTB PE=1 SV=5			2	99	LLSGEDVGQDEGATR				0.00708836	1545.73	773.874	1545.73	773.871	2	11	1.1.1.937.15	8.35235	928.79	849.12	8.36	0.08	687.573
1	152.51	152.51	70.19	50.54	47.59	sp|P11277|SPTB1_HUMAN	Spectrin beta chain, erythrocytic OS=Homo sapiens OX=9606 GN=SPTB PE=1 SV=5			2	99	LLTSQDVSYDEAR				-0.0152836	1495.7	748.857	1495.72	748.865	2	13	1.1.1.1008.12	9.76462	14825.9	8451.75	9.79	0.06	1198.33
1	152.51	152.51	70.19	50.54	47.59	sp|P11277|SPTB1_HUMAN	Spectrin beta chain, erythrocytic OS=Homo sapiens OX=9606 GN=SPTB PE=1 SV=5			2	99	LMEADIAIQGDKVK			missed K-V@12	0.00604967	1529.82	765.916	1529.81	765.913	2	15	1.1.1.1044.13	10.4901	24149.3	13322.4	10.54	0.12	2284.47
1	152.51	152.51	70.19	50.54	47.59	sp|P11277|SPTB1_HUMAN	Spectrin beta chain, erythrocytic OS=Homo sapiens OX=9606 GN=SPTB PE=1 SV=5			2	99	LQGQVDKHYAGLKDVAEER			missed K-H@7; missed K-D@13	0.00169763	2155.1	719.375	2155.1	719.375	3	11	1.1.1.921.15	8.0392	1042.02	792.25	8.02	0.06	964.668
1	152.51	152.51	70.19	50.54	47.59	sp|P11277|SPTB1_HUMAN	Spectrin beta chain, erythrocytic OS=Homo sapiens OX=9606 GN=SPTB PE=1 SV=5			2	99	LQTAYAGEKAEAIQNK			missed K-A@9	0.00533371	1733.9	578.974	1733.89	578.972	3	10	1.1.1.872.12	7.07357	1257.28	1202.68	7.08	0.14	591.059
1	152.51	152.51	70.19	50.54	47.59	sp|P11277|SPTB1_HUMAN	Spectrin beta chain, erythrocytic OS=Homo sapiens OX=9606 GN=SPTB PE=1 SV=5			2	99	LVAQDNFGYDLAAVEAAK				0.00792378	1893.96	947.985	1893.95	947.981	2	11	1.1.1.1368.14	16.9691	5173.13	4268.3	17.03	0.12	655.03
1	152.51	152.51	70.19	50.54	47.59	sp|P11277|SPTB1_HUMAN	Spectrin beta chain, erythrocytic OS=Homo sapiens OX=9606 GN=SPTB PE=1 SV=5			2	99	LVAQDNFGYDLAAVEAAKK			missed K-K@18	0.000157829	2022.04	675.021	2022.04	675.021	3	11	1.1.1.1242.9	14.4487	45567.9	28687	14.5	0.1	676.077
1	152.51	152.51	70.19	50.54	47.59	sp|P11277|SPTB1_HUMAN	Spectrin beta chain, erythrocytic OS=Homo sapiens OX=9606 GN=SPTB PE=1 SV=5			2	99	LWDELQATTK				-0.0112765	1203.6	602.808	1203.61	602.814	2	10	1.1.1.1117.11	11.955	49350.2	26458.6	12	0.1	538.429
1	152.51	152.51	70.19	50.54	47.59	sp|P11277|SPTB1_HUMAN	Spectrin beta chain, erythrocytic OS=Homo sapiens OX=9606 GN=SPTB PE=1 SV=5			2	99	LWSYLQELLQSR				-0.00385275	1534.81	768.413	1534.81	768.414	2	11	1.1.1.1684.9	23.2898	70731.5	16426.3	23.38	0.14	925.633
1	152.51	152.51	70.19	50.54	47.59	sp|P11277|SPTB1_HUMAN	Spectrin beta chain, erythrocytic OS=Homo sapiens OX=9606 GN=SPTB PE=1 SV=5			2	99	MLLEVCQFSR	Carbamidomethyl(C)@6			-0.00802466	1281.61	641.814	1281.62	641.818	2	9	1.1.1.1258.10	14.7696	55379.2	54261.5	14.78	0.14	1653.45
1	152.51	152.51	70.19	50.54	47.59	sp|P11277|SPTB1_HUMAN	Spectrin beta chain, erythrocytic OS=Homo sapiens OX=9606 GN=SPTB PE=1 SV=5			2	99	MQLLAASYDLHR				0.000521808	1416.72	709.367	1416.72	709.366	2	11	1.1.1.1149.10	12.5925	35840	18499.5	12.52	0.12	673.878
1	152.51	152.51	70.19	50.54	47.59	sp|P11277|SPTB1_HUMAN	Spectrin beta chain, erythrocytic OS=Homo sapiens OX=9606 GN=SPTB PE=1 SV=5			2	99	NLQDAENFFQFQGDADDLKAWLQDAHR			missed K-A@19	0.00480693	3191.47	798.876	3191.47	798.875	4	13	1.1.1.1640.11	22.408	41891.7	21398.8	22.46	0.1	1149.35
1	152.51	152.51	70.19	50.54	47.59	sp|P11277|SPTB1_HUMAN	Spectrin beta chain, erythrocytic OS=Homo sapiens OX=9606 GN=SPTB PE=1 SV=5			2	99	NQTLQNEILGHTPR				-0.0018638	1619.84	810.925	1619.84	810.926	2	15	1.1.1.1089.14	11.393	8749.53	7613.62	11.38	0.12	879.6
1	152.51	152.51	70.19	50.54	47.59	sp|P11277|SPTB1_HUMAN	Spectrin beta chain, erythrocytic OS=Homo sapiens OX=9606 GN=SPTB PE=1 SV=5			2	99	QAEAILSNQEYTLAHLEPPDSLEAAEAGIR				-0.000515811	3235.6	1079.54	3235.6	1079.54	3	12	1.1.1.1453.16	18.6682	8861.32	6634.54	18.69	0.08	1385.21
1	152.51	152.51	70.19	50.54	47.59	sp|P11277|SPTB1_HUMAN	Spectrin beta chain, erythrocytic OS=Homo sapiens OX=9606 GN=SPTB PE=1 SV=5			2	99	QIAERPAEETGPQEEEGETAGEAPVSH			cleaved H-H@C-term	-0.00949057	2847.27	950.097	2847.28	950.1	3	21	1.1.1.897.16	7.56572	1898.54	1377.05	7.61	0.1	1578.48
1	152.51	152.51	70.19	50.54	47.59	sp|P11277|SPTB1_HUMAN	Spectrin beta chain, erythrocytic OS=Homo sapiens OX=9606 GN=SPTB PE=1 SV=5			2	99	QLGIIPLLDPEDVFTENPDEK				0.0141717	2381.22	1191.62	2381.2	1191.61	2	14	1.1.1.1785.16	25.3214	177.846	177.846			1456.68
1	152.51	152.51	70.19	50.54	47.59	sp|P11277|SPTB1_HUMAN	Spectrin beta chain, erythrocytic OS=Homo sapiens OX=9606 GN=SPTB PE=1 SV=5			2	99	QLMDEKPQFTALVSQK				0.000841762	1861.96	931.988	1861.96	931.988	2	10	1.1.1.1167.16	12.9586	12275.2	11014.1	12.94	0.08	945.825
1	152.51	152.51	70.19	50.54	47.59	sp|P11277|SPTB1_HUMAN	Spectrin beta chain, erythrocytic OS=Homo sapiens OX=9606 GN=SPTB PE=1 SV=5			2	99	QLMDEKPQFTALVSQKLEALHR			missed K-L@16	0.00871683	2581.38	646.352	2581.37	646.349	4	10	1.1.1.1300.7	15.6063	38278.3	29608.5	15.56	0.14	663.432
1	152.51	152.51	70.19	50.54	47.59	sp|P11277|SPTB1_HUMAN	Spectrin beta chain, erythrocytic OS=Homo sapiens OX=9606 GN=SPTB PE=1 SV=5			2	99	QRLETTLALQK			missed R-L@2	0.00200407	1299.75	434.258	1299.75	434.258	3	11	1.1.1.983.4	9.25847	10258.2	7021.38	9.23	0.08	259.385
1	152.51	152.51	70.19	50.54	47.59	sp|P11277|SPTB1_HUMAN	Spectrin beta chain, erythrocytic OS=Homo sapiens OX=9606 GN=SPTB PE=1 SV=5			2	99	SAKDALLLWCQMK	Carbamidomethyl(C)@10		missed K-D@3	8.35234e-05	1562.8	782.405	1562.79	782.405	2	10	1.1.1.1298.11	15.5702	7248.52	6029.47	15.6	0.16	480.851
1	152.51	152.51	70.19	50.54	47.59	sp|P11277|SPTB1_HUMAN	Spectrin beta chain, erythrocytic OS=Homo sapiens OX=9606 GN=SPTB PE=1 SV=5			2	99	SHTLAQCLGFQEFQK	Carbamidomethyl(C)@7			0.00354574	1792.86	897.437	1792.86	897.436	2	17	1.1.1.1193.15	13.4786	17049.8	16676.8	13.48	0.08	1116.77
1	152.51	152.51	70.19	50.54	47.59	sp|P11277|SPTB1_HUMAN	Spectrin beta chain, erythrocytic OS=Homo sapiens OX=9606 GN=SPTB PE=1 SV=5			2	99	SHTLAQCLGFQEFQKDAK	Carbamidomethyl(C)@7		missed K-D@15	-0.00902508	2107.01	703.343	2107.02	703.346	3	14	1.1.1.1119.13	11.9963	30017.3	16465.4	11.95	0.06	783.087
1	152.51	152.51	70.19	50.54	47.59	sp|P11277|SPTB1_HUMAN	Spectrin beta chain, erythrocytic OS=Homo sapiens OX=9606 GN=SPTB PE=1 SV=5			2	99	TLMTQIDGVNLAANSLVESGHPR				0.0135001	2422.24	808.421	2422.23	808.416	3	14	1.1.1.1398.14	17.5663	91181.9	8743.54	17.37	0.12	791.533
1	152.51	152.51	70.19	50.54	47.59	sp|P11277|SPTB1_HUMAN	Spectrin beta chain, erythrocytic OS=Homo sapiens OX=9606 GN=SPTB PE=1 SV=5			2	99	VDNVNAFIER				0.00113777	1175.59	588.805	1175.59	588.804	2	9	1.1.1.1087.7	11.3472	15888	10024	11.4	0.12	289.823
1	152.51	152.51	70.19	50.54	47.59	sp|P11277|SPTB1_HUMAN	Spectrin beta chain, erythrocytic OS=Homo sapiens OX=9606 GN=SPTB PE=1 SV=5			2	99	VIQGQTDPEYLLLGQR				0.00629177	1828.97	915.495	1828.97	915.491	2	12	1.1.1.1327.16	16.1532	27287.5	11908.8	16.06	0.12	1336.56
1	152.51	152.51	70.19	50.54	47.59	sp|P11277|SPTB1_HUMAN	Spectrin beta chain, erythrocytic OS=Homo sapiens OX=9606 GN=SPTB PE=1 SV=5			2	99	VIQGQTDPEYLLLGQRLEGLDTGWNALGR			missed R-L@16	0.00390757	3211.67	1071.56	3211.66	1071.56	3	11	1.1.1.1632.16	22.2507	15182.9	12380.8	22.28	0.1	2241.14
1	152.51	152.51	70.19	50.54	47.59	sp|P11277|SPTB1_HUMAN	Spectrin beta chain, erythrocytic OS=Homo sapiens OX=9606 GN=SPTB PE=1 SV=5			2	99	WDAPDDELDNDNSSAR				-0.000788015	1818.73	910.371	1818.73	910.372	2	13	1.1.1.1033.15	10.2701	5890.02	5724.52	10.27	0.06	1259.36
1	152.51	152.51	70.19	50.54	47.59	sp|P11277|SPTB1_HUMAN	Spectrin beta chain, erythrocytic OS=Homo sapiens OX=9606 GN=SPTB PE=1 SV=5			2	99	WISAMEDQLR				-0.00552155	1247.59	624.803	1247.6	624.806	2	8	1.1.1.1181.7	13.2318	71172.1	62573.3	13.21	0.1	1057.78
1	152.51	152.51	70.19	50.54	47.59	sp|P11277|SPTB1_HUMAN	Spectrin beta chain, erythrocytic OS=Homo sapiens OX=9606 GN=SPTB PE=1 SV=5			2	99	WLAEMEMPDTLEDLEVVQHR				-0.00255307	2440.14	814.386	2440.14	814.387	3	13	1.1.1.1560.13	20.8016	20183.6	8762.18	20.73	0.1	593.109
1	152.51	152.51	70.19	50.54	47.59	sp|P11277|SPTB1_HUMAN	Spectrin beta chain, erythrocytic OS=Homo sapiens OX=9606 GN=SPTB PE=1 SV=5			2	99	WQAFQTLVSER				-0.00485619	1363.68	682.849	1363.69	682.852	2	11	1.1.1.1276.12	15.1322	41436	32477.7	15.16	0.12	1087.17
1	152.51	152.51	70.19	50.54	47.59	sp|P11277|SPTB1_HUMAN	Spectrin beta chain, erythrocytic OS=Homo sapiens OX=9606 GN=SPTB PE=1 SV=5			2	99	YFYTGAEILGLIDEK				0.00689191	1730.88	866.449	1730.88	866.446	2	11	1.1.1.1671.15	23.0342	19869.5	9161.93	22.92	0.14	675.028
1	152.51	152.51	70.19	50.54	47.59	sp|P11277|SPTB1_HUMAN	Spectrin beta chain, erythrocytic OS=Homo sapiens OX=9606 GN=SPTB PE=1 SV=5			2	99	YHQGINAEIETR				-0.00147202	1429.69	477.572	1429.69	477.572	3	11	1.1.1.966.4	8.91832	1496.54	1025.24	8.81	0.3	407.379
1	152.51	152.51	70.19	50.54	47.59	sp|P11277|SPTB1_HUMAN	Spectrin beta chain, erythrocytic OS=Homo sapiens OX=9606 GN=SPTB PE=1 SV=5			2	99	YSGLASDLLTWIEQTITVLNSR				0.0255302	2479.32	1240.67	2479.3	1240.66	2	9	1.1.1.2048.16	30.6098	297.01	297.01	30.61	0.04	410.527
1	152.51	152.51	70.19	50.54	47.59	sp|P11277|SPTB1_HUMAN	Spectrin beta chain, erythrocytic OS=Homo sapiens OX=9606 GN=SPTB PE=1 SV=5			1.92082	98.96	GYQPCDPQVIQDR	Carbamidomethyl(C)@5			0.00328553	1574.72	788.366	1574.71	788.365	2	8	1.1.1.980.16	9.20897	3778.88	2116.64	9.25	0.08	980.162
1	152.51	152.51	70.19	50.54	47.59	sp|P11277|SPTB1_HUMAN	Spectrin beta chain, erythrocytic OS=Homo sapiens OX=9606 GN=SPTB PE=1 SV=5			1.85387	99	DALLLWCQMK	Carbamidomethyl(C)@7			-9.13162e-06	1276.63	639.323	1276.63	639.323	2	7	1.1.1.1461.5	18.8185	14205	10926.1	18.77	0.16	582.612
1	152.51	152.51	70.19	50.54	47.59	sp|P11277|SPTB1_HUMAN	Spectrin beta chain, erythrocytic OS=Homo sapiens OX=9606 GN=SPTB PE=1 SV=5			1.4437	96.59	AWESLEEAEYRR			missed R-R@11	0.00614369	1537.72	769.868	1537.72	769.865	2	9	1.1.1.1046.12	10.5291	11881.4	9923.97	10.58	0.1	759.945
1	152.51	152.51	70.19	50.54	47.59	sp|P11277|SPTB1_HUMAN	Spectrin beta chain, erythrocytic OS=Homo sapiens OX=9606 GN=SPTB PE=1 SV=5			1.20761	94.15	KLENMYHLFQLKR			missed K-L@1; missed K-R@12	-0.00841675	1718.92	573.981	1718.93	573.984	3	6	1.1.1.1113.6	11.8702	13491.7	12115.9	11.88	0.06	284.575
1	152.51	152.51	70.19	50.54	47.59	sp|P11277|SPTB1_HUMAN	Spectrin beta chain, erythrocytic OS=Homo sapiens OX=9606 GN=SPTB PE=1 SV=5			1.09691	93.47	LVAEGNLYSDKIKEK			missed K-I@11; missed K-E@13	0.00720731	1705.93	427.49	1705.93	427.489	4	8	1.1.1.936.4	8.32318	2465.59	2225.02	8.34	0.08	415.776
1	152.51	152.51	70.19	50.54	47.59	sp|P11277|SPTB1_HUMAN	Spectrin beta chain, erythrocytic OS=Homo sapiens OX=9606 GN=SPTB PE=1 SV=5			1.08619	93.99	DLAGIIAIQRK			missed R-K@10	-0.00360372	1196.72	599.368	1196.72	599.369	2	7	1.1.1.1172.5	13.05	16004.2	13696	13.06	0.08	512.178
1	152.51	152.51	70.19	50.54	47.59	sp|P11277|SPTB1_HUMAN	Spectrin beta chain, erythrocytic OS=Homo sapiens OX=9606 GN=SPTB PE=1 SV=5			1.06048	95.11	TAGYPHVNVTNFTSSWK				0.0151253	1907.93	636.985	1907.92	636.979	3	7	1.1.1.1216.11	13.9329	16046	11341.6	14	0.16	324.41
1	152.51	152.51	70.19	50.54	47.59	sp|P11277|SPTB1_HUMAN	Spectrin beta chain, erythrocytic OS=Homo sapiens OX=9606 GN=SPTB PE=1 SV=5			1.00436	91.09	LETTLALQK				-0.00090632	1015.59	508.803	1015.59	508.803	2	6	1.1.1.1025.6	10.1011	15423.9	14492.6	10.11	0.08	364.295
1	152.51	152.51	70.19	50.54	47.59	sp|P11277|SPTB1_HUMAN	Spectrin beta chain, erythrocytic OS=Homo sapiens OX=9606 GN=SPTB PE=1 SV=5			0.920819	92.14	EVSAQWDQLKDLAAFCKK	Carbamidomethyl(C)@16		missed K-D@10; missed K-K@17	-1.09032e-05	2136.07	535.024	2136.07	535.024	4	8	1.1.1.1283.2	15.264	10822.1	10291.7	15.26	0.12	397.932
1	152.51	152.51	70.19	50.54	47.59	sp|P11277|SPTB1_HUMAN	Spectrin beta chain, erythrocytic OS=Homo sapiens OX=9606 GN=SPTB PE=1 SV=5			0.735182	91.04	EQIYSSLDYGK				0.00214893	1301.62	651.815	1301.61	651.814	2	6	1.1.1.1045.10	10.5076	8046.76	6842.35	10.54	0.08	272.98
1	152.51	152.51	70.19	50.54	47.59	sp|P11277|SPTB1_HUMAN	Spectrin beta chain, erythrocytic OS=Homo sapiens OX=9606 GN=SPTB PE=1 SV=5			0.67162	82.23	LFQDMLHSIDWMDEIKAHLLSAEFGK			missed K-A@16	-0.0162239	3073.49	769.379	3073.5	769.383	4	8	1.1.1.1777.7	25.1529	36270.6	27054	25.19	0.14	673.978
1	152.51	152.51	70.19	50.54	47.59	sp|P11277|SPTB1_HUMAN	Spectrin beta chain, erythrocytic OS=Homo sapiens OX=9606 GN=SPTB PE=1 SV=5			0.614394	77.77	HRPDLIDFDKLKDSNAR			missed K-L@10; missed K-D@12	0.0143226	2039.07	408.821	2039.05	408.818	5	5	1.1.1.1027.2	10.1379	4557.96	4435.41	10.14	0.12	127.135
1	152.51	152.51	70.19	50.54	47.59	sp|P11277|SPTB1_HUMAN	Spectrin beta chain, erythrocytic OS=Homo sapiens OX=9606 GN=SPTB PE=1 SV=5			0.603801	99	SLTGVQQQLQAFSTYR			cleaved N-S@N-term	0.0167046	1825.95	913.982	1825.93	913.973	2	9	1.1.1.1351.16	16.6321	6067.54	4783.88	16.64	0.12	696.019
1	152.51	152.51	70.19	50.54	47.59	sp|P11277|SPTB1_HUMAN	Spectrin beta chain, erythrocytic OS=Homo sapiens OX=9606 GN=SPTB PE=1 SV=5			0.525784	79.86	LIDAGHSEAATIAEWK				-0.00943851	1710.85	571.29	1710.86	571.293	3	7	1.1.1.1115.4	11.9088	17924.2	16998.1	11.92	0.14	370.638
1	152.51	152.51	70.19	50.54	47.59	sp|P11277|SPTB1_HUMAN	Spectrin beta chain, erythrocytic OS=Homo sapiens OX=9606 GN=SPTB PE=1 SV=5			0.481486	76.42	VLSPVDSGNKLVAEGNLYSDKIK			missed K-L@10; missed K-I@21	0.0160223	2445.33	816.116	2445.31	816.111	3	8	1.1.1.1156.16	12.7368	17129.4	16374.7	12.74	0.04	1151.55
1	152.51	152.51	70.19	50.54	47.59	sp|P11277|SPTB1_HUMAN	Spectrin beta chain, erythrocytic OS=Homo sapiens OX=9606 GN=SPTB PE=1 SV=5			0.381952	59.83	ETGAIGQERVDNVNAFIER			missed R-V@9	-0.00269214	2117.05	706.69	2117.05	706.691	3	8	1.1.1.1134.11	12.2927	16358.5	12539.6	12.32	0.08	875.502
1	152.51	152.51	70.19	50.54	47.59	sp|P11277|SPTB1_HUMAN	Spectrin beta chain, erythrocytic OS=Homo sapiens OX=9606 GN=SPTB PE=1 SV=5			0.341035	99	VQVQQFQDVATR			cleaved G-V@N-term	0.0168866	1417.75	709.881	1417.73	709.873	2	10	1.1.1.1033.13	10.2684	4556.62	3670.57	10.26	0.06	585.761
1	152.51	152.51	70.19	50.54	47.59	sp|P11277|SPTB1_HUMAN	Spectrin beta chain, erythrocytic OS=Homo sapiens OX=9606 GN=SPTB PE=1 SV=5			0.220404	45.61	LPLAQSADYGTNLQTVQLFMK				-0.0221539	2337.18	780.068	2337.2	780.075	3	7	1.1.1.1550.11	20.6001	8458.62	5794.19	20.59	0.12	490.297
1	152.51	152.51	70.19	50.54	47.59	sp|P11277|SPTB1_HUMAN	Spectrin beta chain, erythrocytic OS=Homo sapiens OX=9606 GN=SPTB PE=1 SV=5			0	99	AQGLLSAGHPEGEQIIR				-0.00156448	1774.93	888.473	1774.93	888.474	2	17	1.1.1.1054.15	10.6914	17106.2	13830.9	10.72	0.08	1821.33
1	152.51	152.51	70.19	50.54	47.59	sp|P11277|SPTB1_HUMAN	Spectrin beta chain, erythrocytic OS=Homo sapiens OX=9606 GN=SPTB PE=1 SV=5			0	99	AQGLLSAGHPEGEQIIR				-0.0022865	1774.93	592.651	1774.93	592.651	3	11	1.1.1.1053.10	10.6671	65232.8	27133.2	10.72	0.08	482.8
1	152.51	152.51	70.19	50.54	47.59	sp|P11277|SPTB1_HUMAN	Spectrin beta chain, erythrocytic OS=Homo sapiens OX=9606 GN=SPTB PE=1 SV=5			0	98.73	AQGLLSAGHPEGEQIIR				-0.0022865	1774.93	592.651	1774.93	592.651	3	8	1.1.1.1059.5	10.7839	65232.8	27401.2	10.72	0.08	406.329
1	152.51	152.51	70.19	50.54	47.59	sp|P11277|SPTB1_HUMAN	Spectrin beta chain, erythrocytic OS=Homo sapiens OX=9606 GN=SPTB PE=1 SV=5			0	98.86	DALLLWCQMK	Carbamidomethyl(C)@7			-9.13162e-06	1276.63	639.323	1276.63	639.323	2	7	1.1.1.1454.8	18.6815	14205	5421.22	18.77	0.16	317.063
1	152.51	152.51	70.19	50.54	47.59	sp|P11277|SPTB1_HUMAN	Spectrin beta chain, erythrocytic OS=Homo sapiens OX=9606 GN=SPTB PE=1 SV=5			0	99	DASVAEAWLIAQEPYLASGDFGHTVDSVEK				0.0220103	3204.55	1069.19	3204.53	1069.18	3	12	1.1.1.1651.16	22.633	17726.6	12019.3	22.66	0.08	1832.69
1	152.51	152.51	70.19	50.54	47.59	sp|P11277|SPTB1_HUMAN	Spectrin beta chain, erythrocytic OS=Homo sapiens OX=9606 GN=SPTB PE=1 SV=5			0	99	DLAGIIAIQR				0.00145998	1068.63	535.323	1068.63	535.322	2	10	1.1.1.1322.4	16.044	45124	9349.51	15.92	0.12	425.062
1	152.51	152.51	70.19	50.54	47.59	sp|P11277|SPTB1_HUMAN	Spectrin beta chain, erythrocytic OS=Homo sapiens OX=9606 GN=SPTB PE=1 SV=5			0	99	DLAGIIAIQR				0.00145998	1068.63	535.323	1068.63	535.322	2	8	1.1.1.1330.4	16.2026	45124	4019.62	15.92	0.12	185.912
1	152.51	152.51	70.19	50.54	47.59	sp|P11277|SPTB1_HUMAN	Spectrin beta chain, erythrocytic OS=Homo sapiens OX=9606 GN=SPTB PE=1 SV=5			0	99	DLLSWMESIIR				0.000983556	1361.7	681.859	1361.7	681.858	2	9	1.1.1.1988.4	29.3855	46741.6	37384.4	29.36	0.08	740.103
1	152.51	152.51	70.19	50.54	47.59	sp|P11277|SPTB1_HUMAN	Spectrin beta chain, erythrocytic OS=Homo sapiens OX=9606 GN=SPTB PE=1 SV=5			0	98.89	DLLSWMESIIR				0.0200868	1361.72	681.868	1361.7	681.858	2	7	1.1.1.2022.4	30.0731	643.88	520.04	30.09	0.08	25.3233
1	152.51	152.51	70.19	50.54	47.59	sp|P11277|SPTB1_HUMAN	Spectrin beta chain, erythrocytic OS=Homo sapiens OX=9606 GN=SPTB PE=1 SV=5			0	95.29	DLLSWMESIIR				0.000983556	1361.7	681.859	1361.7	681.858	2	5	1.1.1.1998.4	29.587	46741.6	3225.72	29.36	0.08	120.837
1	152.51	152.51	70.19	50.54	47.59	sp|P11277|SPTB1_HUMAN	Spectrin beta chain, erythrocytic OS=Homo sapiens OX=9606 GN=SPTB PE=1 SV=5			0	55.09	DLLSWMESIIR				-0.0108561	1361.69	681.852	1361.7	681.858	2	4	1.1.1.2003.5	29.689	2498.24	2255.61	29.68	0.06	82.0018
1	152.51	152.51	70.19	50.54	47.59	sp|P11277|SPTB1_HUMAN	Spectrin beta chain, erythrocytic OS=Homo sapiens OX=9606 GN=SPTB PE=1 SV=5			0	99	DLTSVLILQR				-0.000912092	1156.68	579.348	1156.68	579.348	2	8	1.1.1.1435.4	18.2977	13534.4	10346.7	18.23	0.14	381.888
1	152.51	152.51	70.19	50.54	47.59	sp|P11277|SPTB1_HUMAN	Spectrin beta chain, erythrocytic OS=Homo sapiens OX=9606 GN=SPTB PE=1 SV=5			0	98.69	DVSSVELLMK				-0.0010824	1119.58	560.799	1119.58	560.8	2	7	1.1.1.1278.5	15.1664	39231.5	16733.2	15.24	0.12	314.914
1	152.51	152.51	70.19	50.54	47.59	sp|P11277|SPTB1_HUMAN	Spectrin beta chain, erythrocytic OS=Homo sapiens OX=9606 GN=SPTB PE=1 SV=5			0	84.06	DVSSVELLMK				-0.0010824	1119.58	560.799	1119.58	560.8	2	6	1.1.1.1290.4	15.4052	39231.5	9042.99	15.24	0.12	259.262
1	152.51	152.51	70.19	50.54	47.59	sp|P11277|SPTB1_HUMAN	Spectrin beta chain, erythrocytic OS=Homo sapiens OX=9606 GN=SPTB PE=1 SV=5			0	99	ELHLLGVQVQQFQDVATR				0.00114977	2080.11	694.376	2080.11	694.376	3	14	1.1.1.1348.9	16.5658	42237.2	6999.26	16.66	0.12	535.33
1	152.51	152.51	70.19	50.54	47.59	sp|P11277|SPTB1_HUMAN	Spectrin beta chain, erythrocytic OS=Homo sapiens OX=9606 GN=SPTB PE=1 SV=5			0	99	ELHLLGVQVQQFQDVATR				-0.00774229	2080.1	1041.06	2080.11	1041.06	2	21	1.1.1.1352.16	16.6519	6107.59	3071.53	16.6	0.12	1841.58
1	152.51	152.51	70.19	50.54	47.59	sp|P11277|SPTB1_HUMAN	Spectrin beta chain, erythrocytic OS=Homo sapiens OX=9606 GN=SPTB PE=1 SV=5			0	99	ELHLLGVQVQQFQDVATR				-0.00774229	2080.1	1041.06	2080.11	1041.06	2	13	1.1.1.1356.16	16.7318	6107.59	727.64	16.6	0.12	1083.07
1	152.51	152.51	70.19	50.54	47.59	sp|P11277|SPTB1_HUMAN	Spectrin beta chain, erythrocytic OS=Homo sapiens OX=9606 GN=SPTB PE=1 SV=5			0	99	ELHLLGVQVQQFQDVATR				0.00114977	2080.11	694.376	2080.11	694.376	3	12	1.1.1.1357.14	16.7505	42237.2	14797.6	16.66	0.12	1124.01
1	152.51	152.51	70.19	50.54	47.59	sp|P11277|SPTB1_HUMAN	Spectrin beta chain, erythrocytic OS=Homo sapiens OX=9606 GN=SPTB PE=1 SV=5			0	99	ELYQQVVAQADLR				-0.00930408	1531.79	766.902	1531.8	766.907	2	12	1.1.1.1211.13	13.8353	19166.5	7966.22	13.92	0.14	680.226
1	152.51	152.51	70.19	50.54	47.59	sp|P11277|SPTB1_HUMAN	Spectrin beta chain, erythrocytic OS=Homo sapiens OX=9606 GN=SPTB PE=1 SV=5			0	99	ELYQQVVAQADLR				0.000948696	1531.8	766.908	1531.8	766.907	2	10	1.1.1.1225.16	14.1166	7468.87	4952.55	14.18	0.22	496.595
1	152.51	152.51	70.19	50.54	47.59	sp|P11277|SPTB1_HUMAN	Spectrin beta chain, erythrocytic OS=Homo sapiens OX=9606 GN=SPTB PE=1 SV=5			0	96.77	EQIYSSLDYGKDLTSVLILQR			missed K-D@11	0.00345185	2440.29	814.437	2440.28	814.436	3	10	1.1.1.1529.13	20.1835	11125.1	10868.6	20.19	0.36	891.246
1	152.51	152.51	70.19	50.54	47.59	sp|P11277|SPTB1_HUMAN	Spectrin beta chain, erythrocytic OS=Homo sapiens OX=9606 GN=SPTB PE=1 SV=5			0	89.81	EQIYSSLDYGKDLTSVLILQR			missed K-D@11	0.00345185	2440.29	814.437	2440.28	814.436	3	8	1.1.1.1535.14	20.3035	11125.1	6820.53	20.19	0.36	728.557
1	152.51	152.51	70.19	50.54	47.59	sp|P11277|SPTB1_HUMAN	Spectrin beta chain, erythrocytic OS=Homo sapiens OX=9606 GN=SPTB PE=1 SV=5			0	99	FAALEKPTTLELK				-0.00359893	1459.82	487.616	1459.83	487.617	3	9	1.1.1.1112.5	11.8493	109210	82013.3	11.82	0.08	895.944
1	152.51	152.51	70.19	50.54	47.59	sp|P11277|SPTB1_HUMAN	Spectrin beta chain, erythrocytic OS=Homo sapiens OX=9606 GN=SPTB PE=1 SV=5			0	86.37	FAALEKPTTLELK				-0.0036446	1459.83	730.92	1459.83	730.922	2	7	1.1.1.1115.12	11.9155	38714.9	7893.49	11.82	0.06	766.293
1	152.51	152.51	70.19	50.54	47.59	sp|P11277|SPTB1_HUMAN	Spectrin beta chain, erythrocytic OS=Homo sapiens OX=9606 GN=SPTB PE=1 SV=5			0	99	FANSLTGVQQQLQAFSTYR				0.00926296	2158.09	720.371	2158.08	720.367	3	10	1.1.1.1498.10	19.5597	15822.3	15461.2	19.57	0.16	771.591
1	152.51	152.51	70.19	50.54	47.59	sp|P11277|SPTB1_HUMAN	Spectrin beta chain, erythrocytic OS=Homo sapiens OX=9606 GN=SPTB PE=1 SV=5			0	99	FLDLLEPLGR				-0.00235276	1171.66	586.836	1171.66	586.837	2	14	1.1.1.1604.3	21.6745	71337.8	71315.5	21.69	0.14	1328.18
1	152.51	152.51	70.19	50.54	47.59	sp|P11277|SPTB1_HUMAN	Spectrin beta chain, erythrocytic OS=Homo sapiens OX=9606 GN=SPTB PE=1 SV=5			0	99	FLDLLEPLGR				-0.00235276	1171.66	586.836	1171.66	586.837	2	9	1.1.1.1609.4	21.7762	71337.8	27614.6	21.69	0.14	617.949
1	152.51	152.51	70.19	50.54	47.59	sp|P11277|SPTB1_HUMAN	Spectrin beta chain, erythrocytic OS=Homo sapiens OX=9606 GN=SPTB PE=1 SV=5			0	98.71	FLDLLEPLGR				-0.00235276	1171.66	586.836	1171.66	586.837	2	7	1.1.1.1614.5	21.8769	71337.8	9199.67	21.69	0.14	234.094
1	152.51	152.51	70.19	50.54	47.59	sp|P11277|SPTB1_HUMAN	Spectrin beta chain, erythrocytic OS=Homo sapiens OX=9606 GN=SPTB PE=1 SV=5			0	94.54	FLDLLEPLGR				0.000332522	1171.66	586.837	1171.66	586.837	2	6	1.1.1.1627.4	22.1399	3018.35	2097.49	22.05	0.14	193.26
1	152.51	152.51	70.19	50.54	47.59	sp|P11277|SPTB1_HUMAN	Spectrin beta chain, erythrocytic OS=Homo sapiens OX=9606 GN=SPTB PE=1 SV=5			0	94.22	FLDLLEPLGR				0.000332522	1171.66	586.837	1171.66	586.837	2	7	1.1.1.1622.3	22.0375	3018.35	2640.89	22.05	0.14	135.532
1	152.51	152.51	70.19	50.54	47.59	sp|P11277|SPTB1_HUMAN	Spectrin beta chain, erythrocytic OS=Homo sapiens OX=9606 GN=SPTB PE=1 SV=5			0	82.5	FLDLLEPLGR				-0.00235276	1171.66	586.836	1171.66	586.837	2	6	1.1.1.1598.3	21.5539	71337.8	8410.4	21.69	0.14	199.557
1	152.51	152.51	70.19	50.54	47.59	sp|P11277|SPTB1_HUMAN	Spectrin beta chain, erythrocytic OS=Homo sapiens OX=9606 GN=SPTB PE=1 SV=5			0	96.78	FLDLLEPLGRR			missed R-R@10	-0.00178562	1327.76	664.887	1327.76	664.888	2	8	1.1.1.1401.4	17.6179	16735.9	15355.1	17.63	0.14	777.589
1	152.51	152.51	70.19	50.54	47.59	sp|P11277|SPTB1_HUMAN	Spectrin beta chain, erythrocytic OS=Homo sapiens OX=9606 GN=SPTB PE=1 SV=5			0	94.66	FLDLLEPLGRR			missed R-R@10	-0.00178562	1327.76	664.887	1327.76	664.888	2	7	1.1.1.1407.9	17.7419	16735.9	5538.42	17.63	0.14	456.71
1	152.51	152.51	70.19	50.54	47.59	sp|P11277|SPTB1_HUMAN	Spectrin beta chain, erythrocytic OS=Homo sapiens OX=9606 GN=SPTB PE=1 SV=5			0	49.94	FLDLLEPLGRR			missed R-R@10	-0.00178562	1327.76	664.887	1327.76	664.888	2	6	1.1.1.1400.10	17.6028	16735.9	12971.1	17.63	0.14	690.472
1	152.51	152.51	70.19	50.54	47.59	sp|P11277|SPTB1_HUMAN	Spectrin beta chain, erythrocytic OS=Homo sapiens OX=9606 GN=SPTB PE=1 SV=5			0	99	GLDAHLEQIFQEAHGMVAR				-0.00418545	2121.04	708.02	2121.04	708.021	3	18	1.1.1.1436.11	18.3234	52900.6	37003.8	18.37	0.14	2911.58
1	152.51	152.51	70.19	50.54	47.59	sp|P11277|SPTB1_HUMAN	Spectrin beta chain, erythrocytic OS=Homo sapiens OX=9606 GN=SPTB PE=1 SV=5			0	99	GLDAHLEQIFQEAHGMVAR				-0.00775618	2121.04	1061.53	2121.04	1061.53	2	20	1.1.1.1440.16	18.4082	7304.11	6623.07	18.39	0.12	1938.62
1	152.51	152.51	70.19	50.54	47.59	sp|P11277|SPTB1_HUMAN	Spectrin beta chain, erythrocytic OS=Homo sapiens OX=9606 GN=SPTB PE=1 SV=5			0	99	GLDAHLEQIFQEAHGMVAR				-0.00886753	2121.03	531.266	2121.04	531.268	4	10	1.1.1.1434.4	18.2776	45803.5	15606.1	18.35	0.12	495.445
1	152.51	152.51	70.19	50.54	47.59	sp|P11277|SPTB1_HUMAN	Spectrin beta chain, erythrocytic OS=Homo sapiens OX=9606 GN=SPTB PE=1 SV=5			0	99	GLDAHLEQIFQEAHGMVAR				-0.00418545	2121.04	708.02	2121.04	708.021	3	11	1.1.1.1442.6	18.4402	52900.6	27069.7	18.37	0.14	1184.09
1	152.51	152.51	70.19	50.54	47.59	sp|P11277|SPTB1_HUMAN	Spectrin beta chain, erythrocytic OS=Homo sapiens OX=9606 GN=SPTB PE=1 SV=5			0	98.87	GLDAHLEQIFQEAHGMVAR				-0.00418545	2121.04	708.02	2121.04	708.021	3	11	1.1.1.1441.8	18.4215	52900.6	35780.1	18.37	0.14	1582.53
1	152.51	152.51	70.19	50.54	47.59	sp|P11277|SPTB1_HUMAN	Spectrin beta chain, erythrocytic OS=Homo sapiens OX=9606 GN=SPTB PE=1 SV=5			0	91.04	GLDAHLEQIFQEAHGMVAR				-0.00886753	2121.03	531.266	2121.04	531.268	4	7	1.1.1.1445.3	18.498	45803.5	6391.68	18.35	0.12	165.97
1	152.51	152.51	70.19	50.54	47.59	sp|P11277|SPTB1_HUMAN	Spectrin beta chain, erythrocytic OS=Homo sapiens OX=9606 GN=SPTB PE=1 SV=5			0	97.46	GYQPCDPQVIQDR	Carbamidomethyl(C)@5			0.00328553	1574.72	788.366	1574.71	788.365	2	7	1.1.1.986.15	9.3268	3778.88	1666.92	9.25	0.08	831.118
1	152.51	152.51	70.19	50.54	47.59	sp|P11277|SPTB1_HUMAN	Spectrin beta chain, erythrocytic OS=Homo sapiens OX=9606 GN=SPTB PE=1 SV=5			0	63.17	HKDFLEELEESR			missed K-D@2	-0.00397577	1530.73	511.25	1530.73	511.251	3	5	1.1.1.1178.4	13.1693	16078	9826.18	13.21	0.08	221.599
1	152.51	152.51	70.19	50.54	47.59	sp|P11277|SPTB1_HUMAN	Spectrin beta chain, erythrocytic OS=Homo sapiens OX=9606 GN=SPTB PE=1 SV=5			0	99	HKLMEADIAIQGDKVK			missed K-L@2; missed K-V@14	-0.0067354	1794.96	449.747	1794.97	449.749	4	13	1.1.1.960.4	8.79883	9599.7	8395.83	8.77	0.1	1025.49
1	152.51	152.51	70.19	50.54	47.59	sp|P11277|SPTB1_HUMAN	Spectrin beta chain, erythrocytic OS=Homo sapiens OX=9606 GN=SPTB PE=1 SV=5			0	99	HLLEVEDLLQK				0.00425997	1335.74	668.879	1335.74	668.877	2	10	1.1.1.1297.9	15.5485	21064.6	13434.7	15.46	0.24	338.055
1	152.51	152.51	70.19	50.54	47.59	sp|P11277|SPTB1_HUMAN	Spectrin beta chain, erythrocytic OS=Homo sapiens OX=9606 GN=SPTB PE=1 SV=5			0	31.95	HLLEVEDLLQK				0.00798385	1335.75	446.257	1335.74	446.254	3	4	1.1.1.1297.2	15.5427	7892.32	6822.52	15.52	0.08	67.3074
1	152.51	152.51	70.19	50.54	47.59	sp|P11277|SPTB1_HUMAN	Spectrin beta chain, erythrocytic OS=Homo sapiens OX=9606 GN=SPTB PE=1 SV=5			0	99	HNLEHAFNVAER				0.00704757	1435.7	718.859	1435.7	718.855	2	9	1.1.1.917.15	7.96037	536.94	494.17	7.97	0.1	664.531
1	152.51	152.51	70.19	50.54	47.59	sp|P11277|SPTB1_HUMAN	Spectrin beta chain, erythrocytic OS=Homo sapiens OX=9606 GN=SPTB PE=1 SV=5			0	30.73	HQAFVAELASHEGWLENIDAEGK				0.00476294	2550.22	638.562	2550.21	638.561	4	7	1.1.1.1352.6	16.6436	6351.84	5093.04	16.66	0.08	458.809
1	152.51	152.51	70.19	50.54	47.59	sp|P11277|SPTB1_HUMAN	Spectrin beta chain, erythrocytic OS=Homo sapiens OX=9606 GN=SPTB PE=1 SV=5			0	99	HRELPEDVGLDASTAESFHR			missed R-E@2	0.00886142	2265.09	567.279	2265.08	567.277	4	12	1.1.1.1032.8	10.2439	35995.1	13932.4	10.32	0.14	449.363
1	152.51	152.51	70.19	50.54	47.59	sp|P11277|SPTB1_HUMAN	Spectrin beta chain, erythrocytic OS=Homo sapiens OX=9606 GN=SPTB PE=1 SV=5			0	99	HRELPEDVGLDASTAESFHR			missed R-E@2	0.00886142	2265.09	567.279	2265.08	567.277	4	10	1.1.1.1033.6	10.2626	35995.1	23891.5	10.32	0.14	500.793
1	152.51	152.51	70.19	50.54	47.59	sp|P11277|SPTB1_HUMAN	Spectrin beta chain, erythrocytic OS=Homo sapiens OX=9606 GN=SPTB PE=1 SV=5			0	99	IHCLENVDKALQFLKEQR	Carbamidomethyl(C)@3		missed K-A@9; missed K-E@15	-0.00695176	2240.17	561.049	2240.17	561.051	4	9	1.1.1.1249.6	14.5859	13914	3689.37	14.66	0.1	410.527
1	152.51	152.51	70.19	50.54	47.59	sp|P11277|SPTB1_HUMAN	Spectrin beta chain, erythrocytic OS=Homo sapiens OX=9606 GN=SPTB PE=1 SV=5			0	99	IKEVSAQWDQLKDLAAFCKK	Carbamidomethyl(C)@18		missed K-E@2; missed K-D@12; missed K-K@19	0.0101451	2377.26	595.321	2377.25	595.319	4	10	1.1.1.1230.6	14.2076	52999.5	24349.5	14.12	0.14	458.809
1	152.51	152.51	70.19	50.54	47.59	sp|P11277|SPTB1_HUMAN	Spectrin beta chain, erythrocytic OS=Homo sapiens OX=9606 GN=SPTB PE=1 SV=5			0	99	ISHLEQCFEELSNMAAGR	Carbamidomethyl(C)@7			0.0071558	2090.96	1046.49	2090.95	1046.48	2	19	1.1.1.1433.16	18.2675	14501.6	8761.47	18.31	0.12	2149.72
1	152.51	152.51	70.19	50.54	47.59	sp|P11277|SPTB1_HUMAN	Spectrin beta chain, erythrocytic OS=Homo sapiens OX=9606 GN=SPTB PE=1 SV=5			0	99	ISHLEQCFEELSNMAAGR	Carbamidomethyl(C)@7			0.00417225	2090.96	697.992	2090.95	697.991	3	11	1.1.1.1431.9	18.2219	37651.1	14652.7	18.31	0.14	866.055
1	152.51	152.51	70.19	50.54	47.59	sp|P11277|SPTB1_HUMAN	Spectrin beta chain, erythrocytic OS=Homo sapiens OX=9606 GN=SPTB PE=1 SV=5			0	99	KFANSLTGVQQQLQAFSTYR			missed K-F@1	0.00766631	2286.18	1144.1	2286.18	1144.1	2	16	1.1.1.1368.16	16.9708	10752.8	6439.69	17	0.08	2610.7
1	152.51	152.51	70.19	50.54	47.59	sp|P11277|SPTB1_HUMAN	Spectrin beta chain, erythrocytic OS=Homo sapiens OX=9606 GN=SPTB PE=1 SV=5			0	99	KFANSLTGVQQQLQAFSTYR			missed K-F@1	0.00766631	2286.18	1144.1	2286.18	1144.1	2	18	1.1.1.1371.16	17.0309	10752.8	7808.14	17	0.08	3518.95
1	152.51	152.51	70.19	50.54	47.59	sp|P11277|SPTB1_HUMAN	Spectrin beta chain, erythrocytic OS=Homo sapiens OX=9606 GN=SPTB PE=1 SV=5			0	98.61	KFANSLTGVQQQLQAFSTYR			missed K-F@1	0.00766631	2286.18	1144.1	2286.18	1144.1	2	10	1.1.1.1369.15	16.9899	10752.8	9634.39	17	0.08	2338.3
1	152.51	152.51	70.19	50.54	47.59	sp|P11277|SPTB1_HUMAN	Spectrin beta chain, erythrocytic OS=Homo sapiens OX=9606 GN=SPTB PE=1 SV=5			0	79.52	KFANSLTGVQQQLQAFSTYR			missed K-F@1	0.00449061	2286.18	763.067	2286.18	763.066	3	8	1.1.1.1364.10	16.8864	35676.4	7799	17.02	0.14	473.504
1	152.51	152.51	70.19	50.54	47.59	sp|P11277|SPTB1_HUMAN	Spectrin beta chain, erythrocytic OS=Homo sapiens OX=9606 GN=SPTB PE=1 SV=5			0	55.31	KFANSLTGVQQQLQAFSTYR			missed K-F@1	0.00449061	2286.18	763.067	2286.18	763.066	3	6	1.1.1.1376.12	17.1268	35676.4	8857.83	17.02	0.14	398.982
1	152.51	152.51	70.19	50.54	47.59	sp|P11277|SPTB1_HUMAN	Spectrin beta chain, erythrocytic OS=Homo sapiens OX=9606 GN=SPTB PE=1 SV=5			0	50.05	KFANSLTGVQQQLQAFSTYR			missed K-F@1	0.00766631	2286.18	1144.1	2286.18	1144.1	2	9	1.1.1.1369.16	16.9908	10752.8	9790.61	17	0.08	2631.94
1	152.51	152.51	70.19	50.54	47.59	sp|P11277|SPTB1_HUMAN	Spectrin beta chain, erythrocytic OS=Homo sapiens OX=9606 GN=SPTB PE=1 SV=5			0	98.15	KHEAIETDTAAYEER			missed K-H@1	-0.00440943	1761.81	588.278	1761.82	588.28	3	7	1.1.1.821.6	6.08428	321.39	277.49	6.09	0.06	210.934
1	152.51	152.51	70.19	50.54	47.59	sp|P11277|SPTB1_HUMAN	Spectrin beta chain, erythrocytic OS=Homo sapiens OX=9606 GN=SPTB PE=1 SV=5			0	18.78	KLENMYHLFQLKR			missed K-L@1; missed K-R@12	-0.0151267	1718.91	430.736	1718.93	430.74	4	4	1.1.1.1112.2	11.8468	23570	12218.1	11.88	0.1	118.738
1	152.51	152.51	70.19	50.54	47.59	sp|P11277|SPTB1_HUMAN	Spectrin beta chain, erythrocytic OS=Homo sapiens OX=9606 GN=SPTB PE=1 SV=5			0	99	LEGLDTGWNALGR	Deamidated(N)@9			0.00248806	1401.69	701.853	1401.69	701.852	2	12	1.1.1.1343.10	16.4663	17845.1	16913.3	16.48	0.12	749.349
1	152.51	152.51	70.19	50.54	47.59	sp|P11277|SPTB1_HUMAN	Spectrin beta chain, erythrocytic OS=Homo sapiens OX=9606 GN=SPTB PE=1 SV=5			0	97.55	LEGLDTGWNALGR				0.0101676	1400.71	701.365	1400.7	701.36	2	7	1.1.1.1306.11	15.7297	27692	8948.02	15.6	0.12	371.637
1	152.51	152.51	70.19	50.54	47.59	sp|P11277|SPTB1_HUMAN	Spectrin beta chain, erythrocytic OS=Homo sapiens OX=9606 GN=SPTB PE=1 SV=5			0	94.27	LFQDMLHSIDWMDEIK				0.00680104	2019.95	1010.98	2019.94	1010.98	2	8	1.1.1.1661.15	22.8327	5464.91	4135.29	22.82	0.06	1033.99
1	152.51	152.51	70.19	50.54	47.59	sp|P11277|SPTB1_HUMAN	Spectrin beta chain, erythrocytic OS=Homo sapiens OX=9606 GN=SPTB PE=1 SV=5			0	67.62	LFQDMLHSIDWMDEIK				0.00929977	2019.95	674.325	2019.94	674.322	3	7	1.1.1.1656.7	22.7255	34462.3	15035.1	22.78	0.1	718.061
1	152.51	152.51	70.19	50.54	47.59	sp|P11277|SPTB1_HUMAN	Spectrin beta chain, erythrocytic OS=Homo sapiens OX=9606 GN=SPTB PE=1 SV=5			0	40.49	LFQDMLHSIDWMDEIKAHLLSAEFGK			missed K-A@16	-0.00959933	3073.49	1025.51	3073.5	1025.51	3	8	1.1.1.1780.15	25.2199	4537.88	4103.06	25.23	0.08	851.361
1	152.51	152.51	70.19	50.54	47.59	sp|P11277|SPTB1_HUMAN	Spectrin beta chain, erythrocytic OS=Homo sapiens OX=9606 GN=SPTB PE=1 SV=5			0	34.79	LFQDMLHSIDWMDEIKAHLLSAEFGK			missed K-A@16	-0.0162239	3073.49	769.379	3073.5	769.383	4	7	1.1.1.1784.7	25.2939	36270.6	10870.6	25.19	0.14	461.958
1	152.51	152.51	70.19	50.54	47.59	sp|P11277|SPTB1_HUMAN	Spectrin beta chain, erythrocytic OS=Homo sapiens OX=9606 GN=SPTB PE=1 SV=5			0	98.87	LIDAGHSEAATIAEWKDGLNEMWADLLELIDTR			missed K-D@16	0.0378073	3695.85	924.97	3695.81	924.961	4	9	1.1.1.1997.12	29.5733	8287.49	4205.36	29.52	0.08	299.27
1	152.51	152.51	70.19	50.54	47.59	sp|P11277|SPTB1_HUMAN	Spectrin beta chain, erythrocytic OS=Homo sapiens OX=9606 GN=SPTB PE=1 SV=5			0	99	LLEVLSGEMLPKPTK				0.00396792	1653.94	552.321	1653.94	552.32	3	12	1.1.1.1283.3	15.2648	100644	33543.7	15.36	0.16	1847.23
1	152.51	152.51	70.19	50.54	47.59	sp|P11277|SPTB1_HUMAN	Spectrin beta chain, erythrocytic OS=Homo sapiens OX=9606 GN=SPTB PE=1 SV=5			0	99	LLEVLSGEMLPKPTK				0.00456524	1653.94	827.978	1653.94	827.976	2	14	1.1.1.1284.13	15.293	29329.3	15136	15.38	0.16	903.441
1	152.51	152.51	70.19	50.54	47.59	sp|P11277|SPTB1_HUMAN	Spectrin beta chain, erythrocytic OS=Homo sapiens OX=9606 GN=SPTB PE=1 SV=5			0	99	LLEVLSGEMLPKPTK				0.00456524	1653.94	827.978	1653.94	827.976	2	15	1.1.1.1290.15	15.4144	29329.3	25461.3	15.38	0.16	1011.05
1	152.51	152.51	70.19	50.54	47.59	sp|P11277|SPTB1_HUMAN	Spectrin beta chain, erythrocytic OS=Homo sapiens OX=9606 GN=SPTB PE=1 SV=5			0	99	LLEVLSGEMLPKPTK				0.00712428	1653.94	552.322	1653.94	552.32	3	8	1.1.1.1296.2	15.5229	100644	25874.9	15.36	0.16	342.253
1	152.51	152.51	70.19	50.54	47.59	sp|P11277|SPTB1_HUMAN	Spectrin beta chain, erythrocytic OS=Homo sapiens OX=9606 GN=SPTB PE=1 SV=5			0	62.14	LLEVLSGEMLPKPTK	Carbamyl@N-term			-0.0167676	1696.93	849.471	1696.94	849.479	2	7	1.1.1.1878.6	27.1823	5196.2	2262.89	27.09	0.16	221.599
1	152.51	152.51	70.19	50.54	47.59	sp|P11277|SPTB1_HUMAN	Spectrin beta chain, erythrocytic OS=Homo sapiens OX=9606 GN=SPTB PE=1 SV=5			0	99	LLTSQDVSYDEAR				-0.0152836	1495.7	748.857	1495.72	748.865	2	11	1.1.1.1014.9	9.88262	14825.9	2300.5	9.79	0.06	825.021
1	152.51	152.51	70.19	50.54	47.59	sp|P11277|SPTB1_HUMAN	Spectrin beta chain, erythrocytic OS=Homo sapiens OX=9606 GN=SPTB PE=1 SV=5			0	47.11	LLTSQDVSYDEAR				-0.0152836	1495.7	748.857	1495.72	748.865	2	6	1.1.1.1016.12	9.92545	14825.9	2112.54	9.79	0.06	611.002
1	152.51	152.51	70.19	50.54	47.59	sp|P11277|SPTB1_HUMAN	Spectrin beta chain, erythrocytic OS=Homo sapiens OX=9606 GN=SPTB PE=1 SV=5			0	99	LMEADIAIQGDKVK			missed K-V@12	0.00604967	1529.82	765.916	1529.81	765.913	2	13	1.1.1.1046.11	10.5282	24149.3	22651.2	10.54	0.12	2346.55
1	152.51	152.51	70.19	50.54	47.59	sp|P11277|SPTB1_HUMAN	Spectrin beta chain, erythrocytic OS=Homo sapiens OX=9606 GN=SPTB PE=1 SV=5			0	99	LMEADIAIQGDKVK			missed K-V@12	0.00361633	1529.82	510.946	1529.81	510.945	3	10	1.1.1.1050.4	10.6017	68136.4	32203.1	10.52	0.12	1613.52
1	152.51	152.51	70.19	50.54	47.59	sp|P11277|SPTB1_HUMAN	Spectrin beta chain, erythrocytic OS=Homo sapiens OX=9606 GN=SPTB PE=1 SV=5			0	90.31	LMEADIAIQGDKVK			missed K-V@12	0.00361633	1529.82	510.946	1529.81	510.945	3	12	1.1.1.1044.4	10.4826	68136.4	46950.5	10.52	0.12	7373.74
1	152.51	152.51	70.19	50.54	47.59	sp|P11277|SPTB1_HUMAN	Spectrin beta chain, erythrocytic OS=Homo sapiens OX=9606 GN=SPTB PE=1 SV=5			0	18.96	LMEADIAIQGDKVK			missed K-V@12	-0.00291548	1529.81	765.912	1529.81	765.913	2	7	1.1.1.1056.14	10.7309	5213.57	4261.97	10.72	0.08	1246.01
1	152.51	152.51	70.19	50.54	47.59	sp|P11277|SPTB1_HUMAN	Spectrin beta chain, erythrocytic OS=Homo sapiens OX=9606 GN=SPTB PE=1 SV=5			0	32.86	LVAQDNFGYDLAAVEAAKK			missed K-K@18	0.000157829	2022.04	675.021	2022.04	675.021	3	6	1.1.1.1248.12	14.571	45567.9	14248	14.5	0.1	363.295
1	152.51	152.51	70.19	50.54	47.59	sp|P11277|SPTB1_HUMAN	Spectrin beta chain, erythrocytic OS=Homo sapiens OX=9606 GN=SPTB PE=1 SV=5			0	99	LWDELQATTK				-0.0112765	1203.6	602.808	1203.61	602.814	2	8	1.1.1.1123.7	12.0707	49350.2	28967.4	12	0.1	540.578
1	152.51	152.51	70.19	50.54	47.59	sp|P11277|SPTB1_HUMAN	Spectrin beta chain, erythrocytic OS=Homo sapiens OX=9606 GN=SPTB PE=1 SV=5			0	99	LWSYLQELLQSR				-0.00385275	1534.81	768.413	1534.81	768.414	2	16	1.1.1.1689.9	23.3906	70731.5	67249.3	23.38	0.14	3024.54
1	152.51	152.51	70.19	50.54	47.59	sp|P11277|SPTB1_HUMAN	Spectrin beta chain, erythrocytic OS=Homo sapiens OX=9606 GN=SPTB PE=1 SV=5			0	99	LWSYLQELLQSR				-0.00385275	1534.81	768.413	1534.81	768.414	2	12	1.1.1.1694.8	23.4903	70731.5	23552	23.38	0.14	1422.94
1	152.51	152.51	70.19	50.54	47.59	sp|P11277|SPTB1_HUMAN	Spectrin beta chain, erythrocytic OS=Homo sapiens OX=9606 GN=SPTB PE=1 SV=5			0	99	LWSYLQELLQSR				-0.00226602	1534.81	768.413	1534.81	768.414	2	12	1.1.1.1699.9	23.5915	10228.1	9991.18	23.6	0.12	683.174
1	152.51	152.51	70.19	50.54	47.59	sp|P11277|SPTB1_HUMAN	Spectrin beta chain, erythrocytic OS=Homo sapiens OX=9606 GN=SPTB PE=1 SV=5			0	99	LWSYLQELLQSR				-0.000191052	1534.81	768.414	1534.81	768.414	2	9	1.1.1.1706.9	23.7321	8676.84	4701.43	23.7	0.16	436.768
1	152.51	152.51	70.19	50.54	47.59	sp|P11277|SPTB1_HUMAN	Spectrin beta chain, erythrocytic OS=Homo sapiens OX=9606 GN=SPTB PE=1 SV=5			0	98.41	LWSYLQELLQSR				-0.00299836	1534.81	768.413	1534.81	768.414	2	8	1.1.1.1714.11	23.8953	3124.27	3076.11	23.89	0.12	364.345
1	152.51	152.51	70.19	50.54	47.59	sp|P11277|SPTB1_HUMAN	Spectrin beta chain, erythrocytic OS=Homo sapiens OX=9606 GN=SPTB PE=1 SV=5			0	79.46	LWSYLQELLQSR				0.00330643	1534.82	512.613	1534.81	512.612	3	5	1.1.1.1694.2	23.4853	4803.62	3937.42	23.5	0.04	48.4145
1	152.51	152.51	70.19	50.54	47.59	sp|P11277|SPTB1_HUMAN	Spectrin beta chain, erythrocytic OS=Homo sapiens OX=9606 GN=SPTB PE=1 SV=5			0	99	MLLEVCQFSR	Carbamidomethyl(C)@6			-0.00802466	1281.61	641.814	1281.62	641.818	2	8	1.1.1.1264.10	14.8899	55379.2	23200.8	14.78	0.14	767.583
1	152.51	152.51	70.19	50.54	47.59	sp|P11277|SPTB1_HUMAN	Spectrin beta chain, erythrocytic OS=Homo sapiens OX=9606 GN=SPTB PE=1 SV=5			0	85	MLLEVCQFSR	Carbamidomethyl(C)@6			-0.00802466	1281.61	641.814	1281.62	641.818	2	6	1.1.1.1270.8	15.0084	55379.2	7216.84	14.78	0.14	321.311
1	152.51	152.51	70.19	50.54	47.59	sp|P11277|SPTB1_HUMAN	Spectrin beta chain, erythrocytic OS=Homo sapiens OX=9606 GN=SPTB PE=1 SV=5			0	69.93	MLLEVCQFSR	Carbamidomethyl(C)@6			-0.00802466	1281.61	641.814	1281.62	641.818	2	6	1.1.1.1254.12	14.6912	55379.2	15561.7	14.78	0.14	602.555
1	152.51	152.51	70.19	50.54	47.59	sp|P11277|SPTB1_HUMAN	Spectrin beta chain, erythrocytic OS=Homo sapiens OX=9606 GN=SPTB PE=1 SV=5			0	16.89	MLLEVCQFSR	Carbamidomethyl(C)@6			-0.00802466	1281.61	641.814	1281.62	641.818	2	5	1.1.1.1253.9	14.6689	55379.2	8065.24	14.78	0.14	470.355
1	152.51	152.51	70.19	50.54	47.59	sp|P11277|SPTB1_HUMAN	Spectrin beta chain, erythrocytic OS=Homo sapiens OX=9606 GN=SPTB PE=1 SV=5			0	99	MQLLAASYDLHR				-0.00150283	1416.72	473.246	1416.72	473.247	3	10	1.1.1.1142.2	12.4458	79832.6	39103.3	12.5	0.12	421.04
1	152.51	152.51	70.19	50.54	47.59	sp|P11277|SPTB1_HUMAN	Spectrin beta chain, erythrocytic OS=Homo sapiens OX=9606 GN=SPTB PE=1 SV=5			0	99	MQLLAASYDLHR				0.000521808	1416.72	709.367	1416.72	709.366	2	12	1.1.1.1143.9	12.4715	35840	27562.6	12.52	0.12	962.819
1	152.51	152.51	70.19	50.54	47.59	sp|P11277|SPTB1_HUMAN	Spectrin beta chain, erythrocytic OS=Homo sapiens OX=9606 GN=SPTB PE=1 SV=5			0	99	MQLLAASYDLHR				-0.00150283	1416.72	473.246	1416.72	473.247	3	12	1.1.1.1149.3	12.5867	79832.6	38956.6	12.5	0.12	482.95
1	152.51	152.51	70.19	50.54	47.59	sp|P11277|SPTB1_HUMAN	Spectrin beta chain, erythrocytic OS=Homo sapiens OX=9606 GN=SPTB PE=1 SV=5			0	70.57	MQLLAASYDLHR				-0.00150283	1416.72	473.246	1416.72	473.247	3	5	1.1.1.1156.3	12.726	79832.6	8983.27	12.5	0.12	212.153
1	152.51	152.51	70.19	50.54	47.59	sp|P11277|SPTB1_HUMAN	Spectrin beta chain, erythrocytic OS=Homo sapiens OX=9606 GN=SPTB PE=1 SV=5			0	99	NLQDAENFFQFQGDADDLKAWLQDAHR			missed K-A@19	0.00480693	3191.47	798.876	3191.47	798.875	4	12	1.1.1.1645.13	22.5105	41891.7	30784.7	22.46	0.1	1209.12
1	152.51	152.51	70.19	50.54	47.59	sp|P11277|SPTB1_HUMAN	Spectrin beta chain, erythrocytic OS=Homo sapiens OX=9606 GN=SPTB PE=1 SV=5			0	30.72	NLQDAENFFQFQGDADDLKAWLQDAHR			missed K-A@19	0.00480693	3191.47	798.876	3191.47	798.875	4	6	1.1.1.1651.12	22.6297	41891.7	5706.68	22.46	0.1	449.363
1	152.51	152.51	70.19	50.54	47.59	sp|P11277|SPTB1_HUMAN	Spectrin beta chain, erythrocytic OS=Homo sapiens OX=9606 GN=SPTB PE=1 SV=5			0	99	NQTLQNEILGHTPR				0.00182236	1619.84	540.954	1619.84	540.953	3	8	1.1.1.1091.7	11.4275	50702.9	27390	11.38	0.1	342.303
1	152.51	152.51	70.19	50.54	47.59	sp|P11277|SPTB1_HUMAN	Spectrin beta chain, erythrocytic OS=Homo sapiens OX=9606 GN=SPTB PE=1 SV=5			0	97.06	NQTLQNEILGHTPR				0.00182236	1619.84	540.954	1619.84	540.953	3	8	1.1.1.1085.10	11.3092	50702.9	28627.2	11.38	0.1	496.595
1	152.51	152.51	70.19	50.54	47.59	sp|P11277|SPTB1_HUMAN	Spectrin beta chain, erythrocytic OS=Homo sapiens OX=9606 GN=SPTB PE=1 SV=5			0	92.85	NQTLQNEILGHTPR				-0.0018638	1619.84	810.925	1619.84	810.926	2	8	1.1.1.1088.14	11.373	8749.53	7631.62	11.38	0.12	666.626
1	152.51	152.51	70.19	50.54	47.59	sp|P11277|SPTB1_HUMAN	Spectrin beta chain, erythrocytic OS=Homo sapiens OX=9606 GN=SPTB PE=1 SV=5			0	99	QIAERPAEETGPQEEEGETAGEAPVSH	Gln->pyro-Glu@N-term; Oxidation(P)@12; Deamidated(Q)@13	Oxidation(P)@2091	cleaved H-H@C-term	0.0381283	2847.27	950.097	2847.23	950.085	3	14	1.1.1.903.16	7.68405	1898.54	835.9	7.61	0.1	944.775
1	152.51	152.51	70.19	50.54	47.59	sp|P11277|SPTB1_HUMAN	Spectrin beta chain, erythrocytic OS=Homo sapiens OX=9606 GN=SPTB PE=1 SV=5			0	77.93	QIAERPAEETGPQEEEGETAGEAPVSH			cleaved H-H@C-term	-0.00949057	2847.27	950.097	2847.28	950.1	3	12	1.1.1.903.16	7.68405	1898.54	835.9	7.61	0.1	944.775
1	152.51	152.51	70.19	50.54	47.59	sp|P11277|SPTB1_HUMAN	Spectrin beta chain, erythrocytic OS=Homo sapiens OX=9606 GN=SPTB PE=1 SV=5			0	99	QLGIIPLLDPEDVFTENPDEK				-0.0158539	2381.18	1191.6	2381.2	1191.61	2	12	1.1.1.1779.16	25.2005	177.584	177.584			1526.86
1	152.51	152.51	70.19	50.54	47.59	sp|P11277|SPTB1_HUMAN	Spectrin beta chain, erythrocytic OS=Homo sapiens OX=9606 GN=SPTB PE=1 SV=5			0	34.72	QLMDEKPQFTALVSQK				0.0061987	1861.97	621.663	1861.96	621.661	3	6	1.1.1.1167.5	12.9495	36479.6	36323.6	12.94	0.1	754.797
1	152.51	152.51	70.19	50.54	47.59	sp|P11277|SPTB1_HUMAN	Spectrin beta chain, erythrocytic OS=Homo sapiens OX=9606 GN=SPTB PE=1 SV=5			0	98.92	QLMDEKPQFTALVSQKLEALHR			missed K-L@16	0.0108456	2581.38	861.467	2581.37	861.464	3	9	1.1.1.1296.16	15.5345	6038.25	6038.25	15.52	0.08	609.902
1	152.51	152.51	70.19	50.54	47.59	sp|P11277|SPTB1_HUMAN	Spectrin beta chain, erythrocytic OS=Homo sapiens OX=9606 GN=SPTB PE=1 SV=5			0	80.3	QLMDEKPQFTALVSQKLEALHR			missed K-L@16	0.0149452	2581.38	517.284	2581.37	517.281	5	7	1.1.1.1300.3	15.603	32139.1	16457.4	15.56	0.1	436.768
1	152.51	152.51	70.19	50.54	47.59	sp|P11277|SPTB1_HUMAN	Spectrin beta chain, erythrocytic OS=Homo sapiens OX=9606 GN=SPTB PE=1 SV=5			0	37.63	QLMDEKPQFTALVSQKLEALHR			missed K-L@16	0.00871683	2581.38	646.352	2581.37	646.349	4	7	1.1.1.1294.4	15.4848	38278.3	15116.1	15.56	0.14	587.849
1	152.51	152.51	70.19	50.54	47.59	sp|P11277|SPTB1_HUMAN	Spectrin beta chain, erythrocytic OS=Homo sapiens OX=9606 GN=SPTB PE=1 SV=5			0	99	QRLETTLALQK			missed R-L@2	0.000130044	1299.75	650.883	1299.75	650.883	2	10	1.1.1.983.11	9.2643	8762.96	5392.33	9.21	0.1	1025.1
1	152.51	152.51	70.19	50.54	47.59	sp|P11277|SPTB1_HUMAN	Spectrin beta chain, erythrocytic OS=Homo sapiens OX=9606 GN=SPTB PE=1 SV=5			0	87.95	QRLETTLALQK			missed R-L@2	0.000130044	1299.75	650.883	1299.75	650.883	2	7	1.1.1.978.9	9.16282	8762.96	3353.42	9.21	0.1	955.721
1	152.51	152.51	70.19	50.54	47.59	sp|P11277|SPTB1_HUMAN	Spectrin beta chain, erythrocytic OS=Homo sapiens OX=9606 GN=SPTB PE=1 SV=5			0	99	SHTLAQCLGFQEFQK	Carbamidomethyl(C)@7			0.00526182	1792.86	598.628	1792.86	598.626	3	12	1.1.1.1192.6	13.4509	28472.4	22102.9	13.47	0.1	488.198
1	152.51	152.51	70.19	50.54	47.59	sp|P11277|SPTB1_HUMAN	Spectrin beta chain, erythrocytic OS=Homo sapiens OX=9606 GN=SPTB PE=1 SV=5			0	99	SHTLAQCLGFQEFQKDAK	Carbamidomethyl(C)@7		missed K-D@15	-0.00987495	2107.01	1054.51	2107.02	1054.52	2	15	1.1.1.1118.16	11.979	7646.97	5841.16	11.95	0.06	962.419
1	152.51	152.51	70.19	50.54	47.59	sp|P11277|SPTB1_HUMAN	Spectrin beta chain, erythrocytic OS=Homo sapiens OX=9606 GN=SPTB PE=1 SV=5			0	99	SHTLAQCLGFQEFQKDAK	Carbamidomethyl(C)@7		missed K-D@15	-0.0201347	2107	527.756	2107.02	527.761	4	8	1.1.1.1116.4	11.929	21031.5	19134.7	11.94	0.1	310.815
1	152.51	152.51	70.19	50.54	47.59	sp|P11277|SPTB1_HUMAN	Spectrin beta chain, erythrocytic OS=Homo sapiens OX=9606 GN=SPTB PE=1 SV=5			0	97.74	SHTLAQCLGFQEFQKDAK	Carbamidomethyl(C)@7		missed K-D@15	-0.00902508	2107.01	703.343	2107.02	703.346	3	10	1.1.1.1114.13	11.8962	30017.3	7991.28	11.95	0.06	1199.43
1	152.51	152.51	70.19	50.54	47.59	sp|P11277|SPTB1_HUMAN	Spectrin beta chain, erythrocytic OS=Homo sapiens OX=9606 GN=SPTB PE=1 SV=5			0	81.32	TAGYPHVNVTNFTSSWK				-0.00538041	1907.91	636.978	1907.92	636.979	3	6	1.1.1.1210.12	13.8146	19547.7	19213.6	13.82	0.12	312.914
1	152.51	152.51	70.19	50.54	47.59	sp|P11277|SPTB1_HUMAN	Spectrin beta chain, erythrocytic OS=Homo sapiens OX=9606 GN=SPTB PE=1 SV=5			0	99	TLMTQIDGVNLAANSLVESGHPR				0.0135001	2422.24	808.421	2422.23	808.416	3	19	1.1.1.1387.12	17.3448	91181.9	76637.5	17.37	0.12	3302.83
1	152.51	152.51	70.19	50.54	47.59	sp|P11277|SPTB1_HUMAN	Spectrin beta chain, erythrocytic OS=Homo sapiens OX=9606 GN=SPTB PE=1 SV=5			0	99	TLMTQIDGVNLAANSLVESGHPR				0.0135001	2422.24	808.421	2422.23	808.416	3	15	1.1.1.1393.12	17.4647	91181.9	39238	17.37	0.12	1636.01
1	152.51	152.51	70.19	50.54	47.59	sp|P11277|SPTB1_HUMAN	Spectrin beta chain, erythrocytic OS=Homo sapiens OX=9606 GN=SPTB PE=1 SV=5			0	90.24	TLMTQIDGVNLAANSLVESGHPR				0.013602	2422.24	606.568	2422.23	606.564	4	8	1.1.1.1386.8	17.3216	22880.8	11698	17.35	0.08	565.869
1	152.51	152.51	70.19	50.54	47.59	sp|P11277|SPTB1_HUMAN	Spectrin beta chain, erythrocytic OS=Homo sapiens OX=9606 GN=SPTB PE=1 SV=5			0	16.64	TLMTQIDGVNLAANSLVESGHPR				0.0135001	2422.24	808.421	2422.23	808.416	3	7	1.1.1.1382.16	17.2488	91181.9	6688.48	17.37	0.12	572.166
1	152.51	152.51	70.19	50.54	47.59	sp|P11277|SPTB1_HUMAN	Spectrin beta chain, erythrocytic OS=Homo sapiens OX=9606 GN=SPTB PE=1 SV=5			0	99	VIQGQTDPEYLLLGQR				0.00629177	1828.97	915.495	1828.97	915.491	2	13	1.1.1.1321.16	16.0338	27287.5	20075.4	16.06	0.12	1866.53
1	152.51	152.51	70.19	50.54	47.59	sp|P11277|SPTB1_HUMAN	Spectrin beta chain, erythrocytic OS=Homo sapiens OX=9606 GN=SPTB PE=1 SV=5			0	99	VIQGQTDPEYLLLGQR				0.00954038	1828.98	610.667	1828.97	610.663	3	8	1.1.1.1326.5	16.1243	11808.1	7342.28	16.06	0.16	284.575
1	152.51	152.51	70.19	50.54	47.59	sp|P11277|SPTB1_HUMAN	Spectrin beta chain, erythrocytic OS=Homo sapiens OX=9606 GN=SPTB PE=1 SV=5			0	96.16	WISAMEDQLR				-0.00552155	1247.59	624.803	1247.6	624.806	2	6	1.1.1.1186.10	13.3346	71172.1	7168.67	13.21	0.1	271.93
1	152.51	152.51	70.19	50.54	47.59	sp|P11277|SPTB1_HUMAN	Spectrin beta chain, erythrocytic OS=Homo sapiens OX=9606 GN=SPTB PE=1 SV=5			0	92.59	WISAMEDQLR				-0.00552155	1247.59	624.803	1247.6	624.806	2	7	1.1.1.1176.7	13.1313	71172.1	17505	13.21	0.1	421.973
1	152.51	152.51	70.19	50.54	47.59	sp|P11277|SPTB1_HUMAN	Spectrin beta chain, erythrocytic OS=Homo sapiens OX=9606 GN=SPTB PE=1 SV=5			0	99	WLAEMEMPDTLEDLEVVQHR				-0.00255307	2440.14	814.386	2440.14	814.387	3	12	1.1.1.1554.12	20.6808	20183.6	11307.7	20.73	0.1	750.599
1	152.51	152.51	70.19	50.54	47.59	sp|P11277|SPTB1_HUMAN	Spectrin beta chain, erythrocytic OS=Homo sapiens OX=9606 GN=SPTB PE=1 SV=5			0	99	WQAFQTLVSER				-0.00485619	1363.68	682.849	1363.69	682.852	2	10	1.1.1.1282.13	15.2532	41436	16232	15.16	0.12	588.66
1	152.51	152.51	70.19	50.54	47.59	sp|P11277|SPTB1_HUMAN	Spectrin beta chain, erythrocytic OS=Homo sapiens OX=9606 GN=SPTB PE=1 SV=5			0	99	YFYTGAEILGLIDEK				0.00689191	1730.88	866.449	1730.88	866.446	2	15	1.1.1.1666.15	22.9337	19869.5	18377.8	22.92	0.14	1142.8
1	152.51	152.51	70.19	50.54	47.59	sp|P11277|SPTB1_HUMAN	Spectrin beta chain, erythrocytic OS=Homo sapiens OX=9606 GN=SPTB PE=1 SV=5			0	99	YFYTGAEILGLIDEK				0.00689191	1730.88	866.449	1730.88	866.446	2	10	1.1.1.1661.13	22.831	19869.5	5624.77	22.92	0.14	646.588
1	152.51	152.51	70.19	50.54	47.59	sp|P11277|SPTB1_HUMAN	Spectrin beta chain, erythrocytic OS=Homo sapiens OX=9606 GN=SPTB PE=1 SV=5			0	45.4	YFYTGAEILGLIDEK				0.00689191	1730.88	866.449	1730.88	866.446	2	6	1.1.1.1682.12	23.2525	19869.5	1208.95	22.92	0.14	298.22
1	152.51	152.51	70.19	50.54	47.59	sp|P11277|SPTB1_HUMAN	Spectrin beta chain, erythrocytic OS=Homo sapiens OX=9606 GN=SPTB PE=1 SV=5			0	99	YHQGINAEIETR				0.0024644	1429.7	477.573	1429.69	477.572	3	15	1.1.1.885.7	7.32373	33826.1	4402.68	7.43	0.18	1360.22
1	152.51	152.51	70.19	50.54	47.59	sp|P11277|SPTB1_HUMAN	Spectrin beta chain, erythrocytic OS=Homo sapiens OX=9606 GN=SPTB PE=1 SV=5			0	99	YHQGINAEIETR				0.00312967	1429.7	715.856	1429.69	715.855	2	14	1.1.1.886.16	7.35107	10307.3	3039.4	7.45	0.16	1629.82
1	152.51	152.51	70.19	50.54	47.59	sp|P11277|SPTB1_HUMAN	Spectrin beta chain, erythrocytic OS=Homo sapiens OX=9606 GN=SPTB PE=1 SV=5			0	99	YHQGINAEIETR				0.0024644	1429.7	477.573	1429.69	477.572	3	15	1.1.1.892.9	7.46238	33826.1	30195	7.43	0.18	9200.75
1	152.51	152.51	70.19	50.54	47.59	sp|P11277|SPTB1_HUMAN	Spectrin beta chain, erythrocytic OS=Homo sapiens OX=9606 GN=SPTB PE=1 SV=5			0	99	YHQGINAEIETR				0.00312967	1429.7	715.856	1429.69	715.855	2	17	1.1.1.892.13	7.46572	10307.3	9374.04	7.45	0.16	3752.01
1	152.51	152.51	70.19	50.54	47.59	sp|P11277|SPTB1_HUMAN	Spectrin beta chain, erythrocytic OS=Homo sapiens OX=9606 GN=SPTB PE=1 SV=5			0	99	YHQGINAEIETR				0.0024644	1429.7	477.573	1429.69	477.572	3	15	1.1.1.898.7	7.57788	33826.1	13727.3	7.43	0.18	4316.3
1	152.51	152.51	70.19	50.54	47.59	sp|P11277|SPTB1_HUMAN	Spectrin beta chain, erythrocytic OS=Homo sapiens OX=9606 GN=SPTB PE=1 SV=5			0	99	YHQGINAEIETR				0.00312967	1429.7	715.856	1429.69	715.855	2	15	1.1.1.898.16	7.58538	10307.3	3028.08	7.45	0.16	2113.08
1	152.51	152.51	70.19	50.54	47.59	sp|P11277|SPTB1_HUMAN	Spectrin beta chain, erythrocytic OS=Homo sapiens OX=9606 GN=SPTB PE=1 SV=5			0	99	YHQGINAEIETR				0.0024644	1429.7	477.573	1429.69	477.572	3	14	1.1.1.904.6	7.69538	33826.1	8528.26	7.43	0.18	2429.76
1	152.51	152.51	70.19	50.54	47.59	sp|P11277|SPTB1_HUMAN	Spectrin beta chain, erythrocytic OS=Homo sapiens OX=9606 GN=SPTB PE=1 SV=5			0	99	YHQGINAEIETR				0.00312967	1429.7	715.856	1429.69	715.855	2	15	1.1.1.904.15	7.70288	10307.3	1763.72	7.45	0.16	1552.94
1	152.51	152.51	70.19	50.54	47.59	sp|P11277|SPTB1_HUMAN	Spectrin beta chain, erythrocytic OS=Homo sapiens OX=9606 GN=SPTB PE=1 SV=5			0	99	YHQGINAEIETR				0.0024644	1429.7	477.573	1429.69	477.572	3	14	1.1.1.910.4	7.81203	33826.1	5689.67	7.43	0.18	1856.18
1	152.51	152.51	70.19	50.54	47.59	sp|P11277|SPTB1_HUMAN	Spectrin beta chain, erythrocytic OS=Homo sapiens OX=9606 GN=SPTB PE=1 SV=5			0	99	YHQGINAEIETR				-0.00138643	1429.69	715.854	1429.69	715.855	2	14	1.1.1.910.15	7.8212	1853.13	1441.67	7.77	0.2	847.212
1	152.51	152.51	70.19	50.54	47.59	sp|P11277|SPTB1_HUMAN	Spectrin beta chain, erythrocytic OS=Homo sapiens OX=9606 GN=SPTB PE=1 SV=5			0	99	YHQGINAEIETR				0.0024644	1429.7	477.573	1429.69	477.572	3	14	1.1.1.916.6	7.93287	33826.1	4546.49	7.43	0.18	1296.74
1	152.51	152.51	70.19	50.54	47.59	sp|P11277|SPTB1_HUMAN	Spectrin beta chain, erythrocytic OS=Homo sapiens OX=9606 GN=SPTB PE=1 SV=5			0	99	YHQGINAEIETR				0.000200309	1429.7	715.855	1429.69	715.855	2	13	1.1.1.916.16	7.9412	1647.13	1166.13	7.87	0.2	911.788
1	152.51	152.51	70.19	50.54	47.59	sp|P11277|SPTB1_HUMAN	Spectrin beta chain, erythrocytic OS=Homo sapiens OX=9606 GN=SPTB PE=1 SV=5			0	99	YHQGINAEIETR				0.0024644	1429.7	477.573	1429.69	477.572	3	14	1.1.1.922.7	8.05253	33826.1	3154.89	7.43	0.18	1136.3
1	152.51	152.51	70.19	50.54	47.59	sp|P11277|SPTB1_HUMAN	Spectrin beta chain, erythrocytic OS=Homo sapiens OX=9606 GN=SPTB PE=1 SV=5			0	99	YHQGINAEIETR				-0.000287919	1429.69	715.855	1429.69	715.855	2	13	1.1.1.925.10	8.11553	1279.08	1011.53	8.16	0.18	1120.26
1	152.51	152.51	70.19	50.54	47.59	sp|P11277|SPTB1_HUMAN	Spectrin beta chain, erythrocytic OS=Homo sapiens OX=9606 GN=SPTB PE=1 SV=5			0	99	YHQGINAEIETR				-0.00119739	1429.69	477.572	1429.69	477.572	3	13	1.1.1.929.2	8.18685	3077.37	2663.49	8.12	0.37	714.124
1	152.51	152.51	70.19	50.54	47.59	sp|P11277|SPTB1_HUMAN	Spectrin beta chain, erythrocytic OS=Homo sapiens OX=9606 GN=SPTB PE=1 SV=5			0	99	YHQGINAEIETR				-0.000287919	1429.69	715.855	1429.69	715.855	2	10	1.1.1.942.12	8.44885	550.11	550.11	8.44	0.04	742.002
1	152.51	152.51	70.19	50.54	47.59	sp|P11277|SPTB1_HUMAN	Spectrin beta chain, erythrocytic OS=Homo sapiens OX=9606 GN=SPTB PE=1 SV=5			0	99	YHQGINAEIETR				-0.0110289	1429.68	715.849	1429.69	715.855	2	10	1.1.1.932.12	8.25168	985.44	477.74	8.22	0.06	971.915
1	152.51	152.51	70.19	50.54	47.59	sp|P11277|SPTB1_HUMAN	Spectrin beta chain, erythrocytic OS=Homo sapiens OX=9606 GN=SPTB PE=1 SV=5			0	99	YHQGINAEIETR				0.000200309	1429.7	715.855	1429.69	715.855	2	10	1.1.1.917.14	7.95953	1647.13	1024.63	7.87	0.2	659.183
1	152.51	152.51	70.19	50.54	47.59	sp|P11277|SPTB1_HUMAN	Spectrin beta chain, erythrocytic OS=Homo sapiens OX=9606 GN=SPTB PE=1 SV=5			0	99	YHQGINAEIETR				-0.00778862	1429.69	477.57	1429.69	477.572	3	10	1.1.1.941.5	8.42302	2429.59	1926.06	8.54	0.32	523.785
1	152.51	152.51	70.19	50.54	47.59	sp|P11277|SPTB1_HUMAN	Spectrin beta chain, erythrocytic OS=Homo sapiens OX=9606 GN=SPTB PE=1 SV=5			0	98.23	YHQGINAEIETR				0.0024644	1429.7	477.573	1429.69	477.572	3	8	1.1.1.887.6	7.36223	33826.1	14812.5	7.43	0.18	812.164
1	152.51	152.51	70.19	50.54	47.59	sp|P11277|SPTB1_HUMAN	Spectrin beta chain, erythrocytic OS=Homo sapiens OX=9606 GN=SPTB PE=1 SV=5			0	96.98	YHQGINAEIETR				-0.000287919	1429.69	715.855	1429.69	715.855	2	8	1.1.1.957.13	8.74683	1094.17	807.02	8.73	0.26	720.11
1	152.51	152.51	70.19	50.54	47.59	sp|P11277|SPTB1_HUMAN	Spectrin beta chain, erythrocytic OS=Homo sapiens OX=9606 GN=SPTB PE=1 SV=5			0	96.15	YHQGINAEIETR				-0.000287919	1429.69	715.855	1429.69	715.855	2	8	1.1.1.954.14	8.6885	1094.17	915.09	8.73	0.26	858.708
1	152.51	152.51	70.19	50.54	47.59	sp|P11277|SPTB1_HUMAN	Spectrin beta chain, erythrocytic OS=Homo sapiens OX=9606 GN=SPTB PE=1 SV=5			0	84.69	YHQGINAEIETR				-0.00858779	1429.69	715.851	1429.69	715.855	2	7	1.1.1.967.16	8.94815	884.1	815.45	8.93	0.1	687.623
1	152.51	152.51	70.19	50.54	47.59	sp|P11277|SPTB1_HUMAN	Spectrin beta chain, erythrocytic OS=Homo sapiens OX=9606 GN=SPTB PE=1 SV=5			0	78.42	YHQGINAEIETR	Deamidated(N)@6			0.0168068	1430.7	716.355	1430.68	716.347	2	7	1.1.1.948.14	8.5695	663.91	387.09	8.62	0.14	729.607
1	152.51	152.51	70.19	50.54	47.59	sp|P11277|SPTB1_HUMAN	Spectrin beta chain, erythrocytic OS=Homo sapiens OX=9606 GN=SPTB PE=1 SV=5			0	50.95	YHQGINAEIETR				-0.00119739	1429.69	477.572	1429.69	477.572	3	7	1.1.1.935.4	8.30352	3077.37	2003.47	8.12	0.37	1035.54
2	98.58	98.58	62.15	44.98	41.89	sp|P16157|ANK1_HUMAN	Ankyrin-1 OS=Homo sapiens OX=9606 GN=ANK1 PE=1 SV=3			2	99	EGHVETVLALLEK				0.000647492	1436.79	719.401	1436.79	719.401	2	12	1.1.1.1382.12	17.2454	10988	6422.22	17.29	0.18	643.539
2	98.58	98.58	62.15	44.98	41.89	sp|P16157|ANK1_HUMAN	Ankyrin-1 OS=Homo sapiens OX=9606 GN=ANK1 PE=1 SV=3			2	99	EGHVETVLALLEKEASQACMTK	Carbamidomethyl(C)@19		missed K-E@13	-0.000823531	2443.21	815.41	2443.21	815.41	3	14	1.1.1.1552.12	20.6409	11715.5	9387.4	20.61	0.16	905.935
2	98.58	98.58	62.15	44.98	41.89	sp|P16157|ANK1_HUMAN	Ankyrin-1 OS=Homo sapiens OX=9606 GN=ANK1 PE=1 SV=3			2	99	ELQFSVEDINR				0.00125823	1348.66	675.339	1348.66	675.338	2	9	1.1.1.1220.10	14.0116	19016.3	11338.5	14.06	0.14	458.709
2	98.58	98.58	62.15	44.98	41.89	sp|P16157|ANK1_HUMAN	Ankyrin-1 OS=Homo sapiens OX=9606 GN=ANK1 PE=1 SV=3			2	99	ELVNYGANVNAQSQK				-0.0048648	1633.8	817.908	1633.81	817.91	2	14	1.1.1.962.14	8.84665	24199.3	7637.27	8.91	0.1	1710.19
2	98.58	98.58	62.15	44.98	41.89	sp|P16157|ANK1_HUMAN	Ankyrin-1 OS=Homo sapiens OX=9606 GN=ANK1 PE=1 SV=3			2	99	ESTPGSLSGTEQAEMK			cleaved S-E@N-term	-0.00708386	1650.73	826.374	1650.74	826.378	2	13	1.1.1.936.15	8.33235	5060.19	3114.6	8.3	0.1	1346.32
2	98.58	98.58	62.15	44.98	41.89	sp|P16157|ANK1_HUMAN	Ankyrin-1 OS=Homo sapiens OX=9606 GN=ANK1 PE=1 SV=3			2	99	FLLENGANQNVATEDGFTPLAVALQQGHENVVAHLINYGTK				0.0301977	4392.24	1099.07	4392.21	1099.06	4	18	1.1.1.1670.14	23.0131	57193.4	50206.9	22.98	0.1	7043.87
2	98.58	98.58	62.15	44.98	41.89	sp|P16157|ANK1_HUMAN	Ankyrin-1 OS=Homo sapiens OX=9606 GN=ANK1 PE=1 SV=3			2	99	FLLQHQADVNAK				-0.0107898	1382.72	692.367	1382.73	692.373	2	16	1.1.1.964.14	8.88648	6623.33	2612.72	8.99	0.14	1103.21
2	98.58	98.58	62.15	44.98	41.89	sp|P16157|ANK1_HUMAN	Ankyrin-1 OS=Homo sapiens OX=9606 GN=ANK1 PE=1 SV=3			2	99	FWLSDCPR	Carbamidomethyl(C)@6			-0.00216544	1079.48	540.749	1079.49	540.75	2	8	1.1.1.1175.5	13.1098	24973.6	16530.2	13.06	0.12	409.078
2	98.58	98.58	62.15	44.98	41.89	sp|P16157|ANK1_HUMAN	Ankyrin-1 OS=Homo sapiens OX=9606 GN=ANK1 PE=1 SV=3			2	99	GASPNVSNVKVETPLHMAAR			missed K-V@10	0.00743623	2077.08	693.368	2077.07	693.365	3	13	1.1.1.1034.13	10.2884	18875.4	11053.7	10.24	0.12	768.442
2	98.58	98.58	62.15	44.98	41.89	sp|P16157|ANK1_HUMAN	Ankyrin-1 OS=Homo sapiens OX=9606 GN=ANK1 PE=1 SV=3			2	99	GFTPLYMAAQENHLEVVK				0.00756794	2046.03	1024.02	2046.02	1024.02	2	12	1.1.1.1294.15	15.494	19654.5	12409.1	15.44	0.12	2199.65
2	98.58	98.58	62.15	44.98	41.89	sp|P16157|ANK1_HUMAN	Ankyrin-1 OS=Homo sapiens OX=9606 GN=ANK1 PE=1 SV=3			2	99	GGSPHSPAWNGYTPLHIAAK				0.00155205	2060.02	687.682	2060.02	687.682	3	10	1.1.1.1082.9	11.2482	35289.8	30501.2	11.22	0.12	1310.84
2	98.58	98.58	62.15	44.98	41.89	sp|P16157|ANK1_HUMAN	Ankyrin-1 OS=Homo sapiens OX=9606 GN=ANK1 PE=1 SV=3			2	99	HGVMVDATTR				0.00886657	1085.54	543.776	1085.53	543.772	2	12	1.1.1.830.6	6.25378	38.5909	38.5909			283.426
2	98.58	98.58	62.15	44.98	41.89	sp|P16157|ANK1_HUMAN	Ankyrin-1 OS=Homo sapiens OX=9606 GN=ANK1 PE=1 SV=3			2	99	IIALGPTGAQFLSPVIVEIPHFASHGR				-0.00781915	2826.55	707.644	2826.55	707.646	4	16	1.1.1.1623.5	22.0595	206581	26501.5	21.85	0.16	1345.42
2	98.58	98.58	62.15	44.98	41.89	sp|P16157|ANK1_HUMAN	Ankyrin-1 OS=Homo sapiens OX=9606 GN=ANK1 PE=1 SV=3			2	99	IITTDFPLYFVIMSR				0.00588076	1814.97	908.492	1814.96	908.489	2	11	1.1.1.1882.11	27.2658	52121.2	4381.2	26.92	0.16	408.367
2	98.58	98.58	62.15	44.98	41.89	sp|P16157|ANK1_HUMAN	Ankyrin-1 OS=Homo sapiens OX=9606 GN=ANK1 PE=1 SV=3			2	99	IPCAMPETVVIR	Carbamidomethyl(C)@3			-0.00450098	1384.72	693.365	1384.72	693.368	2	9	1.1.1.1172.12	13.0558	13413.7	7629.84	13.12	0.22	432.519
2	98.58	98.58	62.15	44.98	41.89	sp|P16157|ANK1_HUMAN	Ankyrin-1 OS=Homo sapiens OX=9606 GN=ANK1 PE=1 SV=3			2	99	IPLPPSWTDNPR				-0.00846094	1391.71	696.863	1391.72	696.867	2	12	1.1.1.1209.12	13.7946	21847.6	17272.4	13.94	0.34	671.429
2	98.58	98.58	62.15	44.98	41.89	sp|P16157|ANK1_HUMAN	Ankyrin-1 OS=Homo sapiens OX=9606 GN=ANK1 PE=1 SV=3			2	99	IRVENPNSLLEQSVALLNLWVIR			missed R-V@2	0.0196431	2675.53	892.851	2675.51	892.845	3	14	1.1.1.1954.10	28.7091	19206.2	7610.49	28.62	0.08	464.057
2	98.58	98.58	62.15	44.98	41.89	sp|P16157|ANK1_HUMAN	Ankyrin-1 OS=Homo sapiens OX=9606 GN=ANK1 PE=1 SV=3			2	99	ISEILLDHGAPIQAK				0.00050395	1603.89	535.639	1603.89	535.638	3	11	1.1.1.1107.6	11.7488	150121	74912.4	11.68	0.1	750.449
2	98.58	98.58	62.15	44.98	41.89	sp|P16157|ANK1_HUMAN	Ankyrin-1 OS=Homo sapiens OX=9606 GN=ANK1 PE=1 SV=3			2	99	KGNTALHIAALAGQDEVVR			missed K-G@1	0.0078636	1962.07	655.031	1962.06	655.029	3	12	1.1.1.1073.11	11.0691	49029.3	20493.8	10.98	0.14	808.327
2	98.58	98.58	62.15	44.98	41.89	sp|P16157|ANK1_HUMAN	Ankyrin-1 OS=Homo sapiens OX=9606 GN=ANK1 PE=1 SV=3			2	99	LALQAQPVPDELVTK				-0.00530693	1620.9	811.459	1620.91	811.462	2	17	1.1.1.1204.12	13.6946	35320.9	33009	13.66	0.16	2080.4
2	98.58	98.58	62.15	44.98	41.89	sp|P16157|ANK1_HUMAN	Ankyrin-1 OS=Homo sapiens OX=9606 GN=ANK1 PE=1 SV=3			2	99	LCQDYDTIGPEGGSLK	Carbamidomethyl(C)@2			-0.000982199	1751.8	876.909	1751.8	876.909	2	15	1.1.1.1066.16	10.9329	33146.6	15659.1	10.88	0.12	1062.88
2	98.58	98.58	62.15	44.98	41.89	sp|P16157|ANK1_HUMAN	Ankyrin-1 OS=Homo sapiens OX=9606 GN=ANK1 PE=1 SV=3			2	99	LDQVVESPAIPR				0.0059026	1322.73	662.37	1322.72	662.367	2	9	1.1.1.1076.12	11.1304	38507.1	8575.24	11.04	0.12	386.337
2	98.58	98.58	62.15	44.98	41.89	sp|P16157|ANK1_HUMAN	Ankyrin-1 OS=Homo sapiens OX=9606 GN=ANK1 PE=1 SV=3			2	99	LGYISVTDVLK				0.00455828	1206.69	604.352	1206.69	604.35	2	10	1.1.1.1379.3	17.1786	39045	36417.4	17.14	0.16	875.851
2	98.58	98.58	62.15	44.98	41.89	sp|P16157|ANK1_HUMAN	Ankyrin-1 OS=Homo sapiens OX=9606 GN=ANK1 PE=1 SV=3			2	99	LLCSVIGGTDQAQWEDITGTTK	Carbamidomethyl(C)@3			0.0166103	2392.18	1197.1	2392.16	1197.09	2	15	1.1.1.1390.16	17.4081	7504.33	6139.22	17.39	0.1	2583.8
2	98.58	98.58	62.15	44.98	41.89	sp|P16157|ANK1_HUMAN	Ankyrin-1 OS=Homo sapiens OX=9606 GN=ANK1 PE=1 SV=3			2	99	LLGNQATFSPIVTVEPR				0.00288586	1841.01	921.511	1841	921.51	2	15	1.1.1.1337.15	16.3511	50607.9	13894.5	16.42	0.12	1905.41
2	98.58	98.58	62.15	44.98	41.89	sp|P16157|ANK1_HUMAN	Ankyrin-1 OS=Homo sapiens OX=9606 GN=ANK1 PE=1 SV=3			2	99	LLLENNANPNLATTAGHTPLHIAAR				0.00957982	2621.41	874.812	2621.4	874.809	3	12	1.1.1.1146.15	12.5366	47601.9	26900.8	12.58	0.14	1642.51
2	98.58	98.58	62.15	44.98	41.89	sp|P16157|ANK1_HUMAN	Ankyrin-1 OS=Homo sapiens OX=9606 GN=ANK1 PE=1 SV=3			2	99	LSTPPPLAEEEGLASR				-0.00525303	1665.85	833.933	1665.86	833.936	2	13	1.1.1.1157.16	12.757	35339.2	12110.2	12.86	0.16	944.775
2	98.58	98.58	62.15	44.98	41.89	sp|P16157|ANK1_HUMAN	Ankyrin-1 OS=Homo sapiens OX=9606 GN=ANK1 PE=1 SV=3			2	99	LVPLVQATFPENAVTK				-0.011076	1725.96	863.985	1725.97	863.991	2	9	1.1.1.1350.15	16.6113	21483.4	13576.1	16.56	0.12	849.062
2	98.58	98.58	62.15	44.98	41.89	sp|P16157|ANK1_HUMAN	Ankyrin-1 OS=Homo sapiens OX=9606 GN=ANK1 PE=1 SV=3			2	99	LVPLVQATFPENAVTKR			missed K-R@16	-0.0130559	1882.05	628.359	1882.07	628.363	3	12	1.1.1.1232.9	14.2499	78684.6	25507.1	14.38	0.16	527.883
2	98.58	98.58	62.15	44.98	41.89	sp|P16157|ANK1_HUMAN	Ankyrin-1 OS=Homo sapiens OX=9606 GN=ANK1 PE=1 SV=3			2	99	MAVISEHLGLSWAELAR				-0.00834472	1881.97	628.33	1881.98	628.333	3	9	1.1.1.1435.5	18.2985	11635.6	6998.96	18.39	0.12	465.007
2	98.58	98.58	62.15	44.98	41.89	sp|P16157|ANK1_HUMAN	Ankyrin-1 OS=Homo sapiens OX=9606 GN=ANK1 PE=1 SV=3			2	99	NGASPNEVSSDGTTPLAIAK				-0.0106259	1927.94	964.976	1927.95	964.982	2	14	1.1.1.1061.14	10.8312	7159.32	6615.43	10.84	0.06	1235.17
2	98.58	98.58	62.15	44.98	41.89	sp|P16157|ANK1_HUMAN	Ankyrin-1 OS=Homo sapiens OX=9606 GN=ANK1 PE=1 SV=3			2	99	NGASPNEVSSDGTTPLAIAKR			missed K-R@20	-0.00961698	2084.04	695.687	2084.05	695.691	3	11	1.1.1.1011.12	9.82478	6577.66	6068.44	9.81	0.08	866.955
2	98.58	98.58	62.15	44.98	41.89	sp|P16157|ANK1_HUMAN	Ankyrin-1 OS=Homo sapiens OX=9606 GN=ANK1 PE=1 SV=3			2	99	NGLSPIHMAAQGDHLDCVR	Carbamidomethyl(C)@17			0.00591072	2089.98	523.503	2089.98	523.502	4	13	1.1.1.1045.5	10.5034	23842.9	21830.4	10.52	0.16	1302.54
2	98.58	98.58	62.15	44.98	41.89	sp|P16157|ANK1_HUMAN	Ankyrin-1 OS=Homo sapiens OX=9606 GN=ANK1 PE=1 SV=3			2	99	NGVDINTCNQNGLNGLHLASK	Carbamidomethyl(C)@8			-0.000260882	2238.08	747.034	2238.08	747.034	3	10	1.1.1.1099.13	11.5932	29804	21778.6	11.62	0.08	911.188
2	98.58	98.58	62.15	44.98	41.89	sp|P16157|ANK1_HUMAN	Ankyrin-1 OS=Homo sapiens OX=9606 GN=ANK1 PE=1 SV=3			2	99	RLGYISVTDVLK			missed R-L@1	-0.0111276	1362.78	682.395	1362.79	682.401	2	9	1.1.1.1241.10	14.4297	9538.43	4466.44	14.48	0.08	521.586
2	98.58	98.58	62.15	44.98	41.89	sp|P16157|ANK1_HUMAN	Ankyrin-1 OS=Homo sapiens OX=9606 GN=ANK1 PE=1 SV=3			2	99	SGLTPLHLVAQEGHVPVADVLIK				-0.000106918	2392.35	1197.18	2392.35	1197.18	2	15	1.1.1.1381.16	17.2289	2546.39	2155.98	17.25	0.06	2101.99
2	98.58	98.58	62.15	44.98	41.89	sp|P16157|ANK1_HUMAN	Ankyrin-1 OS=Homo sapiens OX=9606 GN=ANK1 PE=1 SV=3			2	99	SKLVPLVQATFPENAVTKR			missed K-L@2; missed K-R@18	0.00297026	2097.2	525.307	2097.19	525.306	4	11	1.1.1.1158.4	12.7671	21353.5	21300.9	12.78	0.08	430.47
2	98.58	98.58	62.15	44.98	41.89	sp|P16157|ANK1_HUMAN	Ankyrin-1 OS=Homo sapiens OX=9606 GN=ANK1 PE=1 SV=3			2	99	SRDIEVLEGMSLFAELSGNLVPVKK			missed R-D@2; missed K-K@24	0.0159272	2730.48	683.627	2730.46	683.623	4	13	1.1.1.1738.9	24.3739	10109.2	9430.55	24.36	0.14	306.617
2	98.58	98.58	62.15	44.98	41.89	sp|P16157|ANK1_HUMAN	Ankyrin-1 OS=Homo sapiens OX=9606 GN=ANK1 PE=1 SV=3			2	99	TAAVLLQNDPNPDVLSK				-0.000948618	1793.95	897.983	1793.95	897.983	2	18	1.1.1.1186.16	13.3396	55595.8	36378.8	13.29	0.1	2120.83
2	98.58	98.58	62.15	44.98	41.89	sp|P16157|ANK1_HUMAN	Ankyrin-1 OS=Homo sapiens OX=9606 GN=ANK1 PE=1 SV=3			2	99	TAEAVNFATLLYK				0.00372205	1439.77	720.892	1439.77	720.89	2	12	1.1.1.1444.10	18.4837	56398.7	45882.5	18.51	0.1	1810.64
2	98.58	98.58	62.15	44.98	41.89	sp|P16157|ANK1_HUMAN	Ankyrin-1 OS=Homo sapiens OX=9606 GN=ANK1 PE=1 SV=3			2	99	TGASIDAVTESGLTPLHVASFMGHLPIVK				0.00920792	2947.56	737.896	2947.55	737.894	4	11	1.1.1.1585.4	21.2941	69106.8	42875.2	21.39	0.2	1222.82
2	98.58	98.58	62.15	44.98	41.89	sp|P16157|ANK1_HUMAN	Ankyrin-1 OS=Homo sapiens OX=9606 GN=ANK1 PE=1 SV=3			2	99	TGFTPLHIAAHYENLNVAQLLLNR				-0.00563424	2704.44	677.117	2704.44	677.119	4	16	1.1.1.1547.10	20.5394	58029.6	37547.5	20.59	0.12	1473.53
2	98.58	98.58	62.15	44.98	41.89	sp|P16157|ANK1_HUMAN	Ankyrin-1 OS=Homo sapiens OX=9606 GN=ANK1 PE=1 SV=3			2	99	VENPNSLLEQSVALLNLWVIR				0.00833577	2406.34	1204.17	2406.33	1204.17	2	13	1.1.1.1992.16	29.476	88.4615	88.4615			915.386
2	98.58	98.58	62.15	44.98	41.89	sp|P16157|ANK1_HUMAN	Ankyrin-1 OS=Homo sapiens OX=9606 GN=ANK1 PE=1 SV=3			2	99	VKLALQAQPVPDELVTK			missed K-L@2	0.00684832	1848.08	617.034	1848.07	617.031	3	9	1.1.1.1167.4	12.9486	21777.8	18495.2	12.96	0.08	474.453
2	98.58	98.58	62.15	44.98	41.89	sp|P16157|ANK1_HUMAN	Ankyrin-1 OS=Homo sapiens OX=9606 GN=ANK1 PE=1 SV=3			2	99	VVTDETSFVLVSDKHR			missed K-H@14	-0.00184483	1830.95	916.48	1830.95	916.481	2	11	1.1.1.1047.15	10.5514	3327.9	1939.65	10.52	0.1	536.33
2	98.58	98.58	62.15	44.98	41.89	sp|P16157|ANK1_HUMAN	Ankyrin-1 OS=Homo sapiens OX=9606 GN=ANK1 PE=1 SV=3			1.72125	99	TKNGLSPIHMAAQGDHLDCVR	Deamidated(N)@3; Carbamidomethyl(C)@19		missed K-N@2	0.0239985	2320.13	581.04	2320.11	581.034	4	10	1.1.1.1032.9	10.2447	10617.7	6030.4	10.2	0.1	682.375
2	98.58	98.58	62.15	44.98	41.89	sp|P16157|ANK1_HUMAN	Ankyrin-1 OS=Homo sapiens OX=9606 GN=ANK1 PE=1 SV=3			1.60206	97.63	LLLQYDAEIDDITLDHLTPLHVAAHCGHHR	Carbamidomethyl(C)@26			-0.0023082	3472.73	695.553	3472.73	695.553	5	9	1.1.1.1335.7	16.3045	14140.1	13357.7	16.3	0.12	790.484
2	98.58	98.58	62.15	44.98	41.89	sp|P16157|ANK1_HUMAN	Ankyrin-1 OS=Homo sapiens OX=9606 GN=ANK1 PE=1 SV=3			1.10237	95.57	EIILETTTK				-0.00265822	1046.58	524.299	1046.59	524.3	2	7	1.1.1.1017.4	9.93878	13325.4	11288.9	9.97	0.12	603.654
2	98.58	98.58	62.15	44.98	41.89	sp|P16157|ANK1_HUMAN	Ankyrin-1 OS=Homo sapiens OX=9606 GN=ANK1 PE=1 SV=3			0.939302	91.07	DSSREPGGSLSFLR			missed R-E@4	0.00127478	1506.74	503.255	1506.74	503.255	3	5	1.1.1.1127.2	12.1458	11885.8	11059.9	12.14	0.24	174.367
2	98.58	98.58	62.15	44.98	41.89	sp|P16157|ANK1_HUMAN	Ankyrin-1 OS=Homo sapiens OX=9606 GN=ANK1 PE=1 SV=3			0.623423	80.86	DVDEEKELLDFVPKLDQVVESPAIPR			missed K-E@6; missed K-L@14	0.00615974	2979.55	745.895	2979.54	745.893	4	8	1.1.1.1658.12	22.77	7840.41	5887.85	22.72	0.22	641.44
2	98.58	98.58	62.15	44.98	41.89	sp|P16157|ANK1_HUMAN	Ankyrin-1 OS=Homo sapiens OX=9606 GN=ANK1 PE=1 SV=3			0.616185	99	EIILETTTKK			missed K-K@9	0.0464444	1174.73	588.371	1174.68	588.348	2	8	1.1.1.925.7	8.11137	143.73	109.99	8.09	0.04	402.126
2	98.58	98.58	62.15	44.98	41.89	sp|P16157|ANK1_HUMAN	Ankyrin-1 OS=Homo sapiens OX=9606 GN=ANK1 PE=1 SV=3			0.428291	68.62	LGYSPLHQAAQQGHTDIVTLLLK				0.0142672	2502.37	835.132	2502.36	835.127	3	9	1.1.1.1374.12	17.0869	48320.3	32886.8	17.14	0.16	2119.23
2	98.58	98.58	62.15	44.98	41.89	sp|P16157|ANK1_HUMAN	Ankyrin-1 OS=Homo sapiens OX=9606 GN=ANK1 PE=1 SV=3			0.416801	99	GASVNFTPQNGITPLHIASR	Oxidation(N)@5	Oxidation(N)@233		-0.00410823	2095.08	699.366	2095.08	699.368	3	11	1.1.1.1186.14	13.3379	23891.1	21207	13.31	0.1	759.995
2	98.58	98.58	62.15	44.98	41.89	sp|P16157|ANK1_HUMAN	Ankyrin-1 OS=Homo sapiens OX=9606 GN=ANK1 PE=1 SV=3			0.394695	63.37	VMELLLK				-0.00667097	844.503	423.259	844.509	423.262	2	5	1.1.1.1213.2	13.8659	8570.32	6956.23	13.9	0.1	67.3074
2	98.58	98.58	62.15	44.98	41.89	sp|P16157|ANK1_HUMAN	Ankyrin-1 OS=Homo sapiens OX=9606 GN=ANK1 PE=1 SV=3			0.189096	40.21	EGHVETVLALLEKEASQACMTKK	Carbamidomethyl(C)@19		missed K-E@13; missed K-K@22	0.00563989	2571.31	643.835	2571.3	643.833	4	7	1.1.1.1446.5	18.52	22280.7	8372	18.46	0.1	411.577
2	98.58	98.58	62.15	44.98	41.89	sp|P16157|ANK1_HUMAN	Ankyrin-1 OS=Homo sapiens OX=9606 GN=ANK1 PE=1 SV=3			0.185087	99	EGQNANMENLYTALQSIDRGEIVNMLEGSGR	Glu->pyro-Glu@N-term; Deamidated(N)@6; Oxidation(M)@7; Deamidated(N)@9		missed R-G@19	0.0453216	3408.6	1137.21	3408.56	1137.19	3	14	1.1.1.1766.15	24.9386	7761.93	6575.61	24.98	0.12	1657.41
2	98.58	98.58	62.15	44.98	41.89	sp|P16157|ANK1_HUMAN	Ankyrin-1 OS=Homo sapiens OX=9606 GN=ANK1 PE=1 SV=3			0.119758	27.01	TLEQHENFVEVAR				-0.00667179	1570.77	524.596	1570.77	524.599	3	6	1.1.1.1007.5	9.73862	2597.7	1922.56	9.69	0.14	363.146
2	98.58	98.58	62.15	44.98	41.89	sp|P16157|ANK1_HUMAN	Ankyrin-1 OS=Homo sapiens OX=9606 GN=ANK1 PE=1 SV=3			0.0877779	22.76	VAELLLER				-0.00104755	941.554	471.784	941.555	471.785	2	3	1.1.1.1122.3	12.0473	3540.06	2914.84	12.06	0.24	79.9026
2	98.58	98.58	62.15	44.98	41.89	sp|P16157|ANK1_HUMAN	Ankyrin-1 OS=Homo sapiens OX=9606 GN=ANK1 PE=1 SV=3			0.0716042	15.72	IPLPPSWTDNPRDSGEGDTTSLR			missed R-D@12	0.00786818	2510.21	837.745	2510.2	837.742	3	6	1.1.1.1182.13	13.2568	6753.39	3070.6	13.22	0.06	519.686
2	98.58	98.58	62.15	44.98	41.89	sp|P16157|ANK1_HUMAN	Ankyrin-1 OS=Homo sapiens OX=9606 GN=ANK1 PE=1 SV=3			0.0177288	18.75	NGLTPLHVAVHHNNLDIVK	Deamidated(N)@1			-0.00518279	2091.12	698.046	2091.12	698.048	3	7	1.1.1.1105.13	11.7143	25286.5	23640.3	11.72	0.1	829.319
2	98.58	98.58	62.15	44.98	41.89	sp|P16157|ANK1_HUMAN	Ankyrin-1 OS=Homo sapiens OX=9606 GN=ANK1 PE=1 SV=3			0.000434506	99	NQATFSPIVTVEPR	Deamidated(N)@1		cleaved G-N@N-term	-0.0345405	1558.76	780.39	1558.8	780.407	2	11	1.1.1.1188.15	13.3788	25724	2657.23	13.47	0.1	745.301
2	98.58	98.58	62.15	44.98	41.89	sp|P16157|ANK1_HUMAN	Ankyrin-1 OS=Homo sapiens OX=9606 GN=ANK1 PE=1 SV=3			0	83.39	DSSREPGGSLSFLR			missed R-E@4	0.0058021	1506.75	754.381	1506.74	754.379	2	7	1.1.1.1121.13	12.036	5146.39	4559.46	12.16	0.26	552.124
2	98.58	98.58	62.15	44.98	41.89	sp|P16157|ANK1_HUMAN	Ankyrin-1 OS=Homo sapiens OX=9606 GN=ANK1 PE=1 SV=3			0	19.44	DSSREPGGSLSFLR			missed R-E@4	0.00127478	1506.74	503.255	1506.74	503.255	3	4	1.1.1.1133.2	12.2652	11885.8	3804.98	12.14	0.24	152.325
2	98.58	98.58	62.15	44.98	41.89	sp|P16157|ANK1_HUMAN	Ankyrin-1 OS=Homo sapiens OX=9606 GN=ANK1 PE=1 SV=3			0	99	EGHVETVLALLEKEASQACMTK	Carbamidomethyl(C)@19		missed K-E@13	-0.000823531	2443.21	815.41	2443.21	815.41	3	12	1.1.1.1546.12	20.5213	11715.5	7668.4	20.61	0.16	847.162
2	98.58	98.58	62.15	44.98	41.89	sp|P16157|ANK1_HUMAN	Ankyrin-1 OS=Homo sapiens OX=9606 GN=ANK1 PE=1 SV=3			0	89.47	EGHVETVLALLEKEASQACMTK	Carbamidomethyl(C)@19		missed K-E@13	0.00395777	2443.21	611.81	2443.21	611.809	4	8	1.1.1.1551.4	20.6143	11159.6	9454.13	20.57	0.12	333.906
2	98.58	98.58	62.15	44.98	41.89	sp|P16157|ANK1_HUMAN	Ankyrin-1 OS=Homo sapiens OX=9606 GN=ANK1 PE=1 SV=3			0	75.54	EIILETTTK				-0.00265822	1046.58	524.299	1046.59	524.3	2	6	1.1.1.1021.5	10.0198	13325.4	7510.49	9.97	0.12	434.668
2	98.58	98.58	62.15	44.98	41.89	sp|P16157|ANK1_HUMAN	Ankyrin-1 OS=Homo sapiens OX=9606 GN=ANK1 PE=1 SV=3			0	98.4	ELQFSVEDINR				0.00125823	1348.66	675.339	1348.66	675.338	2	7	1.1.1.1228.12	14.1731	19016.3	5075.35	14.06	0.14	302.418
2	98.58	98.58	62.15	44.98	41.89	sp|P16157|ANK1_HUMAN	Ankyrin-1 OS=Homo sapiens OX=9606 GN=ANK1 PE=1 SV=3			0	98.22	ELQFSVEDINR				0.00125823	1348.66	675.339	1348.66	675.338	2	6	1.1.1.1235.12	14.3121	19016.3	4777.51	14.06	0.14	199.557
2	98.58	98.58	62.15	44.98	41.89	sp|P16157|ANK1_HUMAN	Ankyrin-1 OS=Homo sapiens OX=9606 GN=ANK1 PE=1 SV=3			0	99	ELVNYGANVNAQSQK	Oxidation(N)@10	Oxidation(N)@105		-0.00641503	1649.79	825.904	1649.8	825.908	2	14	1.1.1.949.15	8.59017	9676.03	3280.36	8.66	0.12	1554.85
2	98.58	98.58	62.15	44.98	41.89	sp|P16157|ANK1_HUMAN	Ankyrin-1 OS=Homo sapiens OX=9606 GN=ANK1 PE=1 SV=3			0	99	ELVNYGANVNAQSQK	Oxidation(N)@10	Oxidation(N)@105		-0.00641503	1649.79	825.904	1649.8	825.908	2	16	1.1.1.955.14	8.70817	9676.03	6935.28	8.66	0.12	2909.38
2	98.58	98.58	62.15	44.98	41.89	sp|P16157|ANK1_HUMAN	Ankyrin-1 OS=Homo sapiens OX=9606 GN=ANK1 PE=1 SV=3			0	99	ELVNYGANVNAQSQK				-0.0048648	1633.8	817.908	1633.81	817.91	2	16	1.1.1.968.16	8.96832	24199.3	16677.1	8.91	0.1	5317.77
2	98.58	98.58	62.15	44.98	41.89	sp|P16157|ANK1_HUMAN	Ankyrin-1 OS=Homo sapiens OX=9606 GN=ANK1 PE=1 SV=3			0	99	ELVNYGANVNAQSQK				-0.0048648	1633.8	817.908	1633.81	817.91	2	12	1.1.1.975.15	9.10732	24199.3	4196.16	8.91	0.1	1926.9
2	98.58	98.58	62.15	44.98	41.89	sp|P16157|ANK1_HUMAN	Ankyrin-1 OS=Homo sapiens OX=9606 GN=ANK1 PE=1 SV=3			0	99	ELVNYGANVNAQSQK				-0.00169134	1633.8	817.909	1633.81	817.91	2	11	1.1.1.983.15	9.26763	2807.07	2707.22	9.24	0.16	927.982
2	98.58	98.58	62.15	44.98	41.89	sp|P16157|ANK1_HUMAN	Ankyrin-1 OS=Homo sapiens OX=9606 GN=ANK1 PE=1 SV=3			0	99	ELVNYGANVNAQSQK	Oxidation(N)@10	Oxidation(N)@105		-0.00641503	1649.79	825.904	1649.8	825.908	2	12	1.1.1.961.16	8.82848	9676.03	1975.55	8.66	0.12	1069.53
2	98.58	98.58	62.15	44.98	41.89	sp|P16157|ANK1_HUMAN	Ankyrin-1 OS=Homo sapiens OX=9606 GN=ANK1 PE=1 SV=3			0	99	ELVNYGANVNAQSQK				-0.00176235	1633.8	545.609	1633.81	545.609	3	10	1.1.1.966.7	8.92082	7631.97	7407.09	8.93	0.1	1109.26
2	98.58	98.58	62.15	44.98	41.89	sp|P16157|ANK1_HUMAN	Ankyrin-1 OS=Homo sapiens OX=9606 GN=ANK1 PE=1 SV=3			0	99	ELVNYGANVNAQSQK				-0.0048648	1633.8	817.908	1633.81	817.91	2	9	1.1.1.970.15	9.00748	24199.3	9705.87	8.91	0.1	2011.97
2	98.58	98.58	62.15	44.98	41.89	sp|P16157|ANK1_HUMAN	Ankyrin-1 OS=Homo sapiens OX=9606 GN=ANK1 PE=1 SV=3			0	99	ESTPGSLSGTEQAEMK			cleaved S-E@N-term	-0.00708386	1650.73	826.374	1650.74	826.378	2	12	1.1.1.930.13	8.21635	5060.19	823.14	8.3	0.1	1216.85
2	98.58	98.58	62.15	44.98	41.89	sp|P16157|ANK1_HUMAN	Ankyrin-1 OS=Homo sapiens OX=9606 GN=ANK1 PE=1 SV=3			0	99	ESTPGSLSGTEQAEMK			cleaved S-E@N-term	-0.00708386	1650.73	826.374	1650.74	826.378	2	10	1.1.1.942.14	8.45052	5060.19	813.53	8.3	0.1	908.039
2	98.58	98.58	62.15	44.98	41.89	sp|P16157|ANK1_HUMAN	Ankyrin-1 OS=Homo sapiens OX=9606 GN=ANK1 PE=1 SV=3			0	99	FLLENGANQNVATEDGFTPLAVALQQGHENVVAHLINYGTK				0.0301977	4392.24	1099.07	4392.21	1099.06	4	14	1.1.1.1673.16	23.075	57193.4	24789.3	22.98	0.1	3802.39
2	98.58	98.58	62.15	44.98	41.89	sp|P16157|ANK1_HUMAN	Ankyrin-1 OS=Homo sapiens OX=9606 GN=ANK1 PE=1 SV=3			0	68.76	FLLENGANQNVATEDGFTPLAVALQQGHENVVAHLINYGTK				0.0301977	4392.24	1099.07	4392.21	1099.06	4	10	1.1.1.1664.15	22.8932	57193.4	14864.9	22.98	0.1	3421.34
2	98.58	98.58	62.15	44.98	41.89	sp|P16157|ANK1_HUMAN	Ankyrin-1 OS=Homo sapiens OX=9606 GN=ANK1 PE=1 SV=3			0	61.74	FLLENGANQNVATEDGFTPLAVALQQGHENVVAHLINYGTK				0.0301977	4392.24	1099.07	4392.21	1099.06	4	16	1.1.1.1672.15	23.0541	57193.4	34206.9	22.98	0.1	5069.02
2	98.58	98.58	62.15	44.98	41.89	sp|P16157|ANK1_HUMAN	Ankyrin-1 OS=Homo sapiens OX=9606 GN=ANK1 PE=1 SV=3			0	99	FLLQHQADVNAK				-0.00497375	1382.73	461.916	1382.73	461.917	3	9	1.1.1.966.3	8.91748	30374.4	24736.1	8.95	0.14	1547.7
2	98.58	98.58	62.15	44.98	41.89	sp|P16157|ANK1_HUMAN	Ankyrin-1 OS=Homo sapiens OX=9606 GN=ANK1 PE=1 SV=3			0	89.22	FLLQHQADVNAK				-0.00497375	1382.73	461.916	1382.73	461.917	3	7	1.1.1.972.3	9.03748	30374.4	15204.1	8.95	0.14	706.366
2	98.58	98.58	62.15	44.98	41.89	sp|P16157|ANK1_HUMAN	Ankyrin-1 OS=Homo sapiens OX=9606 GN=ANK1 PE=1 SV=3			0	65.01	FLLQHQADVNAK				-0.00497375	1382.73	461.916	1382.73	461.917	3	6	1.1.1.999.3	9.57645	1718	1352.68	9.55	0.08	259.262
2	98.58	98.58	62.15	44.98	41.89	sp|P16157|ANK1_HUMAN	Ankyrin-1 OS=Homo sapiens OX=9606 GN=ANK1 PE=1 SV=3			0	42.98	FLLQHQADVNAK				0.00427229	1382.73	461.919	1382.73	461.917	3	5	1.1.1.981.2	9.21732	4457.18	3499.88	9.19	0.1	345.402
2	98.58	98.58	62.15	44.98	41.89	sp|P16157|ANK1_HUMAN	Ankyrin-1 OS=Homo sapiens OX=9606 GN=ANK1 PE=1 SV=3			0	36.26	FLLQHQADVNAK				-0.0107898	1382.72	692.367	1382.73	692.373	2	9	1.1.1.970.12	9.00498	6623.33	6263.48	8.99	0.14	3620.26
2	98.58	98.58	62.15	44.98	41.89	sp|P16157|ANK1_HUMAN	Ankyrin-1 OS=Homo sapiens OX=9606 GN=ANK1 PE=1 SV=3			0	99	FWLSDCPR	Carbamidomethyl(C)@6			-0.00216544	1079.48	540.749	1079.49	540.75	2	7	1.1.1.1170.5	13.0096	24973.6	18049.9	13.06	0.12	395.433
2	98.58	98.58	62.15	44.98	41.89	sp|P16157|ANK1_HUMAN	Ankyrin-1 OS=Homo sapiens OX=9606 GN=ANK1 PE=1 SV=3			0	99	GASPNVSNVKVETPLHMAAR			missed K-V@10	0.00743623	2077.08	693.368	2077.07	693.365	3	11	1.1.1.1029.11	10.1856	18875.4	11174.8	10.24	0.12	1003.4
2	98.58	98.58	62.15	44.98	41.89	sp|P16157|ANK1_HUMAN	Ankyrin-1 OS=Homo sapiens OX=9606 GN=ANK1 PE=1 SV=3			0	99	GASPNVSNVKVETPLHMAAR			missed K-V@10	0.0109407	2077.08	520.279	2077.07	520.276	4	10	1.1.1.1034.5	10.2818	47849.1	30947	10.24	0.12	482.95
2	98.58	98.58	62.15	44.98	41.89	sp|P16157|ANK1_HUMAN	Ankyrin-1 OS=Homo sapiens OX=9606 GN=ANK1 PE=1 SV=3			0	91.22	GASVNFTPQNGITPLHIASR	Oxidation(F)@6	Oxidation(F)@234		-0.00410823	2095.08	699.366	2095.08	699.368	3	11	1.1.1.1186.14	13.3379	23891.1	21207	13.31	0.1	759.995
2	98.58	98.58	62.15	44.98	41.89	sp|P16157|ANK1_HUMAN	Ankyrin-1 OS=Homo sapiens OX=9606 GN=ANK1 PE=1 SV=3			0	31.46	GASVNFTPQNGITPLHIASR	Oxidation(P)@8	Oxidation(P)@236		-0.00410823	2095.08	699.366	2095.08	699.368	3	10	1.1.1.1186.14	13.3379	23891.1	21207	13.31	0.1	759.995
2	98.58	98.58	62.15	44.98	41.89	sp|P16157|ANK1_HUMAN	Ankyrin-1 OS=Homo sapiens OX=9606 GN=ANK1 PE=1 SV=3			0	98.02	GFTPLYMAAQENHLEVVK				0.00756794	2046.03	1024.02	2046.02	1024.02	2	12	1.1.1.1291.16	15.4352	19654.5	19119.5	15.44	0.12	3000
2	98.58	98.58	62.15	44.98	41.89	sp|P16157|ANK1_HUMAN	Ankyrin-1 OS=Homo sapiens OX=9606 GN=ANK1 PE=1 SV=3			0	91.73	GFTPLYMAAQENHLEVVK				0.00649471	2046.03	1024.02	2046.02	1024.02	2	10	1.1.1.1289.16	15.3954	19654.5	13935.4	15.44	0.12	2648.72
2	98.58	98.58	62.15	44.98	41.89	sp|P16157|ANK1_HUMAN	Ankyrin-1 OS=Homo sapiens OX=9606 GN=ANK1 PE=1 SV=3			0	15.61	GFTPLYMAAQENHLEVVK				0.00552836	2046.03	683.017	2046.02	683.015	3	7	1.1.1.1288.13	15.373	72737.3	36938.9	15.46	0.14	1410.6
2	98.58	98.58	62.15	44.98	41.89	sp|P16157|ANK1_HUMAN	Ankyrin-1 OS=Homo sapiens OX=9606 GN=ANK1 PE=1 SV=3			0	85.26	GGSPHSPAWNGYTPLHIAAK				-0.00376935	2060.02	516.012	2060.02	516.013	4	7	1.1.1.1083.4	11.2642	71098.2	55180.9	11.22	0.12	856.559
2	98.58	98.58	62.15	44.98	41.89	sp|P16157|ANK1_HUMAN	Ankyrin-1 OS=Homo sapiens OX=9606 GN=ANK1 PE=1 SV=3			0	99	HGVMVDATTR	Oxidation(M)@4			0.00193256	1101.53	551.77	1101.52	551.769	2	12	1.1.1.691.2	4.12372	295.08	175.78	4.18	0.22	91.4215
2	98.58	98.58	62.15	44.98	41.89	sp|P16157|ANK1_HUMAN	Ankyrin-1 OS=Homo sapiens OX=9606 GN=ANK1 PE=1 SV=3			0	99	HGVMVDATTR	Oxidation(M)@4			0.00193256	1101.53	551.77	1101.52	551.769	2	13	1.1.1.700.2	4.2272	295.08	254.45	4.18	0.22	150.699
2	98.58	98.58	62.15	44.98	41.89	sp|P16157|ANK1_HUMAN	Ankyrin-1 OS=Homo sapiens OX=9606 GN=ANK1 PE=1 SV=3			0	99	HGVMVDATTR	Oxidation(M)@4			0.00193256	1101.53	551.77	1101.52	551.769	2	14	1.1.1.713.2	4.33903	295.08	177.85	4.18	0.22	105.017
2	98.58	98.58	62.15	44.98	41.89	sp|P16157|ANK1_HUMAN	Ankyrin-1 OS=Homo sapiens OX=9606 GN=ANK1 PE=1 SV=3			0	99	HGVMVDATTR	Oxidation(M)@4			0.00193256	1101.53	551.77	1101.52	551.769	2	11	1.1.1.724.2	4.43987	295.08	110.01	4.18	0.22	82.775
2	98.58	98.58	62.15	44.98	41.89	sp|P16157|ANK1_HUMAN	Ankyrin-1 OS=Homo sapiens OX=9606 GN=ANK1 PE=1 SV=3			0	99	HGVMVDATTR	Oxidation(M)@4			0.00498402	1101.53	551.772	1101.52	551.769	2	10	1.1.1.739.3	4.63268	115.59	110.7	4.62	0.41	96.5325
2	98.58	98.58	62.15	44.98	41.89	sp|P16157|ANK1_HUMAN	Ankyrin-1 OS=Homo sapiens OX=9606 GN=ANK1 PE=1 SV=3			0	99	HGVMVDATTR	Oxidation(M)@4			0.00498402	1101.53	551.772	1101.52	551.769	2	11	1.1.1.745.3	4.73402	115.59	110.63	4.62	0.41	99.5813
2	98.58	98.58	62.15	44.98	41.89	sp|P16157|ANK1_HUMAN	Ankyrin-1 OS=Homo sapiens OX=9606 GN=ANK1 PE=1 SV=3			0	99	HGVMVDATTR	Oxidation(M)@4			0.00498402	1101.53	551.772	1101.52	551.769	2	11	1.1.1.752.2	4.85618	115.59	92.91	4.62	0.41	72.329
2	98.58	98.58	62.15	44.98	41.89	sp|P16157|ANK1_HUMAN	Ankyrin-1 OS=Homo sapiens OX=9606 GN=ANK1 PE=1 SV=3			0	99	HGVMVDATTR	Oxidation(M)@4			-0.0146674	1101.51	551.762	1101.52	551.769	2	9	1.1.1.761.2	4.976	6.80727	6.80727			79.626
2	98.58	98.58	62.15	44.98	41.89	sp|P16157|ANK1_HUMAN	Ankyrin-1 OS=Homo sapiens OX=9606 GN=ANK1 PE=1 SV=3			0	99	HGVMVDATTR				0.00105481	1085.53	543.772	1085.53	543.772	2	11	1.1.1.776.7	5.222	1934.52	288.63	5.34	0.36	209.155
2	98.58	98.58	62.15	44.98	41.89	sp|P16157|ANK1_HUMAN	Ankyrin-1 OS=Homo sapiens OX=9606 GN=ANK1 PE=1 SV=3			0	99	HGVMVDATTR				0.00105481	1085.53	543.772	1085.53	543.772	2	16	1.1.1.782.6	5.33483	1934.52	1911.99	5.34	0.36	1038.22
2	98.58	98.58	62.15	44.98	41.89	sp|P16157|ANK1_HUMAN	Ankyrin-1 OS=Homo sapiens OX=9606 GN=ANK1 PE=1 SV=3			0	99	HGVMVDATTR				0.00105481	1085.53	543.772	1085.53	543.772	2	10	1.1.1.788.5	5.44498	1934.52	1295.74	5.34	0.36	574.066
2	98.58	98.58	62.15	44.98	41.89	sp|P16157|ANK1_HUMAN	Ankyrin-1 OS=Homo sapiens OX=9606 GN=ANK1 PE=1 SV=3			0	99	HGVMVDATTR				0.00105481	1085.53	543.772	1085.53	543.772	2	12	1.1.1.794.6	5.56115	1934.52	975.23	5.34	0.36	499.144
2	98.58	98.58	62.15	44.98	41.89	sp|P16157|ANK1_HUMAN	Ankyrin-1 OS=Homo sapiens OX=9606 GN=ANK1 PE=1 SV=3			0	99	HGVMVDATTR				0.00105481	1085.53	543.772	1085.53	543.772	2	12	1.1.1.800.6	5.67632	1934.52	820.24	5.34	0.36	462.358
2	98.58	98.58	62.15	44.98	41.89	sp|P16157|ANK1_HUMAN	Ankyrin-1 OS=Homo sapiens OX=9606 GN=ANK1 PE=1 SV=3			0	99	HGVMVDATTR				0.00105481	1085.53	543.772	1085.53	543.772	2	13	1.1.1.806.4	5.79213	1934.52	691.88	5.34	0.36	367.274
2	98.58	98.58	62.15	44.98	41.89	sp|P16157|ANK1_HUMAN	Ankyrin-1 OS=Homo sapiens OX=9606 GN=ANK1 PE=1 SV=3			0	99	HGVMVDATTR				0.00105481	1085.53	543.772	1085.53	543.772	2	14	1.1.1.812.8	5.91013	1934.52	648.38	5.34	0.36	416.756
2	98.58	98.58	62.15	44.98	41.89	sp|P16157|ANK1_HUMAN	Ankyrin-1 OS=Homo sapiens OX=9606 GN=ANK1 PE=1 SV=3			0	99	HGVMVDATTR				-0.00321725	1085.53	543.77	1085.53	543.772	2	11	1.1.1.818.6	6.02213	583.08	363.97	6.07	0.19	317.913
2	98.58	98.58	62.15	44.98	41.89	sp|P16157|ANK1_HUMAN	Ankyrin-1 OS=Homo sapiens OX=9606 GN=ANK1 PE=1 SV=3			0	99	HGVMVDATTR				-0.00321725	1085.53	543.77	1085.53	543.772	2	14	1.1.1.824.7	6.13962	583.08	349.37	6.07	0.19	277.408
2	98.58	98.58	62.15	44.98	41.89	sp|P16157|ANK1_HUMAN	Ankyrin-1 OS=Homo sapiens OX=9606 GN=ANK1 PE=1 SV=3			0	99	HGVMVDATTR				0.00959892	1085.54	543.777	1085.53	543.772	2	9	1.1.1.842.6	6.48527	511.48	459.04	6.5	0.23	271.93
2	98.58	98.58	62.15	44.98	41.89	sp|P16157|ANK1_HUMAN	Ankyrin-1 OS=Homo sapiens OX=9606 GN=ANK1 PE=1 SV=3			0	99	HGVMVDATTR				-0.00455989	1085.52	543.769	1085.53	543.772	2	11	1.1.1.848.6	6.60543	421.45	366.57	6.63	0.12	292.853
2	98.58	98.58	62.15	44.98	41.89	sp|P16157|ANK1_HUMAN	Ankyrin-1 OS=Homo sapiens OX=9606 GN=ANK1 PE=1 SV=3			0	99	HGVMVDATTR				0.00544892	1085.53	543.774	1085.53	543.772	2	12	1.1.1.858.7	6.80108	291.45	270.45	6.79	0.1	278.958
2	98.58	98.58	62.15	44.98	41.89	sp|P16157|ANK1_HUMAN	Ankyrin-1 OS=Homo sapiens OX=9606 GN=ANK1 PE=1 SV=3			0	99	HGVMVDATTR				-0.00224078	1085.53	543.771	1085.53	543.772	2	10	1.1.1.864.7	6.91625	373.85	316.71	6.96	0.16	276.209
2	98.58	98.58	62.15	44.98	41.89	sp|P16157|ANK1_HUMAN	Ankyrin-1 OS=Homo sapiens OX=9606 GN=ANK1 PE=1 SV=3			0	51.13	HGVMVDATTR	Carbamyl@N-term			0.00674196	1128.54	565.278	1128.53	565.275	2	6	1.1.1.905.10	7.71822	490.52	341.87	7.81	0.2	332.857
2	98.58	98.58	62.15	44.98	41.89	sp|P16157|ANK1_HUMAN	Ankyrin-1 OS=Homo sapiens OX=9606 GN=ANK1 PE=1 SV=3			0	99	IIALGPTGAQFLSPVIVEIPHFASHGR				-0.00781915	2826.55	707.644	2826.55	707.646	4	20	1.1.1.1613.7	21.8587	206581	206441	21.85	0.16	6254.07
2	98.58	98.58	62.15	44.98	41.89	sp|P16157|ANK1_HUMAN	Ankyrin-1 OS=Homo sapiens OX=9606 GN=ANK1 PE=1 SV=3			0	99	IIALGPTGAQFLSPVIVEIPHFASHGR				-0.00781915	2826.55	707.644	2826.55	707.646	4	18	1.1.1.1618.7	21.9597	206581	111531	21.85	0.16	3405.64
2	98.58	98.58	62.15	44.98	41.89	sp|P16157|ANK1_HUMAN	Ankyrin-1 OS=Homo sapiens OX=9606 GN=ANK1 PE=1 SV=3			0	99	IIALGPTGAQFLSPVIVEIPHFASHGR				0.0025329	2826.56	943.193	2826.55	943.192	3	12	1.1.1.1618.15	21.9664	23987.6	12799.9	21.85	0.16	1726.28
2	98.58	98.58	62.15	44.98	41.89	sp|P16157|ANK1_HUMAN	Ankyrin-1 OS=Homo sapiens OX=9606 GN=ANK1 PE=1 SV=3			0	99	IIALGPTGAQFLSPVIVEIPHFASHGR				-0.00781915	2826.55	707.644	2826.55	707.646	4	12	1.1.1.1611.8	21.8195	206581	174598	21.85	0.16	1405.4
2	98.58	98.58	62.15	44.98	41.89	sp|P16157|ANK1_HUMAN	Ankyrin-1 OS=Homo sapiens OX=9606 GN=ANK1 PE=1 SV=3			0	99	IIALGPTGAQFLSPVIVEIPHFASHGR				0.0025329	2826.56	943.193	2826.55	943.192	3	11	1.1.1.1613.15	21.8654	23987.6	21620.3	21.85	0.16	3392.05
2	98.58	98.58	62.15	44.98	41.89	sp|P16157|ANK1_HUMAN	Ankyrin-1 OS=Homo sapiens OX=9606 GN=ANK1 PE=1 SV=3			0	99	IIALGPTGAQFLSPVIVEIPHFASHGR				-0.00781915	2826.55	707.644	2826.55	707.646	4	9	1.1.1.1628.7	22.1625	206581	13299	21.85	0.16	911.188
2	98.58	98.58	62.15	44.98	41.89	sp|P16157|ANK1_HUMAN	Ankyrin-1 OS=Homo sapiens OX=9606 GN=ANK1 PE=1 SV=3			0	99	IIALGPTGAQFLSPVIVEIPHFASHGR				-0.00639834	2826.55	566.317	2826.55	566.318	5	9	1.1.1.1612.2	21.8344	41514.8	37110.2	21.87	0.14	533.281
2	98.58	98.58	62.15	44.98	41.89	sp|P16157|ANK1_HUMAN	Ankyrin-1 OS=Homo sapiens OX=9606 GN=ANK1 PE=1 SV=3			0	98.66	IIALGPTGAQFLSPVIVEIPHFASHGR				0.0025329	2826.56	943.193	2826.55	943.192	3	9	1.1.1.1608.13	21.7634	23987.6	6459.35	21.85	0.16	1466.38
2	98.58	98.58	62.15	44.98	41.89	sp|P16157|ANK1_HUMAN	Ankyrin-1 OS=Homo sapiens OX=9606 GN=ANK1 PE=1 SV=3			0	97.69	IIALGPTGAQFLSPVIVEIPHFASHGR				0.0025329	2826.56	943.193	2826.55	943.192	3	10	1.1.1.1608.14	21.7642	23987.6	6601.5	21.85	0.16	1213.42
2	98.58	98.58	62.15	44.98	41.89	sp|P16157|ANK1_HUMAN	Ankyrin-1 OS=Homo sapiens OX=9606 GN=ANK1 PE=1 SV=3			0	99	IITTDFPLYFVIMSR				0.00588076	1814.97	908.492	1814.96	908.489	2	15	1.1.1.1865.13	26.9285	52121.2	51138.2	26.92	0.16	3369.71
2	98.58	98.58	62.15	44.98	41.89	sp|P16157|ANK1_HUMAN	Ankyrin-1 OS=Homo sapiens OX=9606 GN=ANK1 PE=1 SV=3			0	99	IITTDFPLYFVIMSR				0.00588076	1814.97	908.492	1814.96	908.489	2	14	1.1.1.1870.11	27.0271	52121.2	22054.6	26.92	0.16	1576.74
2	98.58	98.58	62.15	44.98	41.89	sp|P16157|ANK1_HUMAN	Ankyrin-1 OS=Homo sapiens OX=9606 GN=ANK1 PE=1 SV=3			0	99	IITTDFPLYFVIMSR				-0.00596411	1814.96	605.993	1814.96	605.995	3	8	1.1.1.1865.2	26.9193	32552.4	32392.4	26.92	0.14	255.136
2	98.58	98.58	62.15	44.98	41.89	sp|P16157|ANK1_HUMAN	Ankyrin-1 OS=Homo sapiens OX=9606 GN=ANK1 PE=1 SV=3			0	99	IITTDFPLYFVIMSR				-0.00596411	1814.96	605.993	1814.96	605.995	3	7	1.1.1.1871.3	27.0406	32552.4	11437.4	26.92	0.14	143.928
2	98.58	98.58	62.15	44.98	41.89	sp|P16157|ANK1_HUMAN	Ankyrin-1 OS=Homo sapiens OX=9606 GN=ANK1 PE=1 SV=3			0	99	IITTDFPLYFVIMSR				0.00588076	1814.97	908.492	1814.96	908.489	2	9	1.1.1.1876.13	27.1481	52121.2	7393.32	26.92	0.16	596.112
2	98.58	98.58	62.15	44.98	41.89	sp|P16157|ANK1_HUMAN	Ankyrin-1 OS=Homo sapiens OX=9606 GN=ANK1 PE=1 SV=3			0	17.38	IITTDFPLYFVIMSR				-0.00596411	1814.96	605.993	1814.96	605.995	3	4	1.1.1.1860.3	26.8195	32552.4	4810.62	26.92	0.14	211.103
2	98.58	98.58	62.15	44.98	41.89	sp|P16157|ANK1_HUMAN	Ankyrin-1 OS=Homo sapiens OX=9606 GN=ANK1 PE=1 SV=3			0	99	IPLPPSWTDNPR				-0.00101544	1391.72	696.867	1391.72	696.867	2	11	1.1.1.1226.13	14.1339	18045.9	17649.2	14.12	0.26	814.425
2	98.58	98.58	62.15	44.98	41.89	sp|P16157|ANK1_HUMAN	Ankyrin-1 OS=Homo sapiens OX=9606 GN=ANK1 PE=1 SV=3			0	99	IPLPPSWTDNPR				-0.00150367	1391.72	696.866	1391.72	696.867	2	9	1.1.1.1240.11	14.4107	8235.38	7268.22	14.56	0.36	500.743
2	98.58	98.58	62.15	44.98	41.89	sp|P16157|ANK1_HUMAN	Ankyrin-1 OS=Homo sapiens OX=9606 GN=ANK1 PE=1 SV=3			0	99	IPLPPSWTDNPR				-0.00101544	1391.72	696.867	1391.72	696.867	2	8	1.1.1.1232.13	14.2532	18045.9	8553.7	14.12	0.26	597.295
2	98.58	98.58	62.15	44.98	41.89	sp|P16157|ANK1_HUMAN	Ankyrin-1 OS=Homo sapiens OX=9606 GN=ANK1 PE=1 SV=3			0	85.39	IPLPPSWTDNPR				-0.00150367	1391.72	696.866	1391.72	696.867	2	6	1.1.1.1252.8	14.6479	8235.38	4569.53	14.56	0.36	313.964
2	98.58	98.58	62.15	44.98	41.89	sp|P16157|ANK1_HUMAN	Ankyrin-1 OS=Homo sapiens OX=9606 GN=ANK1 PE=1 SV=3			0	75.85	IPLPPSWTDNPR				-0.00846094	1391.71	696.863	1391.72	696.867	2	5	1.1.1.1203.12	13.6749	21847.6	5999	13.94	0.34	308.666
2	98.58	98.58	62.15	44.98	41.89	sp|P16157|ANK1_HUMAN	Ankyrin-1 OS=Homo sapiens OX=9606 GN=ANK1 PE=1 SV=3			0	99	IRVENPNSLLEQSVALLNLWVIR			missed R-V@2	0.0196431	2675.53	892.851	2675.51	892.845	3	21	1.1.1.1948.10	28.5892	19206.2	12363	28.62	0.08	817.723
2	98.58	98.58	62.15	44.98	41.89	sp|P16157|ANK1_HUMAN	Ankyrin-1 OS=Homo sapiens OX=9606 GN=ANK1 PE=1 SV=3			0	99	IRVENPNSLLEQSVALLNLWVIR			missed R-V@2	0.0196431	2675.53	892.851	2675.51	892.845	3	16	1.1.1.1952.9	28.6681	19206.2	14394.1	28.62	0.08	767.342
2	98.58	98.58	62.15	44.98	41.89	sp|P16157|ANK1_HUMAN	Ankyrin-1 OS=Homo sapiens OX=9606 GN=ANK1 PE=1 SV=3			0	76.89	IRVENPNSLLEQSVALLNLWVIR			missed R-V@2	0.0196431	2675.53	892.851	2675.51	892.845	3	7	1.1.1.1959.11	28.8105	19206.2	1572.24	28.62	0.08	277.228
2	98.58	98.58	62.15	44.98	41.89	sp|P16157|ANK1_HUMAN	Ankyrin-1 OS=Homo sapiens OX=9606 GN=ANK1 PE=1 SV=3			0	99	ISEILLDHGAPIQAK				0.00050395	1603.89	535.639	1603.89	535.638	3	11	1.1.1.1102.6	11.6477	150121	95750.5	11.68	0.1	1107.21
2	98.58	98.58	62.15	44.98	41.89	sp|P16157|ANK1_HUMAN	Ankyrin-1 OS=Homo sapiens OX=9606 GN=ANK1 PE=1 SV=3			0	99	ISEILLDHGAPIQAK				0.00216175	1603.9	802.955	1603.89	802.954	2	14	1.1.1.1102.15	11.6552	45071.3	22696.6	11.7	0.08	1826.79
2	98.58	98.58	62.15	44.98	41.89	sp|P16157|ANK1_HUMAN	Ankyrin-1 OS=Homo sapiens OX=9606 GN=ANK1 PE=1 SV=3			0	99	ISEILLDHGAPIQAK				0.00216175	1603.9	802.955	1603.89	802.954	2	14	1.1.1.1107.14	11.7555	45071.3	13007.8	11.7	0.08	1139.35
2	98.58	98.58	62.15	44.98	41.89	sp|P16157|ANK1_HUMAN	Ankyrin-1 OS=Homo sapiens OX=9606 GN=ANK1 PE=1 SV=3			0	99	KGNTALHIAALAGQDEVVR			missed K-G@1	0.00219581	1962.07	982.041	1962.06	982.04	2	20	1.1.1.1065.16	10.9129	10909.7	3708.67	10.98	0.14	1977.73
2	98.58	98.58	62.15	44.98	41.89	sp|P16157|ANK1_HUMAN	Ankyrin-1 OS=Homo sapiens OX=9606 GN=ANK1 PE=1 SV=3			0	99	KGNTALHIAALAGQDEVVR			missed K-G@1	0.0078636	1962.07	655.031	1962.06	655.029	3	17	1.1.1.1068.6	10.9646	49029.3	47278.8	10.98	0.14	1940.35
2	98.58	98.58	62.15	44.98	41.89	sp|P16157|ANK1_HUMAN	Ankyrin-1 OS=Homo sapiens OX=9606 GN=ANK1 PE=1 SV=3			0	99	KGNTALHIAALAGQDEVVR			missed K-G@1	-0.0106889	1962.05	491.521	1962.06	491.523	4	11	1.1.1.1070.6	11.0047	57916.4	52086.8	10.96	0.14	1688.44
2	98.58	98.58	62.15	44.98	41.89	sp|P16157|ANK1_HUMAN	Ankyrin-1 OS=Homo sapiens OX=9606 GN=ANK1 PE=1 SV=3			0	73.25	KGNTALHIAALAGQDEVVR			missed K-G@1	-0.0106889	1962.05	491.521	1962.06	491.523	4	7	1.1.1.1067.4	10.9427	57916.4	47919	10.96	0.14	656.135
2	98.58	98.58	62.15	44.98	41.89	sp|P16157|ANK1_HUMAN	Ankyrin-1 OS=Homo sapiens OX=9606 GN=ANK1 PE=1 SV=3			0	98.8	LALQAQPVPDELVTK				-0.00530693	1620.9	811.459	1620.91	811.462	2	8	1.1.1.1198.13	13.5761	35320.9	11769	13.66	0.16	847.912
2	98.58	98.58	62.15	44.98	41.89	sp|P16157|ANK1_HUMAN	Ankyrin-1 OS=Homo sapiens OX=9606 GN=ANK1 PE=1 SV=3			0	56.96	LALQAQPVPDELVTK				-0.00530693	1620.9	811.459	1620.91	811.462	2	7	1.1.1.1204.13	13.6954	35320.9	32953.6	13.66	0.16	1499.22
2	98.58	98.58	62.15	44.98	41.89	sp|P16157|ANK1_HUMAN	Ankyrin-1 OS=Homo sapiens OX=9606 GN=ANK1 PE=1 SV=3			0	35.5	LALQAQPVPDELVTK				-0.00530693	1620.9	811.459	1620.91	811.462	2	6	1.1.1.1210.16	13.8179	35320.9	7287.51	13.66	0.16	568.868
2	98.58	98.58	62.15	44.98	41.89	sp|P16157|ANK1_HUMAN	Ankyrin-1 OS=Homo sapiens OX=9606 GN=ANK1 PE=1 SV=3			0	99	LCQDYDTIGPEGGSLK	Carbamidomethyl(C)@2			-0.000982199	1751.8	876.909	1751.8	876.909	2	14	1.1.1.1060.16	10.8131	33146.6	21358.7	10.88	0.12	1718.02
2	98.58	98.58	62.15	44.98	41.89	sp|P16157|ANK1_HUMAN	Ankyrin-1 OS=Homo sapiens OX=9606 GN=ANK1 PE=1 SV=3			0	99	LCQDYDTIGPEGGSLK	Carbamidomethyl(C)@2			-0.000982199	1751.8	876.909	1751.8	876.909	2	14	1.1.1.1064.16	10.8931	33146.6	28842.5	10.88	0.12	2552.47
2	98.58	98.58	62.15	44.98	41.89	sp|P16157|ANK1_HUMAN	Ankyrin-1 OS=Homo sapiens OX=9606 GN=ANK1 PE=1 SV=3			0	99	LDQVVESPAIPR				0.0059026	1322.73	662.37	1322.72	662.367	2	9	1.1.1.1066.11	10.9287	38507.1	11136.7	11.04	0.12	383.188
2	98.58	98.58	62.15	44.98	41.89	sp|P16157|ANK1_HUMAN	Ankyrin-1 OS=Homo sapiens OX=9606 GN=ANK1 PE=1 SV=3			0	99	LDQVVESPAIPR				0.0059026	1322.73	662.37	1322.72	662.367	2	13	1.1.1.1071.12	11.0297	38507.1	35746.5	11.04	0.12	888.747
2	98.58	98.58	62.15	44.98	41.89	sp|P16157|ANK1_HUMAN	Ankyrin-1 OS=Homo sapiens OX=9606 GN=ANK1 PE=1 SV=3			0	99	LGYISVTDVLK				0.00455828	1206.69	604.352	1206.69	604.35	2	10	1.1.1.1373.7	17.0629	39045	19397.9	17.14	0.16	600.406
2	98.58	98.58	62.15	44.98	41.89	sp|P16157|ANK1_HUMAN	Ankyrin-1 OS=Homo sapiens OX=9606 GN=ANK1 PE=1 SV=3			0	99	LGYISVTDVLK				0.00455828	1206.69	604.352	1206.69	604.35	2	9	1.1.1.1386.7	17.3208	39045	11232.2	17.14	0.16	383.238
2	98.58	98.58	62.15	44.98	41.89	sp|P16157|ANK1_HUMAN	Ankyrin-1 OS=Homo sapiens OX=9606 GN=ANK1 PE=1 SV=3			0	79.57	LGYISVTDVLK				0.00455828	1206.69	604.352	1206.69	604.35	2	7	1.1.1.1379.4	17.1794	39045	36269	17.14	0.16	1146.9
2	98.58	98.58	62.15	44.98	41.89	sp|P16157|ANK1_HUMAN	Ankyrin-1 OS=Homo sapiens OX=9606 GN=ANK1 PE=1 SV=3			0	35.49	LGYSPLHQAAQQGHTDIVTLLLK				0.0142672	2502.37	835.132	2502.36	835.127	3	8	1.1.1.1380.13	17.2064	48320.3	34767.6	17.14	0.16	1879.9
2	98.58	98.58	62.15	44.98	41.89	sp|P16157|ANK1_HUMAN	Ankyrin-1 OS=Homo sapiens OX=9606 GN=ANK1 PE=1 SV=3			0	99	LLGNQATFSPIVTVEPR				0.00288586	1841.01	921.511	1841	921.51	2	17	1.1.1.1343.15	16.4705	50607.9	40761.9	16.42	0.12	3535.45
2	98.58	98.58	62.15	44.98	41.89	sp|P16157|ANK1_HUMAN	Ankyrin-1 OS=Homo sapiens OX=9606 GN=ANK1 PE=1 SV=3			0	99	LLGNQATFSPIVTVEPR				0.00288586	1841.01	921.511	1841	921.51	2	14	1.1.1.1348.14	16.5699	50607.9	5881.5	16.42	0.12	1208.03
2	98.58	98.58	62.15	44.98	41.89	sp|P16157|ANK1_HUMAN	Ankyrin-1 OS=Homo sapiens OX=9606 GN=ANK1 PE=1 SV=3			0	17.57	LLGNQATFSPIVTVEPR				-0.00204182	1841	614.675	1841	614.676	3	6	1.1.1.1343.4	16.4613	21834.6	18640.3	16.44	0.14	522.835
2	98.58	98.58	62.15	44.98	41.89	sp|P16157|ANK1_HUMAN	Ankyrin-1 OS=Homo sapiens OX=9606 GN=ANK1 PE=1 SV=3			0	99	LLLENNANPNLATTAGHTPLHIAAR				0.00440061	2621.41	656.359	2621.4	656.358	4	17	1.1.1.1151.13	12.6348	215025	163193	12.58	0.12	2140.82
2	98.58	98.58	62.15	44.98	41.89	sp|P16157|ANK1_HUMAN	Ankyrin-1 OS=Homo sapiens OX=9606 GN=ANK1 PE=1 SV=3			0	99	LLLENNANPNLATTAGHTPLHIAAR				0.00957982	2621.41	874.812	2621.4	874.809	3	12	1.1.1.1152.16	12.6571	47601.9	22711.2	12.58	0.14	1274.25
2	98.58	98.58	62.15	44.98	41.89	sp|P16157|ANK1_HUMAN	Ankyrin-1 OS=Homo sapiens OX=9606 GN=ANK1 PE=1 SV=3			0	92.25	LLLENNANPNLATTAGHTPLHIAAR				0.00440061	2621.41	656.359	2621.4	656.358	4	8	1.1.1.1144.5	12.488	215025	35210	12.58	0.12	550.125
2	98.58	98.58	62.15	44.98	41.89	sp|P16157|ANK1_HUMAN	Ankyrin-1 OS=Homo sapiens OX=9606 GN=ANK1 PE=1 SV=3			0	20.15	LLLENNANPNLATTAGHTPLHIAAR				0.00440061	2621.41	656.359	2621.4	656.358	4	6	1.1.1.1158.6	12.7688	215025	30917	12.58	0.12	621.498
2	98.58	98.58	62.15	44.98	41.89	sp|P16157|ANK1_HUMAN	Ankyrin-1 OS=Homo sapiens OX=9606 GN=ANK1 PE=1 SV=3			0	99	LSTPPPLAEEEGLASR				-0.00525303	1665.85	833.933	1665.86	833.936	2	14	1.1.1.1162.16	12.8578	35339.2	35152	12.86	0.16	2069.93
2	98.58	98.58	62.15	44.98	41.89	sp|P16157|ANK1_HUMAN	Ankyrin-1 OS=Homo sapiens OX=9606 GN=ANK1 PE=1 SV=3			0	99	LSTPPPLAEEEGLASR				-0.00525303	1665.85	833.933	1665.86	833.936	2	11	1.1.1.1167.15	12.9578	35339.2	14296	12.86	0.16	1466.18
2	98.58	98.58	62.15	44.98	41.89	sp|P16157|ANK1_HUMAN	Ankyrin-1 OS=Homo sapiens OX=9606 GN=ANK1 PE=1 SV=3			0	98.72	LVPLVQATFPENAVTK				-0.011076	1725.96	863.985	1725.97	863.991	2	9	1.1.1.1345.15	16.5108	21483.4	13680.6	16.56	0.12	1089.17
2	98.58	98.58	62.15	44.98	41.89	sp|P16157|ANK1_HUMAN	Ankyrin-1 OS=Homo sapiens OX=9606 GN=ANK1 PE=1 SV=3			0	99	LVPLVQATFPENAVTKR			missed K-R@16	-0.0130559	1882.05	628.359	1882.07	628.363	3	13	1.1.1.1238.8	14.3684	78684.6	72479.7	14.38	0.16	1302.19
2	98.58	98.58	62.15	44.98	41.89	sp|P16157|ANK1_HUMAN	Ankyrin-1 OS=Homo sapiens OX=9606 GN=ANK1 PE=1 SV=3			0	99	LVPLVQATFPENAVTKR			missed K-R@16	-0.0221052	1882.05	942.03	1882.07	942.041	2	11	1.1.1.1239.15	14.3942	8597.54	8224.7	14.4	0.06	939.128
2	98.58	98.58	62.15	44.98	41.89	sp|P16157|ANK1_HUMAN	Ankyrin-1 OS=Homo sapiens OX=9606 GN=ANK1 PE=1 SV=3			0	99	LVPLVQATFPENAVTKR			missed K-R@16	-0.0130559	1882.05	628.359	1882.07	628.363	3	9	1.1.1.1244.9	14.4886	78684.6	24229.1	14.38	0.16	914.337
2	98.58	98.58	62.15	44.98	41.89	sp|P16157|ANK1_HUMAN	Ankyrin-1 OS=Homo sapiens OX=9606 GN=ANK1 PE=1 SV=3			0	83.69	MAVISEHLGLSWAELAR				0.00483754	1881.98	628.335	1881.98	628.333	3	7	1.1.1.1429.9	18.1817	14716.6	9995.4	18.23	0.12	408.367
2	98.58	98.58	62.15	44.98	41.89	sp|P16157|ANK1_HUMAN	Ankyrin-1 OS=Homo sapiens OX=9606 GN=ANK1 PE=1 SV=3			0	79.16	MAVISEHLGLSWAELAR				-0.00834472	1881.97	628.33	1881.98	628.333	3	7	1.1.1.1442.2	18.4369	11635.6	2589.86	18.39	0.12	406.229
2	98.58	98.58	62.15	44.98	41.89	sp|P16157|ANK1_HUMAN	Ankyrin-1 OS=Homo sapiens OX=9606 GN=ANK1 PE=1 SV=3			0	99	NGASPNEVSSDGTTPLAIAKR	Deamidated(N)@1; Deamidated(N)@6		missed K-R@20	0.0282372	2086.05	696.356	2086.02	696.347	3	10	1.1.1.1034.14	10.2892	3065.06	2871.11	10.29	0.04	767.342
2	98.58	98.58	62.15	44.98	41.89	sp|P16157|ANK1_HUMAN	Ankyrin-1 OS=Homo sapiens OX=9606 GN=ANK1 PE=1 SV=3			0	99	NGLSPIHMAAQGDHLDCVR	Carbamidomethyl(C)@17			0.00933422	2089.99	697.67	2089.98	697.667	3	11	1.1.1.1044.10	10.4876	15068.1	5588.71	10.56	0.1	1004.6
2	98.58	98.58	62.15	44.98	41.89	sp|P16157|ANK1_HUMAN	Ankyrin-1 OS=Homo sapiens OX=9606 GN=ANK1 PE=1 SV=3			0	99	NGLSPIHMAAQGDHLDCVR	Carbamidomethyl(C)@17			0.00933422	2089.99	697.67	2089.98	697.667	3	15	1.1.1.1050.12	10.6084	15068.1	7794.28	10.56	0.1	486.099
2	98.58	98.58	62.15	44.98	41.89	sp|P16157|ANK1_HUMAN	Ankyrin-1 OS=Homo sapiens OX=9606 GN=ANK1 PE=1 SV=3			0	99	NGLSPIHMAAQGDHLDCVR	Carbamidomethyl(C)@17			0.00933422	2089.99	697.67	2089.98	697.667	3	11	1.1.1.1045.13	10.5101	15068.1	8617.7	10.56	0.1	1836.69
2	98.58	98.58	62.15	44.98	41.89	sp|P16157|ANK1_HUMAN	Ankyrin-1 OS=Homo sapiens OX=9606 GN=ANK1 PE=1 SV=3			0	99	NGLSPIHMAAQGDHLDCVR	Carbamidomethyl(C)@17			0.00933422	2089.99	697.67	2089.98	697.667	3	11	1.1.1.1043.14	10.4708	15068.1	3599.04	10.56	0.1	848.212
2	98.58	98.58	62.15	44.98	41.89	sp|P16157|ANK1_HUMAN	Ankyrin-1 OS=Homo sapiens OX=9606 GN=ANK1 PE=1 SV=3			0	94.58	NGLSPIHMAAQGDHLDCVR	Deamidated(N)@1; Carbamidomethyl(C)@17			-0.00215786	2090.96	697.994	2090.96	697.995	3	10	1.1.1.1123.13	12.0757	9979.49	7685.09	12.12	0.12	582.662
2	98.58	98.58	62.15	44.98	41.89	sp|P16157|ANK1_HUMAN	Ankyrin-1 OS=Homo sapiens OX=9606 GN=ANK1 PE=1 SV=3			0	88.48	NGVDINTCNQNGLNGLHLASK	Deamidated(N)@1; Carbamidomethyl(C)@8			-0.00421978	2239.06	747.361	2239.07	747.362	3	8	1.1.1.1161.12	12.8343	13347.4	12218.7	12.82	0.1	612.051
2	98.58	98.58	62.15	44.98	41.89	sp|P16157|ANK1_HUMAN	Ankyrin-1 OS=Homo sapiens OX=9606 GN=ANK1 PE=1 SV=3			0	80.47	NQATFSPIVTVEPR	Deamidated(Q)@2		cleaved G-N@N-term	-0.0345405	1558.76	780.39	1558.8	780.407	2	11	1.1.1.1188.15	13.3788	25724	2657.23	13.47	0.1	745.301
2	98.58	98.58	62.15	44.98	41.89	sp|P16157|ANK1_HUMAN	Ankyrin-1 OS=Homo sapiens OX=9606 GN=ANK1 PE=1 SV=3			0	99	SGLTPLHLVAQEGHVPVADVLIK				0.00840303	2392.36	798.459	2392.35	798.457	3	15	1.1.1.1377.12	17.1464	38377.6	26646.8	17.25	0.3	1170.29
2	98.58	98.58	62.15	44.98	41.89	sp|P16157|ANK1_HUMAN	Ankyrin-1 OS=Homo sapiens OX=9606 GN=ANK1 PE=1 SV=3			0	99	SGLTPLHLVAQEGHVPVADVLIK				0.00840303	2392.36	798.459	2392.35	798.457	3	12	1.1.1.1383.13	17.2661	38377.6	37942.5	17.25	0.3	1726.18
2	98.58	98.58	62.15	44.98	41.89	sp|P16157|ANK1_HUMAN	Ankyrin-1 OS=Homo sapiens OX=9606 GN=ANK1 PE=1 SV=3			0	99	SKLVPLVQATFPENAVTKR			missed K-L@2; missed K-R@18	-0.002671	2097.19	700.071	2097.19	700.072	3	15	1.1.1.1157.13	12.7545	19012.2	18076.1	12.78	0.1	1098.87
2	98.58	98.58	62.15	44.98	41.89	sp|P16157|ANK1_HUMAN	Ankyrin-1 OS=Homo sapiens OX=9606 GN=ANK1 PE=1 SV=3			0	99	SRDIEVLEGMSLFAELSGNLVPVKK			missed R-D@2; missed K-K@24	-0.00751779	2730.46	911.159	2730.46	911.161	3	13	1.1.1.1736.13	24.3371	4603.28	4037.73	24.35	0.06	579.464
2	98.58	98.58	62.15	44.98	41.89	sp|P16157|ANK1_HUMAN	Ankyrin-1 OS=Homo sapiens OX=9606 GN=ANK1 PE=1 SV=3			0	99	SRDIEVLEGMSLFAELSGNLVPVKK			missed R-D@2; missed K-K@24	-0.00751779	2730.46	911.159	2730.46	911.161	3	13	1.1.1.1745.13	24.5173	4603.28	580.49	24.35	0.06	474.553
2	98.58	98.58	62.15	44.98	41.89	sp|P16157|ANK1_HUMAN	Ankyrin-1 OS=Homo sapiens OX=9606 GN=ANK1 PE=1 SV=3			0	98.47	SRDIEVLEGMSLFAELSGNLVPVKK			missed R-D@2; missed K-K@24	0.0159272	2730.48	683.627	2730.46	683.623	4	7	1.1.1.1745.4	24.5098	10109.2	3809.8	24.36	0.14	191.161
2	98.58	98.58	62.15	44.98	41.89	sp|P16157|ANK1_HUMAN	Ankyrin-1 OS=Homo sapiens OX=9606 GN=ANK1 PE=1 SV=3			0	99	TAAVLLQNDPNPDVLSK				-0.000948618	1793.95	897.983	1793.95	897.983	2	15	1.1.1.1181.15	13.2385	55595.8	27928.5	13.29	0.1	1883.52
2	98.58	98.58	62.15	44.98	41.89	sp|P16157|ANK1_HUMAN	Ankyrin-1 OS=Homo sapiens OX=9606 GN=ANK1 PE=1 SV=3			0	43.59	TAAVLLQNDPNPDVLSK	Deamidated(N)@8			0.0122212	1794.95	599.323	1794.94	599.319	3	5	1.1.1.1186.8	13.333	10690.9	6356.85	13.29	0.08	268.831
2	98.58	98.58	62.15	44.98	41.89	sp|P16157|ANK1_HUMAN	Ankyrin-1 OS=Homo sapiens OX=9606 GN=ANK1 PE=1 SV=3			0	43.59	TAAVLLQNDPNPDVLSK	Deamidated(N)@11			0.0122212	1794.95	599.323	1794.94	599.319	3	5	1.1.1.1186.8	13.333	10690.9	6356.85	13.29	0.08	268.831
2	98.58	98.58	62.15	44.98	41.89	sp|P16157|ANK1_HUMAN	Ankyrin-1 OS=Homo sapiens OX=9606 GN=ANK1 PE=1 SV=3			0	35.11	TAAVLLQNDPNPDVLSK	Deamidated(Q)@7			0.0122212	1794.95	599.323	1794.94	599.319	3	5	1.1.1.1186.8	13.333	10690.9	6356.85	13.29	0.08	268.831
2	98.58	98.58	62.15	44.98	41.89	sp|P16157|ANK1_HUMAN	Ankyrin-1 OS=Homo sapiens OX=9606 GN=ANK1 PE=1 SV=3			0	99	TAEAVNFATLLYK				0.00372205	1439.77	720.892	1439.77	720.89	2	12	1.1.1.1450.12	18.6052	56398.7	16608	18.51	0.1	829.269
2	98.58	98.58	62.15	44.98	41.89	sp|P16157|ANK1_HUMAN	Ankyrin-1 OS=Homo sapiens OX=9606 GN=ANK1 PE=1 SV=3			0	99	TAEAVNFATLLYK				0.00372205	1439.77	720.892	1439.77	720.89	2	9	1.1.1.1442.7	18.441	56398.7	14163.3	18.51	0.1	669.779
2	98.58	98.58	62.15	44.98	41.89	sp|P16157|ANK1_HUMAN	Ankyrin-1 OS=Homo sapiens OX=9606 GN=ANK1 PE=1 SV=3			0	93.14	TAEAVNFATLLYK				0.00372205	1439.77	720.892	1439.77	720.89	2	7	1.1.1.1456.8	18.7217	56398.7	4673.07	18.51	0.1	516.537
2	98.58	98.58	62.15	44.98	41.89	sp|P16157|ANK1_HUMAN	Ankyrin-1 OS=Homo sapiens OX=9606 GN=ANK1 PE=1 SV=3			0	92.46	TGASIDAVTESGLTPLHVASFMGHLPIVK				0.00920792	2947.56	737.896	2947.55	737.894	4	9	1.1.1.1596.7	21.5172	69106.8	23146.7	21.39	0.2	846.063
2	98.58	98.58	62.15	44.98	41.89	sp|P16157|ANK1_HUMAN	Ankyrin-1 OS=Homo sapiens OX=9606 GN=ANK1 PE=1 SV=3			0	64.4	TGASIDAVTESGLTPLHVASFMGHLPIVK				0.00262848	2947.55	983.524	2947.55	983.523	3	9	1.1.1.1585.16	21.3041	19383.3	12034.4	21.39	0.16	1231.27
2	98.58	98.58	62.15	44.98	41.89	sp|P16157|ANK1_HUMAN	Ankyrin-1 OS=Homo sapiens OX=9606 GN=ANK1 PE=1 SV=3			0	43.85	TGASIDAVTESGLTPLHVASFMGHLPIVK				0.00920792	2947.56	737.896	2947.55	737.894	4	8	1.1.1.1590.7	21.3964	69106.8	64344.3	21.39	0.2	1766.21
2	98.58	98.58	62.15	44.98	41.89	sp|P16157|ANK1_HUMAN	Ankyrin-1 OS=Homo sapiens OX=9606 GN=ANK1 PE=1 SV=3			0	18.46	TGASIDAVTESGLTPLHVASFMGHLPIVK				0.00262848	2947.55	983.524	2947.55	983.523	3	7	1.1.1.1590.16	21.4039	19383.3	18355.1	21.39	0.16	1493.67
2	98.58	98.58	62.15	44.98	41.89	sp|P16157|ANK1_HUMAN	Ankyrin-1 OS=Homo sapiens OX=9606 GN=ANK1 PE=1 SV=3			0	99	TGFTPLHIAAHYENLNVAQLLLNR				-0.000512983	2704.44	902.489	2704.44	902.489	3	16	1.1.1.1551.14	20.6226	22102.5	21104.7	20.59	0.14	1636.41
2	98.58	98.58	62.15	44.98	41.89	sp|P16157|ANK1_HUMAN	Ankyrin-1 OS=Homo sapiens OX=9606 GN=ANK1 PE=1 SV=3			0	99	TGFTPLHIAAHYENLNVAQLLLNR				-0.00563424	2704.44	677.117	2704.44	677.119	4	14	1.1.1.1553.10	20.6591	58029.6	29075.5	20.59	0.12	1125.26
2	98.58	98.58	62.15	44.98	41.89	sp|P16157|ANK1_HUMAN	Ankyrin-1 OS=Homo sapiens OX=9606 GN=ANK1 PE=1 SV=3			0	99	TGFTPLHIAAHYENLNVAQLLLNR				-0.000512983	2704.44	902.489	2704.44	902.489	3	10	1.1.1.1545.14	20.5029	22102.5	3713.39	20.59	0.14	1008.8
2	98.58	98.58	62.15	44.98	41.89	sp|P16157|ANK1_HUMAN	Ankyrin-1 OS=Homo sapiens OX=9606 GN=ANK1 PE=1 SV=3			0	74.54	TGFTPLHIAAHYENLNVAQLLLNR				-0.0234546	2704.42	677.113	2704.44	677.119	4	7	1.1.1.1559.7	20.7764	9084.35	8296.06	20.81	0.1	400.031
2	98.58	98.58	62.15	44.98	41.89	sp|P16157|ANK1_HUMAN	Ankyrin-1 OS=Homo sapiens OX=9606 GN=ANK1 PE=1 SV=3			0	30.37	TGFTPLHIAAHYENLNVAQLLLNR				-0.00563424	2704.44	677.117	2704.44	677.119	4	5	1.1.1.1541.7	20.4169	58029.6	1449.97	20.59	0.12	240.43
2	98.58	98.58	62.15	44.98	41.89	sp|P16157|ANK1_HUMAN	Ankyrin-1 OS=Homo sapiens OX=9606 GN=ANK1 PE=1 SV=3			0	81.54	VENPNSLLEQSVALLNLWVIR				-0.000632331	2406.33	803.116	2406.33	803.116	3	7	1.1.1.1991.10	29.4508	8853.03	4063	29.5	0.08	252.037
2	98.58	98.58	62.15	44.98	41.89	sp|P16157|ANK1_HUMAN	Ankyrin-1 OS=Homo sapiens OX=9606 GN=ANK1 PE=1 SV=3			0	16.77	VMELLLK				-0.00667097	844.503	423.259	844.509	423.262	2	3	1.1.1.1219.2	13.9851	8570.32	3414.4	13.9	0.1	34.7697
2	98.58	98.58	62.15	44.98	41.89	sp|P16157|ANK1_HUMAN	Ankyrin-1 OS=Homo sapiens OX=9606 GN=ANK1 PE=1 SV=3			0	98.58	VVTDETSFVLVSDKHR			missed K-H@14	0.00693783	1830.95	458.746	1830.95	458.744	4	7	1.1.1.1047.2	10.5406	22950.2	15611	10.5	0.08	181.714
2	98.58	98.58	62.15	44.98	41.89	sp|P16157|ANK1_HUMAN	Ankyrin-1 OS=Homo sapiens OX=9606 GN=ANK1 PE=1 SV=3			0	75.79	VVTDETSFVLVSDKHR			missed K-H@14	0.00322586	1830.95	611.324	1830.95	611.323	3	5	1.1.1.1050.9	10.6059	23237.9	5390.3	10.5	0.1	188.012
3	76.9	76.9	58.02	39.19	31.8	tr|W7KFP9|W7KFP9_PLAFO; tr|Q8I0U8|Q8I0U8_PLAF7	Merozoite surface antigens OS=Plasmodium falciparum (isolate NF54) OX=5843 GN=CK202_3951 PE=4 SV=1; Merozoite surface antigens OS=Plasmodium falciparum (isolate 3D7) OX=36329 GN=PF3D7_0930300 PE=4 SV=1			2	99	ALSYLEDYSLR				-0.00500649	1328.66	665.335	1328.66	665.338	2	10	1.1.1.1255.11	14.7104	12478.4	12104.6	14.7	0.12	720.11
3	76.9	76.9	58.02	39.19	31.8	tr|W7KFP9|W7KFP9_PLAFO; tr|Q8I0U8|Q8I0U8_PLAF7	Merozoite surface antigens OS=Plasmodium falciparum (isolate NF54) OX=5843 GN=CK202_3951 PE=4 SV=1; Merozoite surface antigens OS=Plasmodium falciparum (isolate 3D7) OX=36329 GN=PF3D7_0930300 PE=4 SV=1			2	99	ALSYLEDYSLRK			missed R-K@11	-0.0146154	1456.74	729.378	1456.76	729.385	2	8	1.1.1.1115.11	11.9147	16625.7	15129.8	11.9	0.06	715.662
3	76.9	76.9	58.02	39.19	31.8	tr|W7KFP9|W7KFP9_PLAFO; tr|Q8I0U8|Q8I0U8_PLAF7	Merozoite surface antigens OS=Plasmodium falciparum (isolate NF54) OX=5843 GN=CK202_3951 PE=4 SV=1; Merozoite surface antigens OS=Plasmodium falciparum (isolate 3D7) OX=36329 GN=PF3D7_0930300 PE=4 SV=1			2	99	CVENPNPTCNENNGGCDADATCTEEDSGSSR	Carbamidomethyl(C)@1; Carbamidomethyl(C)@9; Carbamidomethyl(C)@16; Carbamidomethyl(C)@22			0.0379563	3416.29	1139.77	3416.25	1139.76	3	15	1.1.1.839.13	6.4356	38.5382	38.5382			641.67
3	76.9	76.9	58.02	39.19	31.8	tr|W7KFP9|W7KFP9_PLAFO; tr|Q8I0U8|Q8I0U8_PLAF7	Merozoite surface antigens OS=Plasmodium falciparum (isolate NF54) OX=5843 GN=CK202_3951 PE=4 SV=1; Merozoite surface antigens OS=Plasmodium falciparum (isolate 3D7) OX=36329 GN=PF3D7_0930300 PE=4 SV=1			2	99	FAQEGISYYEK				0.00258748	1333.62	667.818	1333.62	667.817	2	10	1.1.1.1032.12	10.2472	13988.3	10373.2	10.28	0.08	554.323
3	76.9	76.9	58.02	39.19	31.8	tr|W7KFP9|W7KFP9_PLAFO; tr|Q8I0U8|Q8I0U8_PLAF7	Merozoite surface antigens OS=Plasmodium falciparum (isolate NF54) OX=5843 GN=CK202_3951 PE=4 SV=1; Merozoite surface antigens OS=Plasmodium falciparum (isolate 3D7) OX=36329 GN=PF3D7_0930300 PE=4 SV=1			2	99	FLPFLTNIETLYNNLVNK				0.0108521	2152.17	1077.09	2152.16	1077.09	2	10	1.1.1.1976.15	29.1525	11922.6	6300.34	29.1	0.1	944.726
3	76.9	76.9	58.02	39.19	31.8	tr|W7KFP9|W7KFP9_PLAFO; tr|Q8I0U8|Q8I0U8_PLAF7	Merozoite surface antigens OS=Plasmodium falciparum (isolate NF54) OX=5843 GN=CK202_3951 PE=4 SV=1; Merozoite surface antigens OS=Plasmodium falciparum (isolate 3D7) OX=36329 GN=PF3D7_0930300 PE=4 SV=1			2	99	FLPFLTNIETLYNNLVNKIDDYLINLK			missed K-I@18	0.154162	3239.9	1080.97	3239.75	1080.92	3	11	1.1.1.2042.13	30.4863	6933	6090.64	30.51	0.06	779.983
3	76.9	76.9	58.02	39.19	31.8	tr|W7KFP9|W7KFP9_PLAFO; tr|Q8I0U8|Q8I0U8_PLAF7	Merozoite surface antigens OS=Plasmodium falciparum (isolate NF54) OX=5843 GN=CK202_3951 PE=4 SV=1; Merozoite surface antigens OS=Plasmodium falciparum (isolate 3D7) OX=36329 GN=PF3D7_0930300 PE=4 SV=1			2	99	FNIDSLFTDPLELEYYLR				0.0313571	2247.14	1124.58	2247.11	1124.56	2	10	1.1.1.1946.15	28.5534	2685.21	2606.16	28.56	0.1	930.631
3	76.9	76.9	58.02	39.19	31.8	tr|W7KFP9|W7KFP9_PLAFO; tr|Q8I0U8|Q8I0U8_PLAF7	Merozoite surface antigens OS=Plasmodium falciparum (isolate NF54) OX=5843 GN=CK202_3951 PE=4 SV=1; Merozoite surface antigens OS=Plasmodium falciparum (isolate 3D7) OX=36329 GN=PF3D7_0930300 PE=4 SV=1			2	99	FNLNLNDILNSR			cleaved T-F@N-term	0.00648156	1431.75	716.884	1431.75	716.881	2	11	1.1.1.1538.10	20.3596	16385.3	6632.13	20.51	0.16	308.716
3	76.9	76.9	58.02	39.19	31.8	tr|W7KFP9|W7KFP9_PLAFO; tr|Q8I0U8|Q8I0U8_PLAF7	Merozoite surface antigens OS=Plasmodium falciparum (isolate NF54) OX=5843 GN=CK202_3951 PE=4 SV=1; Merozoite surface antigens OS=Plasmodium falciparum (isolate 3D7) OX=36329 GN=PF3D7_0930300 PE=4 SV=1			2	99	FNNNFNKDVVDKIFSAR			missed K-D@7; missed K-I@12	-0.00272213	2027.02	676.681	2027.02	676.681	3	11	1.1.1.1267.9	14.9489	35982.3	33521.8	14.96	0.1	918.385
3	76.9	76.9	58.02	39.19	31.8	tr|W7KFP9|W7KFP9_PLAFO; tr|Q8I0U8|Q8I0U8_PLAF7	Merozoite surface antigens OS=Plasmodium falciparum (isolate NF54) OX=5843 GN=CK202_3951 PE=4 SV=1; Merozoite surface antigens OS=Plasmodium falciparum (isolate 3D7) OX=36329 GN=PF3D7_0930300 PE=4 SV=1			2	99	GASAQSGASAQSGASAQSGASAQSGASAQSGASAQSGTSGPSGPSGTSPSSR				0.00838734	4424.96	1107.25	4424.95	1107.25	4	21	1.1.1.848.8	6.6096	37.6798	37.6798			531.493
3	76.9	76.9	58.02	39.19	31.8	tr|W7KFP9|W7KFP9_PLAFO; tr|Q8I0U8|Q8I0U8_PLAF7	Merozoite surface antigens OS=Plasmodium falciparum (isolate NF54) OX=5843 GN=CK202_3951 PE=4 SV=1; Merozoite surface antigens OS=Plasmodium falciparum (isolate 3D7) OX=36329 GN=PF3D7_0930300 PE=4 SV=1			2	99	GISEKDFNHYYTLK			missed K-D@5	-0.00880602	1713.83	857.921	1713.84	857.925	2	14	1.1.1.1053.15	10.6712	9401	9180.38	10.68	0.06	897.493
3	76.9	76.9	58.02	39.19	31.8	tr|W7KFP9|W7KFP9_PLAFO; tr|Q8I0U8|Q8I0U8_PLAF7	Merozoite surface antigens OS=Plasmodium falciparum (isolate NF54) OX=5843 GN=CK202_3951 PE=4 SV=1; Merozoite surface antigens OS=Plasmodium falciparum (isolate 3D7) OX=36329 GN=PF3D7_0930300 PE=4 SV=1			2	99	GIVSLLNLGNK				-0.0065182	1126.66	564.34	1126.67	564.343	2	10	1.1.1.1366.4	16.921	27918.3	26824.5	16.9	0.14	844.813
3	76.9	76.9	58.02	39.19	31.8	tr|W7KFP9|W7KFP9_PLAFO; tr|Q8I0U8|Q8I0U8_PLAF7	Merozoite surface antigens OS=Plasmodium falciparum (isolate NF54) OX=5843 GN=CK202_3951 PE=4 SV=1; Merozoite surface antigens OS=Plasmodium falciparum (isolate 3D7) OX=36329 GN=PF3D7_0930300 PE=4 SV=1			2	99	HISSNEYIIEDSFK				-0.00978384	1680.79	841.402	1680.8	841.407	2	18	1.1.1.1114.15	11.8979	22386.5	20310.2	11.91	0.06	1369.21
3	76.9	76.9	58.02	39.19	31.8	tr|W7KFP9|W7KFP9_PLAFO; tr|Q8I0U8|Q8I0U8_PLAF7	Merozoite surface antigens OS=Plasmodium falciparum (isolate NF54) OX=5843 GN=CK202_3951 PE=4 SV=1; Merozoite surface antigens OS=Plasmodium falciparum (isolate 3D7) OX=36329 GN=PF3D7_0930300 PE=4 SV=1			2	99	KALSYLEDYSLR			missed K-A@1	-0.0146154	1456.74	729.378	1456.76	729.385	2	10	1.1.1.1139.13	12.3947	9796.92	7222.63	12.48	0.12	751.598
3	76.9	76.9	58.02	39.19	31.8	tr|W7KFP9|W7KFP9_PLAFO; tr|Q8I0U8|Q8I0U8_PLAF7	Merozoite surface antigens OS=Plasmodium falciparum (isolate NF54) OX=5843 GN=CK202_3951 PE=4 SV=1; Merozoite surface antigens OS=Plasmodium falciparum (isolate 3D7) OX=36329 GN=PF3D7_0930300 PE=4 SV=1			2	99	KLEALEDAVLTGYSLFQK			missed K-L@1	0.00819267	2024.09	675.704	2024.08	675.702	3	12	1.1.1.1658.8	22.7667	30163.9	13932.5	22.7	0.14	614.15
3	76.9	76.9	58.02	39.19	31.8	tr|W7KFP9|W7KFP9_PLAFO; tr|Q8I0U8|Q8I0U8_PLAF7	Merozoite surface antigens OS=Plasmodium falciparum (isolate NF54) OX=5843 GN=CK202_3951 PE=4 SV=1; Merozoite surface antigens OS=Plasmodium falciparum (isolate 3D7) OX=36329 GN=PF3D7_0930300 PE=4 SV=1			2	99	KLEALEDAVLTGYSLFQKEK			missed K-L@1; missed K-E@18	-0.00755974	2281.21	761.412	2281.22	761.414	3	17	1.1.1.1609.12	21.7829	36313.1	35015.6	21.79	0.16	1831.54
3	76.9	76.9	58.02	39.19	31.8	tr|W7KFP9|W7KFP9_PLAFO; tr|Q8I0U8|Q8I0U8_PLAF7	Merozoite surface antigens OS=Plasmodium falciparum (isolate NF54) OX=5843 GN=CK202_3951 PE=4 SV=1; Merozoite surface antigens OS=Plasmodium falciparum (isolate 3D7) OX=36329 GN=PF3D7_0930300 PE=4 SV=1			2	99	KYFLDVLESDLMQFK			missed K-Y@1	-0.00508725	1874.94	625.989	1874.95	625.99	3	10	1.1.1.1763.2	24.8681	21644.9	19972.5	24.84	0.18	240.492
3	76.9	76.9	58.02	39.19	31.8	tr|W7KFP9|W7KFP9_PLAFO; tr|Q8I0U8|Q8I0U8_PLAF7	Merozoite surface antigens OS=Plasmodium falciparum (isolate NF54) OX=5843 GN=CK202_3951 PE=4 SV=1; Merozoite surface antigens OS=Plasmodium falciparum (isolate 3D7) OX=36329 GN=PF3D7_0930300 PE=4 SV=1			2	99	LLDKINEIKNPPPANSGNTPNTLLDKNK			missed K-I@4; missed K-N@9; missed K-N@26	0.0159006	3057.66	1020.23	3057.65	1020.22	3	11	1.1.1.1049.16	10.5917	5069.07	4993.01	10.58	0.04	1422.23
3	76.9	76.9	58.02	39.19	31.8	tr|W7KFP9|W7KFP9_PLAFO; tr|Q8I0U8|Q8I0U8_PLAF7	Merozoite surface antigens OS=Plasmodium falciparum (isolate NF54) OX=5843 GN=CK202_3951 PE=4 SV=1; Merozoite surface antigens OS=Plasmodium falciparum (isolate 3D7) OX=36329 GN=PF3D7_0930300 PE=4 SV=1			2	99	LLEVYNLTPEEENELK				-0.0107804	1931.96	966.988	1931.97	966.994	2	10	1.1.1.1309.15	15.793	18364.2	16165.2	15.82	0.16	1723.73
3	76.9	76.9	58.02	39.19	31.8	tr|W7KFP9|W7KFP9_PLAFO; tr|Q8I0U8|Q8I0U8_PLAF7	Merozoite surface antigens OS=Plasmodium falciparum (isolate NF54) OX=5843 GN=CK202_3951 PE=4 SV=1; Merozoite surface antigens OS=Plasmodium falciparum (isolate 3D7) OX=36329 GN=PF3D7_0930300 PE=4 SV=1			2	99	LNFYFDLLR				-0.00451407	1199.63	600.822	1199.63	600.824	2	8	1.1.1.1641.2	22.4205	29118.8	6609.62	22.28	0.14	221.549
3	76.9	76.9	58.02	39.19	31.8	tr|W7KFP9|W7KFP9_PLAFO; tr|Q8I0U8|Q8I0U8_PLAF7	Merozoite surface antigens OS=Plasmodium falciparum (isolate NF54) OX=5843 GN=CK202_3951 PE=4 SV=1; Merozoite surface antigens OS=Plasmodium falciparum (isolate 3D7) OX=36329 GN=PF3D7_0930300 PE=4 SV=1			2	99	LNSLNNPHNVLQNFSVFFNK				-0.0132691	2345.18	1173.6	2345.19	1173.6	2	16	1.1.1.1565.15	20.9026	5301.64	5057.62	20.91	0.08	2051.96
3	76.9	76.9	58.02	39.19	31.8	tr|W7KFP9|W7KFP9_PLAFO; tr|Q8I0U8|Q8I0U8_PLAF7	Merozoite surface antigens OS=Plasmodium falciparum (isolate NF54) OX=5843 GN=CK202_3951 PE=4 SV=1; Merozoite surface antigens OS=Plasmodium falciparum (isolate 3D7) OX=36329 GN=PF3D7_0930300 PE=4 SV=1			2	99	MVLNEEEITTK				0.00233163	1305.65	653.833	1305.65	653.832	2	10	1.1.1.1045.11	10.5084	16920.8	14119.8	10.54	0.1	449.213
3	76.9	76.9	58.02	39.19	31.8	tr|W7KFP9|W7KFP9_PLAFO; tr|Q8I0U8|Q8I0U8_PLAF7	Merozoite surface antigens OS=Plasmodium falciparum (isolate NF54) OX=5843 GN=CK202_3951 PE=4 SV=1; Merozoite surface antigens OS=Plasmodium falciparum (isolate 3D7) OX=36329 GN=PF3D7_0930300 PE=4 SV=1			2	99	NIFTFNLNLNDILNSR				-0.00422451	1906.99	954.5	1906.99	954.502	2	13	1.1.1.1788.13	25.3792	9705.8	6462.05	25.43	0.16	1013.95
3	76.9	76.9	58.02	39.19	31.8	tr|W7KFP9|W7KFP9_PLAFO; tr|Q8I0U8|Q8I0U8_PLAF7	Merozoite surface antigens OS=Plasmodium falciparum (isolate NF54) OX=5843 GN=CK202_3951 PE=4 SV=1; Merozoite surface antigens OS=Plasmodium falciparum (isolate 3D7) OX=36329 GN=PF3D7_0930300 PE=4 SV=1			2	99	QLEEAHNLISVLEKR	Gln->pyro-Glu@N-term		missed K-R@14	-0.0149244	1760.93	587.983	1760.94	587.988	3	16	1.1.1.1513.4	19.8565	12353.6	11006.7	19.83	0.1	491.197
3	76.9	76.9	58.02	39.19	31.8	tr|W7KFP9|W7KFP9_PLAFO; tr|Q8I0U8|Q8I0U8_PLAF7	Merozoite surface antigens OS=Plasmodium falciparum (isolate NF54) OX=5843 GN=CK202_3951 PE=4 SV=1; Merozoite surface antigens OS=Plasmodium falciparum (isolate 3D7) OX=36329 GN=PF3D7_0930300 PE=4 SV=1			2	99	SNTSSGASPPADASDSDAKSYADLK			missed K-S@19	0.00237202	2441.09	814.702	2441.08	814.702	3	18	1.1.1.929.5	8.19685	3897.91	2735.01	8.16	0.12	2094.49
3	76.9	76.9	58.02	39.19	31.8	tr|W7KFP9|W7KFP9_PLAFO; tr|Q8I0U8|Q8I0U8_PLAF7	Merozoite surface antigens OS=Plasmodium falciparum (isolate NF54) OX=5843 GN=CK202_3951 PE=4 SV=1; Merozoite surface antigens OS=Plasmodium falciparum (isolate 3D7) OX=36329 GN=PF3D7_0930300 PE=4 SV=1			2	99	TIKFNIDSLFTDPLELEYYLR			missed K-F@3	-0.00211408	2589.33	864.119	2589.34	864.12	3	10	1.1.1.1884.12	27.3063	11114.3	8115.38	27.24	0.16	377.002
3	76.9	76.9	58.02	39.19	31.8	tr|W7KFP9|W7KFP9_PLAFO; tr|Q8I0U8|Q8I0U8_PLAF7	Merozoite surface antigens OS=Plasmodium falciparum (isolate NF54) OX=5843 GN=CK202_3951 PE=4 SV=1; Merozoite surface antigens OS=Plasmodium falciparum (isolate 3D7) OX=36329 GN=PF3D7_0930300 PE=4 SV=1			2	99	TKVPNPLTISTTEMEKFYENILK			missed K-V@2; missed K-F@16	0.00791134	2695.42	674.863	2695.41	674.861	4	9	1.1.1.1687.6	23.348	25392.6	20035.1	23.3	0.22	672.928
3	76.9	76.9	58.02	39.19	31.8	tr|W7KFP9|W7KFP9_PLAFO; tr|Q8I0U8|Q8I0U8_PLAF7	Merozoite surface antigens OS=Plasmodium falciparum (isolate NF54) OX=5843 GN=CK202_3951 PE=4 SV=1; Merozoite surface antigens OS=Plasmodium falciparum (isolate 3D7) OX=36329 GN=PF3D7_0930300 PE=4 SV=1			2	99	TTIANINELIEGSKK			missed K-K@14	0.0090845	1629.9	815.959	1629.89	815.954	2	11	1.1.1.1219.14	13.9951	13237.2	12497.5	14	0.12	786.074
3	76.9	76.9	58.02	39.19	31.8	tr|W7KFP9|W7KFP9_PLAFO; tr|Q8I0U8|Q8I0U8_PLAF7	Merozoite surface antigens OS=Plasmodium falciparum (isolate NF54) OX=5843 GN=CK202_3951 PE=4 SV=1; Merozoite surface antigens OS=Plasmodium falciparum (isolate 3D7) OX=36329 GN=PF3D7_0930300 PE=4 SV=1			2	99	VITGLTETQKNALNDEIKK			missed K-N@10; missed K-K@18	0.00257217	2114.16	705.727	2114.16	705.727	3	10	1.1.1.1024.12	10.0858	9936.66	7760.89	10.12	0.1	794.582
3	76.9	76.9	58.02	39.19	31.8	tr|W7KFP9|W7KFP9_PLAFO; tr|Q8I0U8|Q8I0U8_PLAF7	Merozoite surface antigens OS=Plasmodium falciparum (isolate NF54) OX=5843 GN=CK202_3951 PE=4 SV=1; Merozoite surface antigens OS=Plasmodium falciparum (isolate 3D7) OX=36329 GN=PF3D7_0930300 PE=4 SV=1			2	99	VTTVVTPPQPDVTPSPLSVR				0.0064829	2089.15	1045.58	2089.14	1045.58	2	18	1.1.1.1227.16	14.1564	19338.2	13849.6	14.1	0.16	3069.72
3	76.9	76.9	58.02	39.19	31.8	tr|W7KFP9|W7KFP9_PLAFO; tr|Q8I0U8|Q8I0U8_PLAF7	Merozoite surface antigens OS=Plasmodium falciparum (isolate NF54) OX=5843 GN=CK202_3951 PE=4 SV=1; Merozoite surface antigens OS=Plasmodium falciparum (isolate 3D7) OX=36329 GN=PF3D7_0930300 PE=4 SV=1			2	99	YFLDVLESDLMQFK				-0.00815366	1746.85	874.43	1746.85	874.434	2	9	1.1.1.1880.10	27.2254	4989.03	4741.17	27.25	0.06	320.262
3	76.9	76.9	58.02	39.19	31.8	tr|W7KFP9|W7KFP9_PLAFO; tr|Q8I0U8|Q8I0U8_PLAF7	Merozoite surface antigens OS=Plasmodium falciparum (isolate NF54) OX=5843 GN=CK202_3951 PE=4 SV=1; Merozoite surface antigens OS=Plasmodium falciparum (isolate 3D7) OX=36329 GN=PF3D7_0930300 PE=4 SV=1			2	99	YILVSNSSMDQK				0.00331869	1383.67	692.844	1383.67	692.842	2	9	1.1.1.1037.13	10.3492	14933.3	13389.1	10.36	0.1	665.431
3	76.9	76.9	58.02	39.19	31.8	tr|W7KFP9|W7KFP9_PLAFO; tr|Q8I0U8|Q8I0U8_PLAF7	Merozoite surface antigens OS=Plasmodium falciparum (isolate NF54) OX=5843 GN=CK202_3951 PE=4 SV=1; Merozoite surface antigens OS=Plasmodium falciparum (isolate 3D7) OX=36329 GN=PF3D7_0930300 PE=4 SV=1			2	99	YPELFDLTNHMLTLCDNIHGFK	Carbamidomethyl(C)@15			0.00498731	2677.27	893.431	2677.27	893.43	3	10	1.1.1.1619.14	21.9857	10008.8	9655.15	21.99	0.06	1057.08
3	76.9	76.9	58.02	39.19	31.8	tr|W7KFP9|W7KFP9_PLAFO; tr|Q8I0U8|Q8I0U8_PLAF7	Merozoite surface antigens OS=Plasmodium falciparum (isolate NF54) OX=5843 GN=CK202_3951 PE=4 SV=1; Merozoite surface antigens OS=Plasmodium falciparum (isolate 3D7) OX=36329 GN=PF3D7_0930300 PE=4 SV=1			1.72125	98.41	TLSEVSIQTEDNYANLEKFR			missed K-F@18	-0.00925269	2356.15	786.389	2356.15	786.392	3	9	1.1.1.1240.13	14.4124	4748.7	4604.72	14.4	0.08	636.192
3	76.9	76.9	58.02	39.19	31.8	tr|W7KFP9|W7KFP9_PLAFO; tr|Q8I0U8|Q8I0U8_PLAF7	Merozoite surface antigens OS=Plasmodium falciparum (isolate NF54) OX=5843 GN=CK202_3951 PE=4 SV=1; Merozoite surface antigens OS=Plasmodium falciparum (isolate 3D7) OX=36329 GN=PF3D7_0930300 PE=4 SV=1			1.65758	98.36	AIDDKIDLFKNPYDFEAIKK			missed K-I@5; missed K-N@10; missed K-K@19	0.00333275	2382.25	596.57	2382.25	596.569	4	9	1.1.1.1271.6	15.0267	64847.2	50954.5	15	0.12	913.287
3	76.9	76.9	58.02	39.19	31.8	tr|W7KFP9|W7KFP9_PLAFO; tr|Q8I0U8|Q8I0U8_PLAF7	Merozoite surface antigens OS=Plasmodium falciparum (isolate NF54) OX=5843 GN=CK202_3951 PE=4 SV=1; Merozoite surface antigens OS=Plasmodium falciparum (isolate 3D7) OX=36329 GN=PF3D7_0930300 PE=4 SV=1			1.3279	96.45	VPNPLTISTTEMEKFYENILK			missed K-F@14	-0.00411224	2466.27	823.096	2466.27	823.098	3	9	1.1.1.1810.9	25.8175	37961.9	33143.7	25.77	0.2	1115.76
3	76.9	76.9	58.02	39.19	31.8	tr|W7KFP9|W7KFP9_PLAFO; tr|Q8I0U8|Q8I0U8_PLAF7	Merozoite surface antigens OS=Plasmodium falciparum (isolate NF54) OX=5843 GN=CK202_3951 PE=4 SV=1; Merozoite surface antigens OS=Plasmodium falciparum (isolate 3D7) OX=36329 GN=PF3D7_0930300 PE=4 SV=1			1.30103	96.22	SYENFLPEAK				-0.00159316	1196.57	599.292	1196.57	599.293	2	7	1.1.1.1139.6	12.3888	25417.5	23024.4	12.38	0.18	648.487
3	76.9	76.9	58.02	39.19	31.8	tr|W7KFP9|W7KFP9_PLAFO; tr|Q8I0U8|Q8I0U8_PLAF7	Merozoite surface antigens OS=Plasmodium falciparum (isolate NF54) OX=5843 GN=CK202_3951 PE=4 SV=1; Merozoite surface antigens OS=Plasmodium falciparum (isolate 3D7) OX=36329 GN=PF3D7_0930300 PE=4 SV=1			1.03152	92.9	LLDKINEIKNPPPANSGNTPNTLLDKNKK			missed K-I@4; missed K-N@9; missed K-N@26; missed K-K@28	0.00333345	3185.74	638.156	3185.74	638.155	5	8	1.1.1.1013.13	9.86593	19190.4	17575.9	9.87	0.12	670.829
3	76.9	76.9	58.02	39.19	31.8	tr|W7KFP9|W7KFP9_PLAFO; tr|Q8I0U8|Q8I0U8_PLAF7	Merozoite surface antigens OS=Plasmodium falciparum (isolate NF54) OX=5843 GN=CK202_3951 PE=4 SV=1; Merozoite surface antigens OS=Plasmodium falciparum (isolate 3D7) OX=36329 GN=PF3D7_0930300 PE=4 SV=1			0.910095	89.58	YNNKFSSSNNSVYNVQK			missed K-F@4	0.0080988	1991.94	664.988	1991.93	664.985	3	7	1.1.1.905.13	7.72072	489.9	275.43	7.69	0.06	757.946
3	76.9	76.9	58.02	39.19	31.8	tr|W7KFP9|W7KFP9_PLAFO; tr|Q8I0U8|Q8I0U8_PLAF7	Merozoite surface antigens OS=Plasmodium falciparum (isolate NF54) OX=5843 GN=CK202_3951 PE=4 SV=1; Merozoite surface antigens OS=Plasmodium falciparum (isolate 3D7) OX=36329 GN=PF3D7_0930300 PE=4 SV=1			0.823909	88.44	IDDYLINLK				-0.00896036	1105.59	553.804	1105.6	553.808	2	6	1.1.1.1258.4	14.7645	12067.1	7158.83	14.82	0.14	207.954
3	76.9	76.9	58.02	39.19	31.8	tr|W7KFP9|W7KFP9_PLAFO; tr|Q8I0U8|Q8I0U8_PLAF7	Merozoite surface antigens OS=Plasmodium falciparum (isolate NF54) OX=5843 GN=CK202_3951 PE=4 SV=1; Merozoite surface antigens OS=Plasmodium falciparum (isolate 3D7) OX=36329 GN=PF3D7_0930300 PE=4 SV=1			0.812479	88.05	FQDMLNISQHQCVKK	Carbamidomethyl(C)@12		missed K-K@14	6.73835e-05	1874.91	469.736	1874.91	469.736	4	6	1.1.1.1012.3	9.83762	5259	3915.26	9.81	0.08	270.93
3	76.9	76.9	58.02	39.19	31.8	tr|W7KFP9|W7KFP9_PLAFO; tr|Q8I0U8|Q8I0U8_PLAF7	Merozoite surface antigens OS=Plasmodium falciparum (isolate NF54) OX=5843 GN=CK202_3951 PE=4 SV=1; Merozoite surface antigens OS=Plasmodium falciparum (isolate 3D7) OX=36329 GN=PF3D7_0930300 PE=4 SV=1			0.355561	68.57	ELKYPELFDLTNHMLTLCDNIHGFK	Carbamidomethyl(C)@18		missed K-Y@3	0.0114854	3047.5	762.882	3047.49	762.879	4	7	1.1.1.1597.10	21.5397	14095.9	10458.4	21.67	0.22	524.934
3	76.9	76.9	58.02	39.19	31.8	tr|W7KFP9|W7KFP9_PLAFO; tr|Q8I0U8|Q8I0U8_PLAF7	Merozoite surface antigens OS=Plasmodium falciparum (isolate NF54) OX=5843 GN=CK202_3951 PE=4 SV=1; Merozoite surface antigens OS=Plasmodium falciparum (isolate 3D7) OX=36329 GN=PF3D7_0930300 PE=4 SV=1			0.35164	62.68	YLIDGYEEINELLYK				-0.00265196	1873.93	937.973	1873.93	937.975	2	8	1.1.1.1638.15	22.371	8510.05	7403.75	22.32	0.26	903.791
3	76.9	76.9	58.02	39.19	31.8	tr|W7KFP9|W7KFP9_PLAFO; tr|Q8I0U8|Q8I0U8_PLAF7	Merozoite surface antigens OS=Plasmodium falciparum (isolate NF54) OX=5843 GN=CK202_3951 PE=4 SV=1; Merozoite surface antigens OS=Plasmodium falciparum (isolate 3D7) OX=36329 GN=PF3D7_0930300 PE=4 SV=1			0.330683	60.56	LYQAQYDLSIYNK				-0.00196365	1617.8	809.908	1617.8	809.909	2	7	1.1.1.1177.15	13.1583	13972.5	13659.8	13.15	0.14	544.877
3	76.9	76.9	58.02	39.19	31.8	tr|W7KFP9|W7KFP9_PLAFO; tr|Q8I0U8|Q8I0U8_PLAF7	Merozoite surface antigens OS=Plasmodium falciparum (isolate NF54) OX=5843 GN=CK202_3951 PE=4 SV=1; Merozoite surface antigens OS=Plasmodium falciparum (isolate 3D7) OX=36329 GN=PF3D7_0930300 PE=4 SV=1			0.0665127	18.26	YIKESVENDIK			missed K-E@3	0.00129457	1336.69	446.57	1336.69	446.57	3	6	1.1.1.893.3	7.47688	2494.1	1517.37	7.51	0.12	783.187
3	76.9	76.9	58.02	39.19	31.8	tr|W7KFP9|W7KFP9_PLAFO; tr|Q8I0U8|Q8I0U8_PLAF7	Merozoite surface antigens OS=Plasmodium falciparum (isolate NF54) OX=5843 GN=CK202_3951 PE=4 SV=1; Merozoite surface antigens OS=Plasmodium falciparum (isolate 3D7) OX=36329 GN=PF3D7_0930300 PE=4 SV=1			0.0540393	16.75	FQDMLNISQHQCVK	Carbamidomethyl(C)@12			0.00084888	1746.82	583.28	1746.82	583.28	3	5	1.1.1.1075.11	11.1096	26607.5	15913.5	11.06	0.1	454.611
3	76.9	76.9	58.02	39.19	31.8	tr|W7KFP9|W7KFP9_PLAFO; tr|Q8I0U8|Q8I0U8_PLAF7	Merozoite surface antigens OS=Plasmodium falciparum (isolate NF54) OX=5843 GN=CK202_3951 PE=4 SV=1; Merozoite surface antigens OS=Plasmodium falciparum (isolate 3D7) OX=36329 GN=PF3D7_0930300 PE=4 SV=1			0.0540393	15.08	GLTHSANGSLEVSDIVK				0.0058075	1725.9	576.306	1725.89	576.304	3	4	1.1.1.1068.4	10.9629	23247.3	8509.78	11.04	0.14	195.359
3	76.9	76.9	58.02	39.19	31.8	tr|W7KFP9|W7KFP9_PLAFO; tr|Q8I0U8|Q8I0U8_PLAF7	Merozoite surface antigens OS=Plasmodium falciparum (isolate NF54) OX=5843 GN=CK202_3951 PE=4 SV=1; Merozoite surface antigens OS=Plasmodium falciparum (isolate 3D7) OX=36329 GN=PF3D7_0930300 PE=4 SV=1			0.000434506	16.55	STGLVQNFPNTIISK			cleaved L-S@N-term	-0.00748646	1617.87	809.94	1617.87	809.944	2	7	1.1.1.1265.16	14.9147	4562.27	4346.12	14.92	0.04	608.903
3	76.9	76.9	58.02	39.19	31.8	tr|W7KFP9|W7KFP9_PLAFO; tr|Q8I0U8|Q8I0U8_PLAF7	Merozoite surface antigens OS=Plasmodium falciparum (isolate NF54) OX=5843 GN=CK202_3951 PE=4 SV=1; Merozoite surface antigens OS=Plasmodium falciparum (isolate 3D7) OX=36329 GN=PF3D7_0930300 PE=4 SV=1			0.000434506	70.37	SVTMDNILSGFENEYDVIYLKPLAGVYR			cleaved I-S@N-term	0.0162612	3205.62	1069.55	3205.6	1069.54	3	9	1.1.1.1816.16	25.9437	4244.43	3133.78	25.99	0.12	1006.65
3	76.9	76.9	58.02	39.19	31.8	tr|W7KFP9|W7KFP9_PLAFO; tr|Q8I0U8|Q8I0U8_PLAF7	Merozoite surface antigens OS=Plasmodium falciparum (isolate NF54) OX=5843 GN=CK202_3951 PE=4 SV=1; Merozoite surface antigens OS=Plasmodium falciparum (isolate 3D7) OX=36329 GN=PF3D7_0930300 PE=4 SV=1			0	93.89	AIDDKIDLFKNPYDFEAIKK			missed K-I@5; missed K-N@10; missed K-K@19	0.00201316	2382.25	795.09	2382.25	795.09	3	8	1.1.1.1268.13	14.9724	19226.5	17526.8	14.98	0.1	837.716
3	76.9	76.9	58.02	39.19	31.8	tr|W7KFP9|W7KFP9_PLAFO; tr|Q8I0U8|Q8I0U8_PLAF7	Merozoite surface antigens OS=Plasmodium falciparum (isolate NF54) OX=5843 GN=CK202_3951 PE=4 SV=1; Merozoite surface antigens OS=Plasmodium falciparum (isolate 3D7) OX=36329 GN=PF3D7_0930300 PE=4 SV=1			0	76.53	ALSYLEDYSLRK			missed R-K@11	-0.0104582	1456.75	486.589	1456.76	486.593	3	6	1.1.1.1115.3	11.908	28432.2	28012.4	11.9	0.08	386.337
3	76.9	76.9	58.02	39.19	31.8	tr|W7KFP9|W7KFP9_PLAFO; tr|Q8I0U8|Q8I0U8_PLAF7	Merozoite surface antigens OS=Plasmodium falciparum (isolate NF54) OX=5843 GN=CK202_3951 PE=4 SV=1; Merozoite surface antigens OS=Plasmodium falciparum (isolate 3D7) OX=36329 GN=PF3D7_0930300 PE=4 SV=1			0	99	CVENPNPTCNENNGGCDADATCTEEDSGSSR	Carbamidomethyl(C)@1; Carbamidomethyl(C)@9; Deamidated(N)@13; Carbamidomethyl(C)@16; Carbamidomethyl(C)@22			0.0707743	3417.31	1140.11	3417.24	1140.09	3	12	1.1.1.845.10	6.54977	38.0644	38.0644			538.46
3	76.9	76.9	58.02	39.19	31.8	tr|W7KFP9|W7KFP9_PLAFO; tr|Q8I0U8|Q8I0U8_PLAF7	Merozoite surface antigens OS=Plasmodium falciparum (isolate NF54) OX=5843 GN=CK202_3951 PE=4 SV=1; Merozoite surface antigens OS=Plasmodium falciparum (isolate 3D7) OX=36329 GN=PF3D7_0930300 PE=4 SV=1			0	99	CVENPNPTCNENNGGCDADATCTEEDSGSSR	Carbamidomethyl(C)@1; Carbamidomethyl(C)@9; Deamidated(N)@10; Carbamidomethyl(C)@16; Carbamidomethyl(C)@22			0.0707743	3417.31	1140.11	3417.24	1140.09	3	12	1.1.1.845.10	6.54977	38.0644	38.0644			538.46
3	76.9	76.9	58.02	39.19	31.8	tr|W7KFP9|W7KFP9_PLAFO; tr|Q8I0U8|Q8I0U8_PLAF7	Merozoite surface antigens OS=Plasmodium falciparum (isolate NF54) OX=5843 GN=CK202_3951 PE=4 SV=1; Merozoite surface antigens OS=Plasmodium falciparum (isolate 3D7) OX=36329 GN=PF3D7_0930300 PE=4 SV=1			0	99	CVENPNPTCNENNGGCDADATCTEEDSGSSR	Carbamidomethyl(C)@1; Carbamidomethyl(C)@9; Deamidated(N)@12; Carbamidomethyl(C)@16; Carbamidomethyl(C)@22			0.0707743	3417.31	1140.11	3417.24	1140.09	3	12	1.1.1.845.10	6.54977	38.0644	38.0644			538.46
3	76.9	76.9	58.02	39.19	31.8	tr|W7KFP9|W7KFP9_PLAFO; tr|Q8I0U8|Q8I0U8_PLAF7	Merozoite surface antigens OS=Plasmodium falciparum (isolate NF54) OX=5843 GN=CK202_3951 PE=4 SV=1; Merozoite surface antigens OS=Plasmodium falciparum (isolate 3D7) OX=36329 GN=PF3D7_0930300 PE=4 SV=1			0	62.65	ELKYPELFDLTNHMLTLCDNIHGFK	Carbamidomethyl(C)@18		missed K-Y@3	0.0114854	3047.5	762.882	3047.49	762.879	4	7	1.1.1.1598.11	21.5605	14095.9	10471.7	21.67	0.22	845.063
3	76.9	76.9	58.02	39.19	31.8	tr|W7KFP9|W7KFP9_PLAFO; tr|Q8I0U8|Q8I0U8_PLAF7	Merozoite surface antigens OS=Plasmodium falciparum (isolate NF54) OX=5843 GN=CK202_3951 PE=4 SV=1; Merozoite surface antigens OS=Plasmodium falciparum (isolate 3D7) OX=36329 GN=PF3D7_0930300 PE=4 SV=1			0	92.03	FLPFLTNIETLYNNLVNK				0.0108521	2152.17	1077.09	2152.16	1077.09	2	8	1.1.1.1970.13	29.0315	11922.6	5192.35	29.1	0.1	820.872
3	76.9	76.9	58.02	39.19	31.8	tr|W7KFP9|W7KFP9_PLAFO; tr|Q8I0U8|Q8I0U8_PLAF7	Merozoite surface antigens OS=Plasmodium falciparum (isolate NF54) OX=5843 GN=CK202_3951 PE=4 SV=1; Merozoite surface antigens OS=Plasmodium falciparum (isolate 3D7) OX=36329 GN=PF3D7_0930300 PE=4 SV=1			0	99	FNLNLNDILNSR			cleaved T-F@N-term	-0.0292812	1431.72	716.866	1431.75	716.881	2	10	1.1.1.1544.7	20.4769	10566.2	10181	20.47	0.1	1108.76
3	76.9	76.9	58.02	39.19	31.8	tr|W7KFP9|W7KFP9_PLAFO; tr|Q8I0U8|Q8I0U8_PLAF7	Merozoite surface antigens OS=Plasmodium falciparum (isolate NF54) OX=5843 GN=CK202_3951 PE=4 SV=1; Merozoite surface antigens OS=Plasmodium falciparum (isolate 3D7) OX=36329 GN=PF3D7_0930300 PE=4 SV=1			0	99	FNLNLNDILNSR			cleaved T-F@N-term	0.00648156	1431.75	716.884	1431.75	716.881	2	9	1.1.1.1549.9	20.5786	16385.3	5946.27	20.51	0.16	535.38
3	76.9	76.9	58.02	39.19	31.8	tr|W7KFP9|W7KFP9_PLAFO; tr|Q8I0U8|Q8I0U8_PLAF7	Merozoite surface antigens OS=Plasmodium falciparum (isolate NF54) OX=5843 GN=CK202_3951 PE=4 SV=1; Merozoite surface antigens OS=Plasmodium falciparum (isolate 3D7) OX=36329 GN=PF3D7_0930300 PE=4 SV=1			0	97.31	FNLNLNDILNSR			cleaved T-F@N-term	0.00648156	1431.75	716.884	1431.75	716.881	2	7	1.1.1.1538.9	20.3588	16385.3	6560.74	20.51	0.16	262.534
3	76.9	76.9	58.02	39.19	31.8	tr|W7KFP9|W7KFP9_PLAFO; tr|Q8I0U8|Q8I0U8_PLAF7	Merozoite surface antigens OS=Plasmodium falciparum (isolate NF54) OX=5843 GN=CK202_3951 PE=4 SV=1; Merozoite surface antigens OS=Plasmodium falciparum (isolate 3D7) OX=36329 GN=PF3D7_0930300 PE=4 SV=1			0	98.93	FNNNFNKDVVDKIFSAR			missed K-D@7; missed K-I@12	0.00986122	2027.03	507.765	2027.02	507.763	4	8	1.1.1.1266.3	14.9237	30340.6	20791.8	14.96	0.12	411.527
3	76.9	76.9	58.02	39.19	31.8	tr|W7KFP9|W7KFP9_PLAFO; tr|Q8I0U8|Q8I0U8_PLAF7	Merozoite surface antigens OS=Plasmodium falciparum (isolate NF54) OX=5843 GN=CK202_3951 PE=4 SV=1; Merozoite surface antigens OS=Plasmodium falciparum (isolate 3D7) OX=36329 GN=PF3D7_0930300 PE=4 SV=1			0	87.71	FNNNFNKDVVDKIFSAR			missed K-D@7; missed K-I@12	0.00986122	2027.03	507.765	2027.02	507.763	4	6	1.1.1.1271.2	15.0234	30340.6	16088.9	14.96	0.12	282.476
3	76.9	76.9	58.02	39.19	31.8	tr|W7KFP9|W7KFP9_PLAFO; tr|Q8I0U8|Q8I0U8_PLAF7	Merozoite surface antigens OS=Plasmodium falciparum (isolate NF54) OX=5843 GN=CK202_3951 PE=4 SV=1; Merozoite surface antigens OS=Plasmodium falciparum (isolate 3D7) OX=36329 GN=PF3D7_0930300 PE=4 SV=1			0	99	GASAQSGASAQSGASAQSGASAQSGASAQSGASAQSGTSGPSGPSGTSPSSR				0.00838734	4424.96	1107.25	4424.95	1107.25	4	22	1.1.1.786.6	5.41632	1411.7	188.68	5.5	0.27	573.127
3	76.9	76.9	58.02	39.19	31.8	tr|W7KFP9|W7KFP9_PLAFO; tr|Q8I0U8|Q8I0U8_PLAF7	Merozoite surface antigens OS=Plasmodium falciparum (isolate NF54) OX=5843 GN=CK202_3951 PE=4 SV=1; Merozoite surface antigens OS=Plasmodium falciparum (isolate 3D7) OX=36329 GN=PF3D7_0930300 PE=4 SV=1			0	99	GASAQSGASAQSGASAQSGASAQSGASAQSGASAQSGTSGPSGPSGTSPSSR				0.00838734	4424.96	1107.25	4424.95	1107.25	4	26	1.1.1.792.4	5.52765	1411.7	1129.28	5.5	0.27	1907.91
3	76.9	76.9	58.02	39.19	31.8	tr|W7KFP9|W7KFP9_PLAFO; tr|Q8I0U8|Q8I0U8_PLAF7	Merozoite surface antigens OS=Plasmodium falciparum (isolate NF54) OX=5843 GN=CK202_3951 PE=4 SV=1; Merozoite surface antigens OS=Plasmodium falciparum (isolate 3D7) OX=36329 GN=PF3D7_0930300 PE=4 SV=1			0	99	GASAQSGASAQSGASAQSGASAQSGASAQSGASAQSGTSGPSGPSGTSPSSR	Deamidated(Q)@17; Oxidation(P)@41	Oxidation(P)@102		0.056037	4441.99	1111.5	4441.93	1111.49	4	21	1.1.1.794.12	5.56782	1161.85	863.6	5.52	0.17	1362.3
3	76.9	76.9	58.02	39.19	31.8	tr|W7KFP9|W7KFP9_PLAFO; tr|Q8I0U8|Q8I0U8_PLAF7	Merozoite surface antigens OS=Plasmodium falciparum (isolate NF54) OX=5843 GN=CK202_3951 PE=4 SV=1; Merozoite surface antigens OS=Plasmodium falciparum (isolate 3D7) OX=36329 GN=PF3D7_0930300 PE=4 SV=1			0	99	GASAQSGASAQSGASAQSGASAQSGASAQSGASAQSGTSGPSGPSGTSPSSR				0.00838734	4424.96	1107.25	4424.95	1107.25	4	27	1.1.1.798.5	5.64597	1411.7	911.12	5.5	0.27	1286.1
3	76.9	76.9	58.02	39.19	31.8	tr|W7KFP9|W7KFP9_PLAFO; tr|Q8I0U8|Q8I0U8_PLAF7	Merozoite surface antigens OS=Plasmodium falciparum (isolate NF54) OX=5843 GN=CK202_3951 PE=4 SV=1; Merozoite surface antigens OS=Plasmodium falciparum (isolate 3D7) OX=36329 GN=PF3D7_0930300 PE=4 SV=1			0	99	GASAQSGASAQSGASAQSGASAQSGASAQSGASAQSGTSGPSGPSGTSPSSR				0.00838734	4424.96	1107.25	4424.95	1107.25	4	28	1.1.1.804.4	5.7613	1411.7	533.93	5.5	0.27	979.205
3	76.9	76.9	58.02	39.19	31.8	tr|W7KFP9|W7KFP9_PLAFO; tr|Q8I0U8|Q8I0U8_PLAF7	Merozoite surface antigens OS=Plasmodium falciparum (isolate NF54) OX=5843 GN=CK202_3951 PE=4 SV=1; Merozoite surface antigens OS=Plasmodium falciparum (isolate 3D7) OX=36329 GN=PF3D7_0930300 PE=4 SV=1			0	99	GASAQSGASAQSGASAQSGASAQSGASAQSGASAQSGTSGPSGPSGTSPSSR	Deamidated(Q)@17; Oxidation(P)@41	Oxidation(P)@102		0.0535959	4441.99	1111.5	4441.93	1111.49	4	20	1.1.1.806.7	5.79963	627.53	495.36	5.84	0.13	926.823
3	76.9	76.9	58.02	39.19	31.8	tr|W7KFP9|W7KFP9_PLAFO; tr|Q8I0U8|Q8I0U8_PLAF7	Merozoite surface antigens OS=Plasmodium falciparum (isolate NF54) OX=5843 GN=CK202_3951 PE=4 SV=1; Merozoite surface antigens OS=Plasmodium falciparum (isolate 3D7) OX=36329 GN=PF3D7_0930300 PE=4 SV=1			0	99	GASAQSGASAQSGASAQSGASAQSGASAQSGASAQSGTSGPSGPSGTSPSSR	Deamidated(Q)@17			0.00422406	4425.94	1107.49	4425.94	1107.49	4	20	1.1.1.822.7	6.10778	41.3402	41.3402			694.881
3	76.9	76.9	58.02	39.19	31.8	tr|W7KFP9|W7KFP9_PLAFO; tr|Q8I0U8|Q8I0U8_PLAF7	Merozoite surface antigens OS=Plasmodium falciparum (isolate NF54) OX=5843 GN=CK202_3951 PE=4 SV=1; Merozoite surface antigens OS=Plasmodium falciparum (isolate 3D7) OX=36329 GN=PF3D7_0930300 PE=4 SV=1			0	99	GASAQSGASAQSGASAQSGASAQSGASAQSGASAQSGTSGPSGPSGTSPSSR	Deamidated(Q)@35			0.00422406	4425.94	1107.49	4425.94	1107.49	4	20	1.1.1.822.7	6.10778	41.3402	41.3402			694.881
3	76.9	76.9	58.02	39.19	31.8	tr|W7KFP9|W7KFP9_PLAFO; tr|Q8I0U8|Q8I0U8_PLAF7	Merozoite surface antigens OS=Plasmodium falciparum (isolate NF54) OX=5843 GN=CK202_3951 PE=4 SV=1; Merozoite surface antigens OS=Plasmodium falciparum (isolate 3D7) OX=36329 GN=PF3D7_0930300 PE=4 SV=1			0	99	GASAQSGASAQSGASAQSGASAQSGASAQSGASAQSGTSGPSGPSGTSPSSR	Deamidated(Q)@29			0.00422406	4425.94	1107.49	4425.94	1107.49	4	20	1.1.1.822.7	6.10778	41.3402	41.3402			694.881
3	76.9	76.9	58.02	39.19	31.8	tr|W7KFP9|W7KFP9_PLAFO; tr|Q8I0U8|Q8I0U8_PLAF7	Merozoite surface antigens OS=Plasmodium falciparum (isolate NF54) OX=5843 GN=CK202_3951 PE=4 SV=1; Merozoite surface antigens OS=Plasmodium falciparum (isolate 3D7) OX=36329 GN=PF3D7_0930300 PE=4 SV=1			0	99	GASAQSGASAQSGASAQSGASAQSGASAQSGASAQSGTSGPSGPSGTSPSSR	Deamidated(Q)@23			0.00422406	4425.94	1107.49	4425.94	1107.49	4	20	1.1.1.822.7	6.10778	41.3402	41.3402			694.881
3	76.9	76.9	58.02	39.19	31.8	tr|W7KFP9|W7KFP9_PLAFO; tr|Q8I0U8|Q8I0U8_PLAF7	Merozoite surface antigens OS=Plasmodium falciparum (isolate NF54) OX=5843 GN=CK202_3951 PE=4 SV=1; Merozoite surface antigens OS=Plasmodium falciparum (isolate 3D7) OX=36329 GN=PF3D7_0930300 PE=4 SV=1			0	97.02	GASAQSGASAQSGASAQSGASAQSGASAQSGASAQSGTSGPSGPSGTSPSSR	Deamidated(Q)@17; Oxidation(P)@41	Oxidation(P)@102		0.0872829	4442.02	1111.51	4441.93	1111.49	4	17	1.1.1.832.8	6.30078	338.63	119.61	6.27	0.04	430.032
3	76.9	76.9	58.02	39.19	31.8	tr|W7KFP9|W7KFP9_PLAFO; tr|Q8I0U8|Q8I0U8_PLAF7	Merozoite surface antigens OS=Plasmodium falciparum (isolate NF54) OX=5843 GN=CK202_3951 PE=4 SV=1; Merozoite surface antigens OS=Plasmodium falciparum (isolate 3D7) OX=36329 GN=PF3D7_0930300 PE=4 SV=1			0	78.33	GASAQSGASAQSGASAQSGASAQSGASAQSGASAQSGTSGPSGPSGTSPSSR	Deamidated(Q)@17; Oxidation(P)@41	Oxidation(P)@102		0.0872829	4442.02	1111.51	4441.93	1111.49	4	16	1.1.1.819.7	6.04962	621.3	233.47	5.82	0.19	592.72
3	76.9	76.9	58.02	39.19	31.8	tr|W7KFP9|W7KFP9_PLAFO; tr|Q8I0U8|Q8I0U8_PLAF7	Merozoite surface antigens OS=Plasmodium falciparum (isolate NF54) OX=5843 GN=CK202_3951 PE=4 SV=1; Merozoite surface antigens OS=Plasmodium falciparum (isolate 3D7) OX=36329 GN=PF3D7_0930300 PE=4 SV=1			0	40.54	GASAQSGASAQSGASAQSGASAQSGASAQSGASAQSGTSGPSGPSGTSPSSR	Deamidated(Q)@17; Deamidated(Q)@23; Methyl(Q)@29; Deamidated(Q)@35	Methyl(Q)@90		0.0672704	4441.99	1111.5	4441.92	1111.49	4	21	1.1.1.788.11	5.45415	1161.85	755.31	5.52	0.17	927.683
3	76.9	76.9	58.02	39.19	31.8	tr|W7KFP9|W7KFP9_PLAFO; tr|Q8I0U8|Q8I0U8_PLAF7	Merozoite surface antigens OS=Plasmodium falciparum (isolate NF54) OX=5843 GN=CK202_3951 PE=4 SV=1; Merozoite surface antigens OS=Plasmodium falciparum (isolate 3D7) OX=36329 GN=PF3D7_0930300 PE=4 SV=1			0	40.54	GASAQSGASAQSGASAQSGASAQSGASAQSGASAQSGTSGPSGPSGTSPSSR	Deamidated(Q)@17; Deamidated(Q)@23; Deamidated(Q)@29; Methyl(Q)@35	Methyl(Q)@96		0.0672704	4441.99	1111.5	4441.92	1111.49	4	21	1.1.1.788.11	5.45415	1161.85	755.31	5.52	0.17	927.683
3	76.9	76.9	58.02	39.19	31.8	tr|W7KFP9|W7KFP9_PLAFO; tr|Q8I0U8|Q8I0U8_PLAF7	Merozoite surface antigens OS=Plasmodium falciparum (isolate NF54) OX=5843 GN=CK202_3951 PE=4 SV=1; Merozoite surface antigens OS=Plasmodium falciparum (isolate 3D7) OX=36329 GN=PF3D7_0930300 PE=4 SV=1			0	40.54	GASAQSGASAQSGASAQSGASAQSGASAQSGASAQSGTSGPSGPSGTSPSSR	Deamidated(Q)@17; Methyl(Q)@23; Deamidated(Q)@29; Deamidated(Q)@35	Methyl(Q)@84		0.0672704	4441.99	1111.5	4441.92	1111.49	4	21	1.1.1.788.11	5.45415	1161.85	755.31	5.52	0.17	927.683
3	76.9	76.9	58.02	39.19	31.8	tr|W7KFP9|W7KFP9_PLAFO; tr|Q8I0U8|Q8I0U8_PLAF7	Merozoite surface antigens OS=Plasmodium falciparum (isolate NF54) OX=5843 GN=CK202_3951 PE=4 SV=1; Merozoite surface antigens OS=Plasmodium falciparum (isolate 3D7) OX=36329 GN=PF3D7_0930300 PE=4 SV=1			0	40.54	GASAQSGASAQSGASAQSGASAQSGASAQSGASAQSGTSGPSGPSGTSPSSR	Methyl(Q)@17; Deamidated(Q)@23; Deamidated(Q)@29; Deamidated(Q)@35	Methyl(Q)@78		0.0672704	4441.99	1111.5	4441.92	1111.49	4	21	1.1.1.788.11	5.45415	1161.85	755.31	5.52	0.17	927.683
3	76.9	76.9	58.02	39.19	31.8	tr|W7KFP9|W7KFP9_PLAFO; tr|Q8I0U8|Q8I0U8_PLAF7	Merozoite surface antigens OS=Plasmodium falciparum (isolate NF54) OX=5843 GN=CK202_3951 PE=4 SV=1; Merozoite surface antigens OS=Plasmodium falciparum (isolate 3D7) OX=36329 GN=PF3D7_0930300 PE=4 SV=1			0	39.86	GASAQSGASAQSGASAQSGASAQSGASAQSGASAQSGTSGPSGPSGTSPSSR	Deamidated(Q)@23; Oxidation(P)@41	Oxidation(P)@102		0.0872829	4442.02	1111.51	4441.93	1111.49	4	15	1.1.1.812.11	5.91513	621.3	422.4	5.82	0.19	739.334
3	76.9	76.9	58.02	39.19	31.8	tr|W7KFP9|W7KFP9_PLAFO; tr|Q8I0U8|Q8I0U8_PLAF7	Merozoite surface antigens OS=Plasmodium falciparum (isolate NF54) OX=5843 GN=CK202_3951 PE=4 SV=1; Merozoite surface antigens OS=Plasmodium falciparum (isolate 3D7) OX=36329 GN=PF3D7_0930300 PE=4 SV=1			0	39.86	GASAQSGASAQSGASAQSGASAQSGASAQSGASAQSGTSGPSGPSGTSPSSR	Deamidated(Q)@29; Oxidation(P)@41	Oxidation(P)@102		0.0872829	4442.02	1111.51	4441.93	1111.49	4	15	1.1.1.812.11	5.91513	621.3	422.4	5.82	0.19	739.334
3	76.9	76.9	58.02	39.19	31.8	tr|W7KFP9|W7KFP9_PLAFO; tr|Q8I0U8|Q8I0U8_PLAF7	Merozoite surface antigens OS=Plasmodium falciparum (isolate NF54) OX=5843 GN=CK202_3951 PE=4 SV=1; Merozoite surface antigens OS=Plasmodium falciparum (isolate 3D7) OX=36329 GN=PF3D7_0930300 PE=4 SV=1			0	39.86	GASAQSGASAQSGASAQSGASAQSGASAQSGASAQSGTSGPSGPSGTSPSSR	Deamidated(Q)@35; Oxidation(P)@41	Oxidation(P)@102		0.0872829	4442.02	1111.51	4441.93	1111.49	4	15	1.1.1.812.11	5.91513	621.3	422.4	5.82	0.19	739.334
3	76.9	76.9	58.02	39.19	31.8	tr|W7KFP9|W7KFP9_PLAFO; tr|Q8I0U8|Q8I0U8_PLAF7	Merozoite surface antigens OS=Plasmodium falciparum (isolate NF54) OX=5843 GN=CK202_3951 PE=4 SV=1; Merozoite surface antigens OS=Plasmodium falciparum (isolate 3D7) OX=36329 GN=PF3D7_0930300 PE=4 SV=1			0	25.64	GASAQSGASAQSGASAQSGASAQSGASAQSGASAQSGTSGPSGPSGTSPSSR	Deamidated(Q)@17; Methyl(S)@18; Deamidated(Q)@23; Deamidated(Q)@29	Methyl(S)@79		0.0672704	4441.99	1111.5	4441.92	1111.49	4	21	1.1.1.788.11	5.45415	1161.85	755.31	5.52	0.17	927.683
3	76.9	76.9	58.02	39.19	31.8	tr|W7KFP9|W7KFP9_PLAFO; tr|Q8I0U8|Q8I0U8_PLAF7	Merozoite surface antigens OS=Plasmodium falciparum (isolate NF54) OX=5843 GN=CK202_3951 PE=4 SV=1; Merozoite surface antigens OS=Plasmodium falciparum (isolate 3D7) OX=36329 GN=PF3D7_0930300 PE=4 SV=1			0	25.64	GASAQSGASAQSGASAQSGASAQSGASAQSGASAQSGTSGPSGPSGTSPSSR	Deamidated(Q)@17; Methyl(S)@21; Deamidated(Q)@29; Deamidated(Q)@35	Methyl(S)@82		0.0672704	4441.99	1111.5	4441.92	1111.49	4	21	1.1.1.788.11	5.45415	1161.85	755.31	5.52	0.17	927.683
3	76.9	76.9	58.02	39.19	31.8	tr|W7KFP9|W7KFP9_PLAFO; tr|Q8I0U8|Q8I0U8_PLAF7	Merozoite surface antigens OS=Plasmodium falciparum (isolate NF54) OX=5843 GN=CK202_3951 PE=4 SV=1; Merozoite surface antigens OS=Plasmodium falciparum (isolate 3D7) OX=36329 GN=PF3D7_0930300 PE=4 SV=1			0	25.64	GASAQSGASAQSGASAQSGASAQSGASAQSGASAQSGTSGPSGPSGTSPSSR	Deamidated(Q)@17; Methyl(S)@24; Deamidated(Q)@29; Deamidated(Q)@35	Methyl(S)@85		0.0672704	4441.99	1111.5	4441.92	1111.49	4	21	1.1.1.788.11	5.45415	1161.85	755.31	5.52	0.17	927.683
3	76.9	76.9	58.02	39.19	31.8	tr|W7KFP9|W7KFP9_PLAFO; tr|Q8I0U8|Q8I0U8_PLAF7	Merozoite surface antigens OS=Plasmodium falciparum (isolate NF54) OX=5843 GN=CK202_3951 PE=4 SV=1; Merozoite surface antigens OS=Plasmodium falciparum (isolate 3D7) OX=36329 GN=PF3D7_0930300 PE=4 SV=1			0	25.64	GASAQSGASAQSGASAQSGASAQSGASAQSGASAQSGTSGPSGPSGTSPSSR	Methyl(S)@15; Deamidated(Q)@23; Deamidated(Q)@29; Deamidated(Q)@35	Methyl(S)@76		0.0672704	4441.99	1111.5	4441.92	1111.49	4	21	1.1.1.788.11	5.45415	1161.85	755.31	5.52	0.17	927.683
3	76.9	76.9	58.02	39.19	31.8	tr|W7KFP9|W7KFP9_PLAFO; tr|Q8I0U8|Q8I0U8_PLAF7	Merozoite surface antigens OS=Plasmodium falciparum (isolate NF54) OX=5843 GN=CK202_3951 PE=4 SV=1; Merozoite surface antigens OS=Plasmodium falciparum (isolate 3D7) OX=36329 GN=PF3D7_0930300 PE=4 SV=1			0	25.64	GASAQSGASAQSGASAQSGASAQSGASAQSGASAQSGTSGPSGPSGTSPSSR	Deamidated(Q)@17; Deamidated(Q)@23; Methyl(S)@27; Deamidated(Q)@29	Methyl(S)@88		0.0672704	4441.99	1111.5	4441.92	1111.49	4	21	1.1.1.788.11	5.45415	1161.85	755.31	5.52	0.17	927.683
3	76.9	76.9	58.02	39.19	31.8	tr|W7KFP9|W7KFP9_PLAFO; tr|Q8I0U8|Q8I0U8_PLAF7	Merozoite surface antigens OS=Plasmodium falciparum (isolate NF54) OX=5843 GN=CK202_3951 PE=4 SV=1; Merozoite surface antigens OS=Plasmodium falciparum (isolate 3D7) OX=36329 GN=PF3D7_0930300 PE=4 SV=1			0	25.64	GASAQSGASAQSGASAQSGASAQSGASAQSGASAQSGTSGPSGPSGTSPSSR	Deamidated(Q)@17; Methyl(S)@21; Deamidated(Q)@23; Deamidated(Q)@35	Methyl(S)@82		0.0672704	4441.99	1111.5	4441.92	1111.49	4	21	1.1.1.788.11	5.45415	1161.85	755.31	5.52	0.17	927.683
3	76.9	76.9	58.02	39.19	31.8	tr|W7KFP9|W7KFP9_PLAFO; tr|Q8I0U8|Q8I0U8_PLAF7	Merozoite surface antigens OS=Plasmodium falciparum (isolate NF54) OX=5843 GN=CK202_3951 PE=4 SV=1; Merozoite surface antigens OS=Plasmodium falciparum (isolate 3D7) OX=36329 GN=PF3D7_0930300 PE=4 SV=1			0	25.64	GASAQSGASAQSGASAQSGASAQSGASAQSGASAQSGTSGPSGPSGTSPSSR	Deamidated(Q)@17; Methyl(S)@18; Deamidated(Q)@29; Deamidated(Q)@35	Methyl(S)@79		0.0672704	4441.99	1111.5	4441.92	1111.49	4	21	1.1.1.788.11	5.45415	1161.85	755.31	5.52	0.17	927.683
3	76.9	76.9	58.02	39.19	31.8	tr|W7KFP9|W7KFP9_PLAFO; tr|Q8I0U8|Q8I0U8_PLAF7	Merozoite surface antigens OS=Plasmodium falciparum (isolate NF54) OX=5843 GN=CK202_3951 PE=4 SV=1; Merozoite surface antigens OS=Plasmodium falciparum (isolate 3D7) OX=36329 GN=PF3D7_0930300 PE=4 SV=1			0	25.64	GASAQSGASAQSGASAQSGASAQSGASAQSGASAQSGTSGPSGPSGTSPSSR	Deamidated(Q)@17; Methyl(S)@21; Deamidated(Q)@23; Deamidated(Q)@29	Methyl(S)@82		0.0672704	4441.99	1111.5	4441.92	1111.49	4	21	1.1.1.788.11	5.45415	1161.85	755.31	5.52	0.17	927.683
3	76.9	76.9	58.02	39.19	31.8	tr|W7KFP9|W7KFP9_PLAFO; tr|Q8I0U8|Q8I0U8_PLAF7	Merozoite surface antigens OS=Plasmodium falciparum (isolate NF54) OX=5843 GN=CK202_3951 PE=4 SV=1; Merozoite surface antigens OS=Plasmodium falciparum (isolate 3D7) OX=36329 GN=PF3D7_0930300 PE=4 SV=1			0	25.64	GASAQSGASAQSGASAQSGASAQSGASAQSGASAQSGTSGPSGPSGTSPSSR	Deamidated(Q)@23; Deamidated(Q)@29; Methyl(S)@30; Deamidated(Q)@35	Methyl(S)@91		0.0672704	4441.99	1111.5	4441.92	1111.49	4	22	1.1.1.788.11	5.45415	1161.85	755.31	5.52	0.17	927.683
3	76.9	76.9	58.02	39.19	31.8	tr|W7KFP9|W7KFP9_PLAFO; tr|Q8I0U8|Q8I0U8_PLAF7	Merozoite surface antigens OS=Plasmodium falciparum (isolate NF54) OX=5843 GN=CK202_3951 PE=4 SV=1; Merozoite surface antigens OS=Plasmodium falciparum (isolate 3D7) OX=36329 GN=PF3D7_0930300 PE=4 SV=1			0	25.64	GASAQSGASAQSGASAQSGASAQSGASAQSGASAQSGTSGPSGPSGTSPSSR	Deamidated(Q)@23; Deamidated(Q)@29; Methyl(S)@33; Deamidated(Q)@35	Methyl(S)@94		0.0672704	4441.99	1111.5	4441.92	1111.49	4	22	1.1.1.788.11	5.45415	1161.85	755.31	5.52	0.17	927.683
3	76.9	76.9	58.02	39.19	31.8	tr|W7KFP9|W7KFP9_PLAFO; tr|Q8I0U8|Q8I0U8_PLAF7	Merozoite surface antigens OS=Plasmodium falciparum (isolate NF54) OX=5843 GN=CK202_3951 PE=4 SV=1; Merozoite surface antigens OS=Plasmodium falciparum (isolate 3D7) OX=36329 GN=PF3D7_0930300 PE=4 SV=1			0	25.64	GASAQSGASAQSGASAQSGASAQSGASAQSGASAQSGTSGPSGPSGTSPSSR	Deamidated(Q)@23; Methyl(S)@27; Deamidated(Q)@29; Deamidated(Q)@35	Methyl(S)@88		0.0672704	4441.99	1111.5	4441.92	1111.49	4	22	1.1.1.788.11	5.45415	1161.85	755.31	5.52	0.17	927.683
3	76.9	76.9	58.02	39.19	31.8	tr|W7KFP9|W7KFP9_PLAFO; tr|Q8I0U8|Q8I0U8_PLAF7	Merozoite surface antigens OS=Plasmodium falciparum (isolate NF54) OX=5843 GN=CK202_3951 PE=4 SV=1; Merozoite surface antigens OS=Plasmodium falciparum (isolate 3D7) OX=36329 GN=PF3D7_0930300 PE=4 SV=1			0	25.64	GASAQSGASAQSGASAQSGASAQSGASAQSGASAQSGTSGPSGPSGTSPSSR	Deamidated(Q)@23; Methyl(S)@24; Deamidated(Q)@29; Deamidated(Q)@35	Methyl(S)@85		0.0672704	4441.99	1111.5	4441.92	1111.49	4	22	1.1.1.788.11	5.45415	1161.85	755.31	5.52	0.17	927.683
3	76.9	76.9	58.02	39.19	31.8	tr|W7KFP9|W7KFP9_PLAFO; tr|Q8I0U8|Q8I0U8_PLAF7	Merozoite surface antigens OS=Plasmodium falciparum (isolate NF54) OX=5843 GN=CK202_3951 PE=4 SV=1; Merozoite surface antigens OS=Plasmodium falciparum (isolate 3D7) OX=36329 GN=PF3D7_0930300 PE=4 SV=1			0	25.64	GASAQSGASAQSGASAQSGASAQSGASAQSGASAQSGTSGPSGPSGTSPSSR	Methyl(S)@15; Deamidated(Q)@17; Deamidated(Q)@23; Deamidated(Q)@35	Methyl(S)@76		0.0672704	4441.99	1111.5	4441.92	1111.49	4	21	1.1.1.788.11	5.45415	1161.85	755.31	5.52	0.17	927.683
3	76.9	76.9	58.02	39.19	31.8	tr|W7KFP9|W7KFP9_PLAFO; tr|Q8I0U8|Q8I0U8_PLAF7	Merozoite surface antigens OS=Plasmodium falciparum (isolate NF54) OX=5843 GN=CK202_3951 PE=4 SV=1; Merozoite surface antigens OS=Plasmodium falciparum (isolate 3D7) OX=36329 GN=PF3D7_0930300 PE=4 SV=1			0	25.64	GASAQSGASAQSGASAQSGASAQSGASAQSGASAQSGTSGPSGPSGTSPSSR	Methyl(S)@15; Deamidated(Q)@17; Deamidated(Q)@23; Deamidated(Q)@29	Methyl(S)@76		0.0672704	4441.99	1111.5	4441.92	1111.49	4	21	1.1.1.788.11	5.45415	1161.85	755.31	5.52	0.17	927.683
3	76.9	76.9	58.02	39.19	31.8	tr|W7KFP9|W7KFP9_PLAFO; tr|Q8I0U8|Q8I0U8_PLAF7	Merozoite surface antigens OS=Plasmodium falciparum (isolate NF54) OX=5843 GN=CK202_3951 PE=4 SV=1; Merozoite surface antigens OS=Plasmodium falciparum (isolate 3D7) OX=36329 GN=PF3D7_0930300 PE=4 SV=1			0	25.64	GASAQSGASAQSGASAQSGASAQSGASAQSGASAQSGTSGPSGPSGTSPSSR	Methyl(S)@21; Deamidated(Q)@23; Deamidated(Q)@29; Deamidated(Q)@35	Methyl(S)@82		0.0672704	4441.99	1111.5	4441.92	1111.49	4	22	1.1.1.788.11	5.45415	1161.85	755.31	5.52	0.17	927.683
3	76.9	76.9	58.02	39.19	31.8	tr|W7KFP9|W7KFP9_PLAFO; tr|Q8I0U8|Q8I0U8_PLAF7	Merozoite surface antigens OS=Plasmodium falciparum (isolate NF54) OX=5843 GN=CK202_3951 PE=4 SV=1; Merozoite surface antigens OS=Plasmodium falciparum (isolate 3D7) OX=36329 GN=PF3D7_0930300 PE=4 SV=1			0	25.64	GASAQSGASAQSGASAQSGASAQSGASAQSGASAQSGTSGPSGPSGTSPSSR	Methyl(S)@15; Deamidated(Q)@17; Deamidated(Q)@29; Deamidated(Q)@35	Methyl(S)@76		0.0672704	4441.99	1111.5	4441.92	1111.49	4	21	1.1.1.788.11	5.45415	1161.85	755.31	5.52	0.17	927.683
3	76.9	76.9	58.02	39.19	31.8	tr|W7KFP9|W7KFP9_PLAFO; tr|Q8I0U8|Q8I0U8_PLAF7	Merozoite surface antigens OS=Plasmodium falciparum (isolate NF54) OX=5843 GN=CK202_3951 PE=4 SV=1; Merozoite surface antigens OS=Plasmodium falciparum (isolate 3D7) OX=36329 GN=PF3D7_0930300 PE=4 SV=1			0	25.64	GASAQSGASAQSGASAQSGASAQSGASAQSGASAQSGTSGPSGPSGTSPSSR	Deamidated(Q)@17; Deamidated(Q)@23; Methyl(S)@24; Deamidated(Q)@29	Methyl(S)@85		0.0672704	4441.99	1111.5	4441.92	1111.49	4	21	1.1.1.788.11	5.45415	1161.85	755.31	5.52	0.17	927.683
3	76.9	76.9	58.02	39.19	31.8	tr|W7KFP9|W7KFP9_PLAFO; tr|Q8I0U8|Q8I0U8_PLAF7	Merozoite surface antigens OS=Plasmodium falciparum (isolate NF54) OX=5843 GN=CK202_3951 PE=4 SV=1; Merozoite surface antigens OS=Plasmodium falciparum (isolate 3D7) OX=36329 GN=PF3D7_0930300 PE=4 SV=1			0	25.64	GASAQSGASAQSGASAQSGASAQSGASAQSGASAQSGTSGPSGPSGTSPSSR	Deamidated(Q)@17; Deamidated(Q)@23; Methyl(S)@33; Deamidated(Q)@35	Methyl(S)@94		0.0672704	4441.99	1111.5	4441.92	1111.49	4	21	1.1.1.788.11	5.45415	1161.85	755.31	5.52	0.17	927.683
3	76.9	76.9	58.02	39.19	31.8	tr|W7KFP9|W7KFP9_PLAFO; tr|Q8I0U8|Q8I0U8_PLAF7	Merozoite surface antigens OS=Plasmodium falciparum (isolate NF54) OX=5843 GN=CK202_3951 PE=4 SV=1; Merozoite surface antigens OS=Plasmodium falciparum (isolate 3D7) OX=36329 GN=PF3D7_0930300 PE=4 SV=1			0	25.64	GASAQSGASAQSGASAQSGASAQSGASAQSGASAQSGTSGPSGPSGTSPSSR	Deamidated(Q)@17; Deamidated(Q)@23; Methyl(S)@24; Deamidated(Q)@35	Methyl(S)@85		0.0672704	4441.99	1111.5	4441.92	1111.49	4	21	1.1.1.788.11	5.45415	1161.85	755.31	5.52	0.17	927.683
3	76.9	76.9	58.02	39.19	31.8	tr|W7KFP9|W7KFP9_PLAFO; tr|Q8I0U8|Q8I0U8_PLAF7	Merozoite surface antigens OS=Plasmodium falciparum (isolate NF54) OX=5843 GN=CK202_3951 PE=4 SV=1; Merozoite surface antigens OS=Plasmodium falciparum (isolate 3D7) OX=36329 GN=PF3D7_0930300 PE=4 SV=1			0	25.64	GASAQSGASAQSGASAQSGASAQSGASAQSGASAQSGTSGPSGPSGTSPSSR	Deamidated(Q)@17; Deamidated(Q)@29; Methyl(S)@30; Deamidated(Q)@35	Methyl(S)@91		0.0672704	4441.99	1111.5	4441.92	1111.49	4	21	1.1.1.788.11	5.45415	1161.85	755.31	5.52	0.17	927.683
3	76.9	76.9	58.02	39.19	31.8	tr|W7KFP9|W7KFP9_PLAFO; tr|Q8I0U8|Q8I0U8_PLAF7	Merozoite surface antigens OS=Plasmodium falciparum (isolate NF54) OX=5843 GN=CK202_3951 PE=4 SV=1; Merozoite surface antigens OS=Plasmodium falciparum (isolate 3D7) OX=36329 GN=PF3D7_0930300 PE=4 SV=1			0	25.64	GASAQSGASAQSGASAQSGASAQSGASAQSGASAQSGTSGPSGPSGTSPSSR	Methyl(S)@18; Deamidated(Q)@23; Deamidated(Q)@29; Deamidated(Q)@35	Methyl(S)@79		0.0672704	4441.99	1111.5	4441.92	1111.49	4	21	1.1.1.788.11	5.45415	1161.85	755.31	5.52	0.17	927.683
3	76.9	76.9	58.02	39.19	31.8	tr|W7KFP9|W7KFP9_PLAFO; tr|Q8I0U8|Q8I0U8_PLAF7	Merozoite surface antigens OS=Plasmodium falciparum (isolate NF54) OX=5843 GN=CK202_3951 PE=4 SV=1; Merozoite surface antigens OS=Plasmodium falciparum (isolate 3D7) OX=36329 GN=PF3D7_0930300 PE=4 SV=1			0	25.64	GASAQSGASAQSGASAQSGASAQSGASAQSGASAQSGTSGPSGPSGTSPSSR	Deamidated(Q)@17; Deamidated(Q)@29; Methyl(S)@33; Deamidated(Q)@35	Methyl(S)@94		0.0672704	4441.99	1111.5	4441.92	1111.49	4	21	1.1.1.788.11	5.45415	1161.85	755.31	5.52	0.17	927.683
3	76.9	76.9	58.02	39.19	31.8	tr|W7KFP9|W7KFP9_PLAFO; tr|Q8I0U8|Q8I0U8_PLAF7	Merozoite surface antigens OS=Plasmodium falciparum (isolate NF54) OX=5843 GN=CK202_3951 PE=4 SV=1; Merozoite surface antigens OS=Plasmodium falciparum (isolate 3D7) OX=36329 GN=PF3D7_0930300 PE=4 SV=1			0	25.64	GASAQSGASAQSGASAQSGASAQSGASAQSGASAQSGTSGPSGPSGTSPSSR	Deamidated(Q)@17; Deamidated(Q)@23; Methyl(S)@30; Deamidated(Q)@35	Methyl(S)@91		0.0672704	4441.99	1111.5	4441.92	1111.49	4	21	1.1.1.788.11	5.45415	1161.85	755.31	5.52	0.17	927.683
3	76.9	76.9	58.02	39.19	31.8	tr|W7KFP9|W7KFP9_PLAFO; tr|Q8I0U8|Q8I0U8_PLAF7	Merozoite surface antigens OS=Plasmodium falciparum (isolate NF54) OX=5843 GN=CK202_3951 PE=4 SV=1; Merozoite surface antigens OS=Plasmodium falciparum (isolate 3D7) OX=36329 GN=PF3D7_0930300 PE=4 SV=1			0	25.64	GASAQSGASAQSGASAQSGASAQSGASAQSGASAQSGTSGPSGPSGTSPSSR	Deamidated(Q)@17; Deamidated(Q)@23; Deamidated(Q)@29; Methyl(S)@30	Methyl(S)@91		0.0672704	4441.99	1111.5	4441.92	1111.49	4	21	1.1.1.788.11	5.45415	1161.85	755.31	5.52	0.17	927.683
3	76.9	76.9	58.02	39.19	31.8	tr|W7KFP9|W7KFP9_PLAFO; tr|Q8I0U8|Q8I0U8_PLAF7	Merozoite surface antigens OS=Plasmodium falciparum (isolate NF54) OX=5843 GN=CK202_3951 PE=4 SV=1; Merozoite surface antigens OS=Plasmodium falciparum (isolate 3D7) OX=36329 GN=PF3D7_0930300 PE=4 SV=1			0	25.64	GASAQSGASAQSGASAQSGASAQSGASAQSGASAQSGTSGPSGPSGTSPSSR	Deamidated(Q)@17; Methyl(S)@18; Deamidated(Q)@23; Deamidated(Q)@35	Methyl(S)@79		0.0672704	4441.99	1111.5	4441.92	1111.49	4	21	1.1.1.788.11	5.45415	1161.85	755.31	5.52	0.17	927.683
3	76.9	76.9	58.02	39.19	31.8	tr|W7KFP9|W7KFP9_PLAFO; tr|Q8I0U8|Q8I0U8_PLAF7	Merozoite surface antigens OS=Plasmodium falciparum (isolate NF54) OX=5843 GN=CK202_3951 PE=4 SV=1; Merozoite surface antigens OS=Plasmodium falciparum (isolate 3D7) OX=36329 GN=PF3D7_0930300 PE=4 SV=1			0	25.64	GASAQSGASAQSGASAQSGASAQSGASAQSGASAQSGTSGPSGPSGTSPSSR	Deamidated(Q)@17; Deamidated(Q)@23; Deamidated(Q)@29; Methyl(S)@33	Methyl(S)@94		0.0672704	4441.99	1111.5	4441.92	1111.49	4	21	1.1.1.788.11	5.45415	1161.85	755.31	5.52	0.17	927.683
3	76.9	76.9	58.02	39.19	31.8	tr|W7KFP9|W7KFP9_PLAFO; tr|Q8I0U8|Q8I0U8_PLAF7	Merozoite surface antigens OS=Plasmodium falciparum (isolate NF54) OX=5843 GN=CK202_3951 PE=4 SV=1; Merozoite surface antigens OS=Plasmodium falciparum (isolate 3D7) OX=36329 GN=PF3D7_0930300 PE=4 SV=1			0	25.64	GASAQSGASAQSGASAQSGASAQSGASAQSGASAQSGTSGPSGPSGTSPSSR	Deamidated(Q)@17; Methyl(S)@27; Deamidated(Q)@29; Deamidated(Q)@35	Methyl(S)@88		0.0672704	4441.99	1111.5	4441.92	1111.49	4	21	1.1.1.788.11	5.45415	1161.85	755.31	5.52	0.17	927.683
3	76.9	76.9	58.02	39.19	31.8	tr|W7KFP9|W7KFP9_PLAFO; tr|Q8I0U8|Q8I0U8_PLAF7	Merozoite surface antigens OS=Plasmodium falciparum (isolate NF54) OX=5843 GN=CK202_3951 PE=4 SV=1; Merozoite surface antigens OS=Plasmodium falciparum (isolate 3D7) OX=36329 GN=PF3D7_0930300 PE=4 SV=1			0	25.64	GASAQSGASAQSGASAQSGASAQSGASAQSGASAQSGTSGPSGPSGTSPSSR	Deamidated(Q)@17; Deamidated(Q)@23; Methyl(S)@27; Deamidated(Q)@35	Methyl(S)@88		0.0672704	4441.99	1111.5	4441.92	1111.49	4	21	1.1.1.788.11	5.45415	1161.85	755.31	5.52	0.17	927.683
3	76.9	76.9	58.02	39.19	31.8	tr|W7KFP9|W7KFP9_PLAFO; tr|Q8I0U8|Q8I0U8_PLAF7	Merozoite surface antigens OS=Plasmodium falciparum (isolate NF54) OX=5843 GN=CK202_3951 PE=4 SV=1; Merozoite surface antigens OS=Plasmodium falciparum (isolate 3D7) OX=36329 GN=PF3D7_0930300 PE=4 SV=1			0	24.37	GASAQSGASAQSGASAQSGASAQSGASAQSGASAQSGTSGPSGPSGTSPSSR				0.988239	4425.94	1107.49	4424.95	1107.25	4	20	1.1.1.822.7	6.10778	41.3402	41.3402			694.881
3	76.9	76.9	58.02	39.19	31.8	tr|W7KFP9|W7KFP9_PLAFO; tr|Q8I0U8|Q8I0U8_PLAF7	Merozoite surface antigens OS=Plasmodium falciparum (isolate NF54) OX=5843 GN=CK202_3951 PE=4 SV=1; Merozoite surface antigens OS=Plasmodium falciparum (isolate 3D7) OX=36329 GN=PF3D7_0930300 PE=4 SV=1			0	99	GIVSLLNLGNK				-0.00261232	1126.67	564.341	1126.67	564.343	2	9	1.1.1.1384.8	17.2818	10984.2	8662	17.23	0.18	363.245
3	76.9	76.9	58.02	39.19	31.8	tr|W7KFP9|W7KFP9_PLAFO; tr|Q8I0U8|Q8I0U8_PLAF7	Merozoite surface antigens OS=Plasmodium falciparum (isolate NF54) OX=5843 GN=CK202_3951 PE=4 SV=1; Merozoite surface antigens OS=Plasmodium falciparum (isolate 3D7) OX=36329 GN=PF3D7_0930300 PE=4 SV=1			0	85.52	GIVSLLNLGNK	Deamidated(N)@7			0.0181595	1127.67	564.844	1127.66	564.835	2	7	1.1.1.1372.4	17.0406	10241.1	7917.1	17.02	0.3	729.257
3	76.9	76.9	58.02	39.19	31.8	tr|W7KFP9|W7KFP9_PLAFO; tr|Q8I0U8|Q8I0U8_PLAF7	Merozoite surface antigens OS=Plasmodium falciparum (isolate NF54) OX=5843 GN=CK202_3951 PE=4 SV=1; Merozoite surface antigens OS=Plasmodium falciparum (isolate 3D7) OX=36329 GN=PF3D7_0930300 PE=4 SV=1			0	26.84	GIVSLLNLGNK				-0.0065182	1126.66	564.34	1126.67	564.343	2	6	1.1.1.1363.5	16.8623	27918.3	18749.8	16.9	0.14	620.248
3	76.9	76.9	58.02	39.19	31.8	tr|W7KFP9|W7KFP9_PLAFO; tr|Q8I0U8|Q8I0U8_PLAF7	Merozoite surface antigens OS=Plasmodium falciparum (isolate NF54) OX=5843 GN=CK202_3951 PE=4 SV=1; Merozoite surface antigens OS=Plasmodium falciparum (isolate 3D7) OX=36329 GN=PF3D7_0930300 PE=4 SV=1			0	94.99	HISSNEYIIEDSFK				-0.00978384	1680.79	841.402	1680.8	841.407	2	8	1.1.1.1119.16	11.9988	22386.5	2241.77	11.91	0.06	417.875
3	76.9	76.9	58.02	39.19	31.8	tr|W7KFP9|W7KFP9_PLAFO; tr|Q8I0U8|Q8I0U8_PLAF7	Merozoite surface antigens OS=Plasmodium falciparum (isolate NF54) OX=5843 GN=CK202_3951 PE=4 SV=1; Merozoite surface antigens OS=Plasmodium falciparum (isolate 3D7) OX=36329 GN=PF3D7_0930300 PE=4 SV=1			0	46.28	HISSNEYIIEDSFK				-0.010124	1680.79	561.27	1680.8	561.274	3	7	1.1.1.1116.7	11.9315	22280.9	18097	11.9	0.08	1092.16
3	76.9	76.9	58.02	39.19	31.8	tr|W7KFP9|W7KFP9_PLAFO; tr|Q8I0U8|Q8I0U8_PLAF7	Merozoite surface antigens OS=Plasmodium falciparum (isolate NF54) OX=5843 GN=CK202_3951 PE=4 SV=1; Merozoite surface antigens OS=Plasmodium falciparum (isolate 3D7) OX=36329 GN=PF3D7_0930300 PE=4 SV=1			0	99	KLEALEDAVLTGYSLFQK			missed K-L@1	0.00819267	2024.09	675.704	2024.08	675.702	3	12	1.1.1.1652.7	22.6453	30163.9	24390.7	22.7	0.14	903.641
3	76.9	76.9	58.02	39.19	31.8	tr|W7KFP9|W7KFP9_PLAFO; tr|Q8I0U8|Q8I0U8_PLAF7	Merozoite surface antigens OS=Plasmodium falciparum (isolate NF54) OX=5843 GN=CK202_3951 PE=4 SV=1; Merozoite surface antigens OS=Plasmodium falciparum (isolate 3D7) OX=36329 GN=PF3D7_0930300 PE=4 SV=1			0	99	KLEALEDAVLTGYSLFQK			missed K-L@1	0.0183066	2024.1	1013.06	2024.08	1013.05	2	17	1.1.1.1653.14	22.6712	7521.23	7521.05	22.68	0.16	1096.92
3	76.9	76.9	58.02	39.19	31.8	tr|W7KFP9|W7KFP9_PLAFO; tr|Q8I0U8|Q8I0U8_PLAF7	Merozoite surface antigens OS=Plasmodium falciparum (isolate NF54) OX=5843 GN=CK202_3951 PE=4 SV=1; Merozoite surface antigens OS=Plasmodium falciparum (isolate 3D7) OX=36329 GN=PF3D7_0930300 PE=4 SV=1			0	99	KLEALEDAVLTGYSLFQKEK			missed K-L@1; missed K-E@18	-0.00755974	2281.21	761.412	2281.22	761.414	3	12	1.1.1.1604.11	21.6812	36313.1	10183.1	21.79	0.16	697.069
3	76.9	76.9	58.02	39.19	31.8	tr|W7KFP9|W7KFP9_PLAFO; tr|Q8I0U8|Q8I0U8_PLAF7	Merozoite surface antigens OS=Plasmodium falciparum (isolate NF54) OX=5843 GN=CK202_3951 PE=4 SV=1; Merozoite surface antigens OS=Plasmodium falciparum (isolate 3D7) OX=36329 GN=PF3D7_0930300 PE=4 SV=1			0	99	KLEALEDAVLTGYSLFQKEK			missed K-L@1; missed K-E@18	-0.00755974	2281.21	761.412	2281.22	761.414	3	11	1.1.1.1614.14	21.8844	36313.1	13754.7	21.79	0.16	793.633
3	76.9	76.9	58.02	39.19	31.8	tr|W7KFP9|W7KFP9_PLAFO; tr|Q8I0U8|Q8I0U8_PLAF7	Merozoite surface antigens OS=Plasmodium falciparum (isolate NF54) OX=5843 GN=CK202_3951 PE=4 SV=1; Merozoite surface antigens OS=Plasmodium falciparum (isolate 3D7) OX=36329 GN=PF3D7_0930300 PE=4 SV=1			0	76.39	KLEALEDAVLTGYSLFQKEK			missed K-L@1; missed K-E@18	-0.00965009	2281.21	571.31	2281.22	571.312	4	6	1.1.1.1607.2	21.734	10676.1	10465.7	21.75	0.1	169.119
3	76.9	76.9	58.02	39.19	31.8	tr|W7KFP9|W7KFP9_PLAFO; tr|Q8I0U8|Q8I0U8_PLAF7	Merozoite surface antigens OS=Plasmodium falciparum (isolate NF54) OX=5843 GN=CK202_3951 PE=4 SV=1; Merozoite surface antigens OS=Plasmodium falciparum (isolate 3D7) OX=36329 GN=PF3D7_0930300 PE=4 SV=1			0	25.95	KLEALEDAVLTGYSLFQKEK			missed K-L@1; missed K-E@18	-0.00755974	2281.21	761.412	2281.22	761.414	3	7	1.1.1.1621.13	22.0255	36313.1	4335.06	21.79	0.16	549.075
3	76.9	76.9	58.02	39.19	31.8	tr|W7KFP9|W7KFP9_PLAFO; tr|Q8I0U8|Q8I0U8_PLAF7	Merozoite surface antigens OS=Plasmodium falciparum (isolate NF54) OX=5843 GN=CK202_3951 PE=4 SV=1; Merozoite surface antigens OS=Plasmodium falciparum (isolate 3D7) OX=36329 GN=PF3D7_0930300 PE=4 SV=1			0	31.93	LLDKINEIKNPPPANSGNTPNTLLDKNK			missed K-I@4; missed K-N@9; missed K-N@26	-0.00315222	3057.64	612.536	3057.65	612.536	5	7	1.1.1.1050.10	10.6067	36872.2	35786	10.64	0.12	392.684
3	76.9	76.9	58.02	39.19	31.8	tr|W7KFP9|W7KFP9_PLAFO; tr|Q8I0U8|Q8I0U8_PLAF7	Merozoite surface antigens OS=Plasmodium falciparum (isolate NF54) OX=5843 GN=CK202_3951 PE=4 SV=1; Merozoite surface antigens OS=Plasmodium falciparum (isolate 3D7) OX=36329 GN=PF3D7_0930300 PE=4 SV=1			0	99	LLEVYNLTPEEENELK				-0.0107804	1931.96	966.988	1931.97	966.994	2	10	1.1.1.1309.16	15.7938	18364.2	16318.3	15.82	0.16	1924.89
3	76.9	76.9	58.02	39.19	31.8	tr|W7KFP9|W7KFP9_PLAFO; tr|Q8I0U8|Q8I0U8_PLAF7	Merozoite surface antigens OS=Plasmodium falciparum (isolate NF54) OX=5843 GN=CK202_3951 PE=4 SV=1; Merozoite surface antigens OS=Plasmodium falciparum (isolate 3D7) OX=36329 GN=PF3D7_0930300 PE=4 SV=1			0	99	LNFYFDLLR				-0.00451407	1199.63	600.822	1199.63	600.824	2	8	1.1.1.1631.3	22.2195	29118.8	16021	22.28	0.14	482.8
3	76.9	76.9	58.02	39.19	31.8	tr|W7KFP9|W7KFP9_PLAFO; tr|Q8I0U8|Q8I0U8_PLAF7	Merozoite surface antigens OS=Plasmodium falciparum (isolate NF54) OX=5843 GN=CK202_3951 PE=4 SV=1; Merozoite surface antigens OS=Plasmodium falciparum (isolate 3D7) OX=36329 GN=PF3D7_0930300 PE=4 SV=1			0	99	LNFYFDLLR				-0.00451407	1199.63	600.822	1199.63	600.824	2	8	1.1.1.1636.3	22.3209	29118.8	22412	22.28	0.14	618.849
3	76.9	76.9	58.02	39.19	31.8	tr|W7KFP9|W7KFP9_PLAFO; tr|Q8I0U8|Q8I0U8_PLAF7	Merozoite surface antigens OS=Plasmodium falciparum (isolate NF54) OX=5843 GN=CK202_3951 PE=4 SV=1; Merozoite surface antigens OS=Plasmodium falciparum (isolate 3D7) OX=36329 GN=PF3D7_0930300 PE=4 SV=1			0	67.42	LNFYFDLLR				-0.00451407	1199.63	600.822	1199.63	600.824	2	6	1.1.1.1642.3	22.4417	29118.8	5678.49	22.28	0.14	246.79
3	76.9	76.9	58.02	39.19	31.8	tr|W7KFP9|W7KFP9_PLAFO; tr|Q8I0U8|Q8I0U8_PLAF7	Merozoite surface antigens OS=Plasmodium falciparum (isolate NF54) OX=5843 GN=CK202_3951 PE=4 SV=1; Merozoite surface antigens OS=Plasmodium falciparum (isolate 3D7) OX=36329 GN=PF3D7_0930300 PE=4 SV=1			0	31.62	LNFYFDLLR				-0.00658906	1199.63	600.821	1199.63	600.824	2	5	1.1.1.1646.3	22.522	5499.89	3043.13	22.48	0.08	212.153
3	76.9	76.9	58.02	39.19	31.8	tr|W7KFP9|W7KFP9_PLAFO; tr|Q8I0U8|Q8I0U8_PLAF7	Merozoite surface antigens OS=Plasmodium falciparum (isolate NF54) OX=5843 GN=CK202_3951 PE=4 SV=1; Merozoite surface antigens OS=Plasmodium falciparum (isolate 3D7) OX=36329 GN=PF3D7_0930300 PE=4 SV=1			0	99	LNSLNNPHNVLQNFSVFFNK				-0.00950808	2345.18	782.735	2345.19	782.738	3	12	1.1.1.1565.14	20.9017	51788.6	50374.4	20.91	0.16	1729.88
3	76.9	76.9	58.02	39.19	31.8	tr|W7KFP9|W7KFP9_PLAFO; tr|Q8I0U8|Q8I0U8_PLAF7	Merozoite surface antigens OS=Plasmodium falciparum (isolate NF54) OX=5843 GN=CK202_3951 PE=4 SV=1; Merozoite surface antigens OS=Plasmodium falciparum (isolate 3D7) OX=36329 GN=PF3D7_0930300 PE=4 SV=1			0	99	LNSLNNPHNVLQNFSVFFNK				-0.00950808	2345.18	782.735	2345.19	782.738	3	10	1.1.1.1571.12	21.0199	51788.6	24304.3	20.91	0.16	1168.34
3	76.9	76.9	58.02	39.19	31.8	tr|W7KFP9|W7KFP9_PLAFO; tr|Q8I0U8|Q8I0U8_PLAF7	Merozoite surface antigens OS=Plasmodium falciparum (isolate NF54) OX=5843 GN=CK202_3951 PE=4 SV=1; Merozoite surface antigens OS=Plasmodium falciparum (isolate 3D7) OX=36329 GN=PF3D7_0930300 PE=4 SV=1			0	32.3	MVLNEEEITTK				0.00233163	1305.65	653.833	1305.65	653.832	2	5	1.1.1.1051.9	10.6263	16920.8	5901.24	10.54	0.1	292.972
3	76.9	76.9	58.02	39.19	31.8	tr|W7KFP9|W7KFP9_PLAFO; tr|Q8I0U8|Q8I0U8_PLAF7	Merozoite surface antigens OS=Plasmodium falciparum (isolate NF54) OX=5843 GN=CK202_3951 PE=4 SV=1; Merozoite surface antigens OS=Plasmodium falciparum (isolate 3D7) OX=36329 GN=PF3D7_0930300 PE=4 SV=1			0	99	NIFTFNLNLNDILNSR				-0.00422451	1906.99	954.5	1906.99	954.502	2	11	1.1.1.1794.11	25.4974	9705.8	4822.42	25.43	0.16	751.598
3	76.9	76.9	58.02	39.19	31.8	tr|W7KFP9|W7KFP9_PLAFO; tr|Q8I0U8|Q8I0U8_PLAF7	Merozoite surface antigens OS=Plasmodium falciparum (isolate NF54) OX=5843 GN=CK202_3951 PE=4 SV=1; Merozoite surface antigens OS=Plasmodium falciparum (isolate 3D7) OX=36329 GN=PF3D7_0930300 PE=4 SV=1			0	97.47	NIFTFNLNLNDILNSR				-0.00422451	1906.99	954.5	1906.99	954.502	2	8	1.1.1.1799.11	25.5977	9705.8	2562.08	25.43	0.16	526.967
3	76.9	76.9	58.02	39.19	31.8	tr|W7KFP9|W7KFP9_PLAFO; tr|Q8I0U8|Q8I0U8_PLAF7	Merozoite surface antigens OS=Plasmodium falciparum (isolate NF54) OX=5843 GN=CK202_3951 PE=4 SV=1; Merozoite surface antigens OS=Plasmodium falciparum (isolate 3D7) OX=36329 GN=PF3D7_0930300 PE=4 SV=1			0	84.44	PNGIVYPLPLTDIHNSLAADNDKNSYGDLMNPHTK	Oxidation(P)@9; QTGG(K)@23	Oxidation(P)@430; QTGG(K)@444	cleaved Y-P@N-term; missed K-N@23	0.04106	4193.05	839.618	4193.01	839.61	5	12	1.1.1.1413.10	17.8622	36518.1	24132.2	17.89	0.1	1783.06
3	76.9	76.9	58.02	39.19	31.8	tr|W7KFP9|W7KFP9_PLAFO; tr|Q8I0U8|Q8I0U8_PLAF7	Merozoite surface antigens OS=Plasmodium falciparum (isolate NF54) OX=5843 GN=CK202_3951 PE=4 SV=1; Merozoite surface antigens OS=Plasmodium falciparum (isolate 3D7) OX=36329 GN=PF3D7_0930300 PE=4 SV=1			0	59.56	PNGIVYPLPLTDIHNSLAADNDKNSYGDLMNPHTK	Oxidation(H)@14; QTGG(K)@23	QTGG(K)@444	cleaved Y-P@N-term; missed K-N@23	0.04106	4193.05	839.618	4193.01	839.61	5	12	1.1.1.1413.10	17.8622	36518.1	24132.2	17.89	0.1	1783.06
3	76.9	76.9	58.02	39.19	31.8	tr|W7KFP9|W7KFP9_PLAFO; tr|Q8I0U8|Q8I0U8_PLAF7	Merozoite surface antigens OS=Plasmodium falciparum (isolate NF54) OX=5843 GN=CK202_3951 PE=4 SV=1; Merozoite surface antigens OS=Plasmodium falciparum (isolate 3D7) OX=36329 GN=PF3D7_0930300 PE=4 SV=1			0	29.12	PNGIVYPLPLTDIHNSLAADNDKNSYGDLMNPHTK	Oxidation(N)@21; QTGG(K)@23	Oxidation(N)@442; QTGG(K)@444	cleaved Y-P@N-term; missed K-N@23	0.04106	4193.05	839.618	4193.01	839.61	5	12	1.1.1.1413.10	17.8622	36518.1	24132.2	17.89	0.1	1783.06
3	76.9	76.9	58.02	39.19	31.8	tr|W7KFP9|W7KFP9_PLAFO; tr|Q8I0U8|Q8I0U8_PLAF7	Merozoite surface antigens OS=Plasmodium falciparum (isolate NF54) OX=5843 GN=CK202_3951 PE=4 SV=1; Merozoite surface antigens OS=Plasmodium falciparum (isolate 3D7) OX=36329 GN=PF3D7_0930300 PE=4 SV=1			0	29.12	PNGIVYPLPLTDIHNSLAADNDKNSYGDLMNPHTK	Oxidation(N)@15; QTGG(K)@23	Oxidation(N)@436; QTGG(K)@444	cleaved Y-P@N-term; missed K-N@23	0.04106	4193.05	839.618	4193.01	839.61	5	12	1.1.1.1413.10	17.8622	36518.1	24132.2	17.89	0.1	1783.06
3	76.9	76.9	58.02	39.19	31.8	tr|W7KFP9|W7KFP9_PLAFO; tr|Q8I0U8|Q8I0U8_PLAF7	Merozoite surface antigens OS=Plasmodium falciparum (isolate NF54) OX=5843 GN=CK202_3951 PE=4 SV=1; Merozoite surface antigens OS=Plasmodium falciparum (isolate 3D7) OX=36329 GN=PF3D7_0930300 PE=4 SV=1			0	25.22	PNGIVYPLPLTDIHNSLAADNDKNSYGDLMNPHTK	Oxidation(D)@20; QTGG(K)@23	Oxidation(D)@441; QTGG(K)@444	cleaved Y-P@N-term; missed K-N@23	0.04106	4193.05	839.618	4193.01	839.61	5	12	1.1.1.1413.10	17.8622	36518.1	24132.2	17.89	0.1	1783.06
3	76.9	76.9	58.02	39.19	31.8	tr|W7KFP9|W7KFP9_PLAFO; tr|Q8I0U8|Q8I0U8_PLAF7	Merozoite surface antigens OS=Plasmodium falciparum (isolate NF54) OX=5843 GN=CK202_3951 PE=4 SV=1; Merozoite surface antigens OS=Plasmodium falciparum (isolate 3D7) OX=36329 GN=PF3D7_0930300 PE=4 SV=1			0	25.22	PNGIVYPLPLTDIHNSLAADNDKNSYGDLMNPHTK	Oxidation(D)@22; QTGG(K)@23	Oxidation(D)@443; QTGG(K)@444	cleaved Y-P@N-term; missed K-N@23	0.04106	4193.05	839.618	4193.01	839.61	5	12	1.1.1.1413.10	17.8622	36518.1	24132.2	17.89	0.1	1783.06
3	76.9	76.9	58.02	39.19	31.8	tr|W7KFP9|W7KFP9_PLAFO; tr|Q8I0U8|Q8I0U8_PLAF7	Merozoite surface antigens OS=Plasmodium falciparum (isolate NF54) OX=5843 GN=CK202_3951 PE=4 SV=1; Merozoite surface antigens OS=Plasmodium falciparum (isolate 3D7) OX=36329 GN=PF3D7_0930300 PE=4 SV=1			0	25.22	PNGIVYPLPLTDIHNSLAADNDKNSYGDLMNPHTK	Oxidation(D)@12; QTGG(K)@23	Oxidation(D)@433; QTGG(K)@444	cleaved Y-P@N-term; missed K-N@23	0.04106	4193.05	839.618	4193.01	839.61	5	12	1.1.1.1413.10	17.8622	36518.1	24132.2	17.89	0.1	1783.06
3	76.9	76.9	58.02	39.19	31.8	tr|W7KFP9|W7KFP9_PLAFO; tr|Q8I0U8|Q8I0U8_PLAF7	Merozoite surface antigens OS=Plasmodium falciparum (isolate NF54) OX=5843 GN=CK202_3951 PE=4 SV=1; Merozoite surface antigens OS=Plasmodium falciparum (isolate 3D7) OX=36329 GN=PF3D7_0930300 PE=4 SV=1			0	99	QLEEAHNLISVLEKR			missed K-R@14	-0.00713752	1777.96	593.661	1777.97	593.664	3	9	1.1.1.1210.9	13.8121	31978	31549.3	13.8	0.1	620.448
3	76.9	76.9	58.02	39.19	31.8	tr|W7KFP9|W7KFP9_PLAFO; tr|Q8I0U8|Q8I0U8_PLAF7	Merozoite surface antigens OS=Plasmodium falciparum (isolate NF54) OX=5843 GN=CK202_3951 PE=4 SV=1; Merozoite surface antigens OS=Plasmodium falciparum (isolate 3D7) OX=36329 GN=PF3D7_0930300 PE=4 SV=1			0	97.55	QLEEAHNLISVLEKR			missed K-R@14	-0.00495722	1777.96	445.498	1777.97	445.499	4	8	1.1.1.1210.2	13.8063	19792	19600.9	13.8	0.1	292.922
3	76.9	76.9	58.02	39.19	31.8	tr|W7KFP9|W7KFP9_PLAFO; tr|Q8I0U8|Q8I0U8_PLAF7	Merozoite surface antigens OS=Plasmodium falciparum (isolate NF54) OX=5843 GN=CK202_3951 PE=4 SV=1; Merozoite surface antigens OS=Plasmodium falciparum (isolate 3D7) OX=36329 GN=PF3D7_0930300 PE=4 SV=1			0	81.25	SNTSSGASPPADASDSDAKSYADLK			missed K-S@19	0.0129909	2441.1	814.706	2441.08	814.702	3	9	1.1.1.923.14	8.07853	32.4775	32.4775			1098.02
3	76.9	76.9	58.02	39.19	31.8	tr|W7KFP9|W7KFP9_PLAFO; tr|Q8I0U8|Q8I0U8_PLAF7	Merozoite surface antigens OS=Plasmodium falciparum (isolate NF54) OX=5843 GN=CK202_3951 PE=4 SV=1; Merozoite surface antigens OS=Plasmodium falciparum (isolate 3D7) OX=36329 GN=PF3D7_0930300 PE=4 SV=1			0	24.23	SYENFLPEAK	Deamidated(N)@4			0.0183218	1197.57	599.794	1197.56	599.785	2	5	1.1.1.1140.8	12.4107	14741.2	12338.2	12.38	0.18	403.13
3	76.9	76.9	58.02	39.19	31.8	tr|W7KFP9|W7KFP9_PLAFO; tr|Q8I0U8|Q8I0U8_PLAF7	Merozoite surface antigens OS=Plasmodium falciparum (isolate NF54) OX=5843 GN=CK202_3951 PE=4 SV=1; Merozoite surface antigens OS=Plasmodium falciparum (isolate 3D7) OX=36329 GN=PF3D7_0930300 PE=4 SV=1			0	99	TIKFNIDSLFTDPLELEYYLR			missed K-F@3	-0.00211408	2589.33	864.119	2589.34	864.12	3	9	1.1.1.1878.9	27.1848	11114.3	8724.41	27.24	0.16	414.742
3	76.9	76.9	58.02	39.19	31.8	tr|W7KFP9|W7KFP9_PLAFO; tr|Q8I0U8|Q8I0U8_PLAF7	Merozoite surface antigens OS=Plasmodium falciparum (isolate NF54) OX=5843 GN=CK202_3951 PE=4 SV=1; Merozoite surface antigens OS=Plasmodium falciparum (isolate 3D7) OX=36329 GN=PF3D7_0930300 PE=4 SV=1			0	65.35	TKVPNPLTISTTEMEKFYENILK			missed K-V@2; missed K-F@16	-0.00282769	2695.41	899.478	2695.41	899.479	3	9	1.1.1.1684.15	23.2948	19035.3	13940.8	23.32	0.16	1053.83
3	76.9	76.9	58.02	39.19	31.8	tr|W7KFP9|W7KFP9_PLAFO; tr|Q8I0U8|Q8I0U8_PLAF7	Merozoite surface antigens OS=Plasmodium falciparum (isolate NF54) OX=5843 GN=CK202_3951 PE=4 SV=1; Merozoite surface antigens OS=Plasmodium falciparum (isolate 3D7) OX=36329 GN=PF3D7_0930300 PE=4 SV=1			0	99	TTIANINELIEGSKK			missed K-K@14	0.0023651	1629.9	544.306	1629.89	544.305	3	11	1.1.1.1224.4	14.0864	51150.4	23447.8	14.02	0.12	447.264
3	76.9	76.9	58.02	39.19	31.8	tr|W7KFP9|W7KFP9_PLAFO; tr|Q8I0U8|Q8I0U8_PLAF7	Merozoite surface antigens OS=Plasmodium falciparum (isolate NF54) OX=5843 GN=CK202_3951 PE=4 SV=1; Merozoite surface antigens OS=Plasmodium falciparum (isolate 3D7) OX=36329 GN=PF3D7_0930300 PE=4 SV=1			0	65.75	TTIANINELIEGSKK			missed K-K@14	0.0023651	1629.9	544.306	1629.89	544.305	3	7	1.1.1.1215.5	13.9081	51150.4	7430.37	14.02	0.12	413.676
3	76.9	76.9	58.02	39.19	31.8	tr|W7KFP9|W7KFP9_PLAFO; tr|Q8I0U8|Q8I0U8_PLAF7	Merozoite surface antigens OS=Plasmodium falciparum (isolate NF54) OX=5843 GN=CK202_3951 PE=4 SV=1; Merozoite surface antigens OS=Plasmodium falciparum (isolate 3D7) OX=36329 GN=PF3D7_0930300 PE=4 SV=1			0	95.74	VPNPLTISTTEMEKFYENILK			missed K-F@14	-0.00411224	2466.27	823.096	2466.27	823.098	3	9	1.1.1.1805.8	25.7164	37961.9	27468.5	25.77	0.2	917.436
3	76.9	76.9	58.02	39.19	31.8	tr|W7KFP9|W7KFP9_PLAFO; tr|Q8I0U8|Q8I0U8_PLAF7	Merozoite surface antigens OS=Plasmodium falciparum (isolate NF54) OX=5843 GN=CK202_3951 PE=4 SV=1; Merozoite surface antigens OS=Plasmodium falciparum (isolate 3D7) OX=36329 GN=PF3D7_0930300 PE=4 SV=1			0	30.11	VPNPLTISTTEMEKFYENILK			missed K-F@14	-0.00411224	2466.27	823.096	2466.27	823.098	3	7	1.1.1.1815.8	25.9172	37961.9	14436.1	25.77	0.2	463.003
3	76.9	76.9	58.02	39.19	31.8	tr|W7KFP9|W7KFP9_PLAFO; tr|Q8I0U8|Q8I0U8_PLAF7	Merozoite surface antigens OS=Plasmodium falciparum (isolate NF54) OX=5843 GN=CK202_3951 PE=4 SV=1; Merozoite surface antigens OS=Plasmodium falciparum (isolate 3D7) OX=36329 GN=PF3D7_0930300 PE=4 SV=1			0	30.1	VPNPLTISTTEMEKFYENILK			missed K-F@14	-0.00411224	2466.27	823.096	2466.27	823.098	3	7	1.1.1.1800.9	25.616	37961.9	9304.52	25.77	0.2	432.569
3	76.9	76.9	58.02	39.19	31.8	tr|W7KFP9|W7KFP9_PLAFO; tr|Q8I0U8|Q8I0U8_PLAF7	Merozoite surface antigens OS=Plasmodium falciparum (isolate NF54) OX=5843 GN=CK202_3951 PE=4 SV=1; Merozoite surface antigens OS=Plasmodium falciparum (isolate 3D7) OX=36329 GN=PF3D7_0930300 PE=4 SV=1			0	99	VTTVVTPPQPDVTPSPLSVR				0.0064829	2089.15	1045.58	2089.14	1045.58	2	16	1.1.1.1221.16	14.0367	19338.2	14011.5	14.1	0.16	2354.59
3	76.9	76.9	58.02	39.19	31.8	tr|W7KFP9|W7KFP9_PLAFO; tr|Q8I0U8|Q8I0U8_PLAF7	Merozoite surface antigens OS=Plasmodium falciparum (isolate NF54) OX=5843 GN=CK202_3951 PE=4 SV=1; Merozoite surface antigens OS=Plasmodium falciparum (isolate 3D7) OX=36329 GN=PF3D7_0930300 PE=4 SV=1			0	97.63	YFLDVLESDLMQFK				-0.00815366	1746.85	874.43	1746.85	874.434	2	7	1.1.1.1881.12	27.2469	4989.03	4752.75	27.25	0.06	271.98
3	76.9	76.9	58.02	39.19	31.8	tr|W7KFP9|W7KFP9_PLAFO; tr|Q8I0U8|Q8I0U8_PLAF7	Merozoite surface antigens OS=Plasmodium falciparum (isolate NF54) OX=5843 GN=CK202_3951 PE=4 SV=1; Merozoite surface antigens OS=Plasmodium falciparum (isolate 3D7) OX=36329 GN=PF3D7_0930300 PE=4 SV=1			0	81	YFLDVLESDLMQFK				-0.000952281	1746.85	874.434	1746.85	874.434	2	7	1.1.1.1874.11	27.1066	4989.03	2089	27.24	0.12	294.022
3	76.9	76.9	58.02	39.19	31.8	tr|W7KFP9|W7KFP9_PLAFO; tr|Q8I0U8|Q8I0U8_PLAF7	Merozoite surface antigens OS=Plasmodium falciparum (isolate NF54) OX=5843 GN=CK202_3951 PE=4 SV=1; Merozoite surface antigens OS=Plasmodium falciparum (isolate 3D7) OX=36329 GN=PF3D7_0930300 PE=4 SV=1			0	86.54	YILVSNSSMDQK				0.00331869	1383.67	692.844	1383.67	692.842	2	6	1.1.1.1042.14	10.4507	14933.3	5356.28	10.36	0.1	352.799
3	76.9	76.9	58.02	39.19	31.8	tr|W7KFP9|W7KFP9_PLAFO; tr|Q8I0U8|Q8I0U8_PLAF7	Merozoite surface antigens OS=Plasmodium falciparum (isolate NF54) OX=5843 GN=CK202_3951 PE=4 SV=1; Merozoite surface antigens OS=Plasmodium falciparum (isolate 3D7) OX=36329 GN=PF3D7_0930300 PE=4 SV=1			0	56.57	YPELFDLTNHMLTLCDNIHGFK	Carbamidomethyl(C)@15			0.00484716	2677.27	670.325	2677.27	670.324	4	6	1.1.1.1615.4	21.8966	25803.3	7941.11	21.99	0.16	344.403
3	76.9	76.9	58.02	39.19	31.8	tr|W7KFP9|W7KFP9_PLAFO; tr|Q8I0U8|Q8I0U8_PLAF7	Merozoite surface antigens OS=Plasmodium falciparum (isolate NF54) OX=5843 GN=CK202_3951 PE=4 SV=1; Merozoite surface antigens OS=Plasmodium falciparum (isolate 3D7) OX=36329 GN=PF3D7_0930300 PE=4 SV=1			0	28.01	YPELFDLTNHMLTLCDNIHGFK	Carbamidomethyl(C)@15			0.00484716	2677.27	670.325	2677.27	670.324	4	6	1.1.1.1620.5	21.9987	25803.3	25583.1	21.99	0.16	651.936
4	73.39	73.39	89.61	82.79	82.79	tr|W7FMT1|W7FMT1_PLAFA; tr|W7F419|W7F419_PLAF8; tr|W4I9B4|W4I9B4_PLAFA; tr|Q8T6B1|Q8T6B1_PLAFA; tr|Q8IKK7|Q8IKK7_PLAF7; tr|A0A2I0C1J8|A0A2I0C1J8_PLAFO; tr|A0A0L7KDR6|A0A0L7KDR6_PLAFX; tr|A0A0L1IBY1|A0A0L1IBY1_PLAFA; tr|A0A024WHA8|A0A024WHA8_PLAFA; tr|A0A024VYW4|A0A024VYW4_PLAFA; tr|A0A024V013|A0A024V013_PLAFA	Glyceraldehyde-3-phosphate dehydrogenase OS=Plasmodium falciparum Santa Lucia OX=478859 GN=PFAG_05725 PE=3 SV=1; Glyceraldehyde-3-phosphate dehydrogenase OS=Plasmodium falciparum (isolate 7G8) OX=57266 GN=PFBG_05698 PE=3 SV=1; Glyceraldehyde-3-phosphate dehydrogenase OS=Plasmodium falciparum NF135/5.C10 OX=1036726 GN=PFNF135_05644 PE=3 SV=1; Glyceraldehyde-3-phosphate dehydrogenase OS=Plasmodium …			2	99	AFRVPIGTVSVVDLVCR	Carbamidomethyl(C)@16		cleaved V-A@N-term; missed R-V@3	0.00572222	1887.05	630.023	1887.04	630.021	3	14	1.1.1.1445.7	18.5014	23928.5	21895.3	18.53	0.16	746.201
4	73.39	73.39	89.61	82.79	82.79	tr|W7FMT1|W7FMT1_PLAFA; tr|W7F419|W7F419_PLAF8; tr|W4I9B4|W4I9B4_PLAFA; tr|Q8T6B1|Q8T6B1_PLAFA; tr|Q8IKK7|Q8IKK7_PLAF7; tr|A0A2I0C1J8|A0A2I0C1J8_PLAFO; tr|A0A0L7KDR6|A0A0L7KDR6_PLAFX; tr|A0A0L1IBY1|A0A0L1IBY1_PLAFA; tr|A0A024WHA8|A0A024WHA8_PLAFA; tr|A0A024VYW4|A0A024VYW4_PLAFA; tr|A0A024V013|A0A024V013_PLAFA	Glyceraldehyde-3-phosphate dehydrogenase OS=Plasmodium falciparum Santa Lucia OX=478859 GN=PFAG_05725 PE=3 SV=1; Glyceraldehyde-3-phosphate dehydrogenase OS=Plasmodium falciparum (isolate 7G8) OX=57266 GN=PFBG_05698 PE=3 SV=1; Glyceraldehyde-3-phosphate dehydrogenase OS=Plasmodium falciparum NF135/5.C10 OX=1036726 GN=PFNF135_05644 PE=3 SV=1; Glyceraldehyde-3-phosphate dehydrogenase OS=Plasmodium …			2	99	AGLALNDNFFK				0.00119397	1208.62	605.317	1208.62	605.317	2	10	1.1.1.1349.7	16.5846	865016	41603.6	16.16	0.2	947.774
4	73.39	73.39	89.61	82.79	82.79	tr|W7FMT1|W7FMT1_PLAFA; tr|W7F419|W7F419_PLAF8; tr|W4I9B4|W4I9B4_PLAFA; tr|Q8T6B1|Q8T6B1_PLAFA; tr|Q8IKK7|Q8IKK7_PLAF7; tr|A0A2I0C1J8|A0A2I0C1J8_PLAFO; tr|A0A0L7KDR6|A0A0L7KDR6_PLAFX; tr|A0A0L1IBY1|A0A0L1IBY1_PLAFA; tr|A0A024WHA8|A0A024WHA8_PLAFA; tr|A0A024VYW4|A0A024VYW4_PLAFA; tr|A0A024V013|A0A024V013_PLAFA	Glyceraldehyde-3-phosphate dehydrogenase OS=Plasmodium falciparum Santa Lucia OX=478859 GN=PFAG_05725 PE=3 SV=1; Glyceraldehyde-3-phosphate dehydrogenase OS=Plasmodium falciparum (isolate 7G8) OX=57266 GN=PFBG_05698 PE=3 SV=1; Glyceraldehyde-3-phosphate dehydrogenase OS=Plasmodium falciparum NF135/5.C10 OX=1036726 GN=PFNF135_05644 PE=3 SV=1; Glyceraldehyde-3-phosphate dehydrogenase OS=Plasmodium …			2	99	CALSNIIPASTGAAK	Carbamidomethyl(C)@1			-0.000842661	1472.76	737.39	1472.77	737.39	2	13	1.1.1.1166.12	12.9351	334352	21389.1	12.64	0.16	1166.64
4	73.39	73.39	89.61	82.79	82.79	tr|W7FMT1|W7FMT1_PLAFA; tr|W7F419|W7F419_PLAF8; tr|W4I9B4|W4I9B4_PLAFA; tr|Q8T6B1|Q8T6B1_PLAFA; tr|Q8IKK7|Q8IKK7_PLAF7; tr|A0A2I0C1J8|A0A2I0C1J8_PLAFO; tr|A0A0L7KDR6|A0A0L7KDR6_PLAFX; tr|A0A0L1IBY1|A0A0L1IBY1_PLAFA; tr|A0A024WHA8|A0A024WHA8_PLAFA; tr|A0A024VYW4|A0A024VYW4_PLAFA; tr|A0A024V013|A0A024V013_PLAFA	Glyceraldehyde-3-phosphate dehydrogenase OS=Plasmodium falciparum Santa Lucia OX=478859 GN=PFAG_05725 PE=3 SV=1; Glyceraldehyde-3-phosphate dehydrogenase OS=Plasmodium falciparum (isolate 7G8) OX=57266 GN=PFBG_05698 PE=3 SV=1; Glyceraldehyde-3-phosphate dehydrogenase OS=Plasmodium falciparum NF135/5.C10 OX=1036726 GN=PFNF135_05644 PE=3 SV=1; Glyceraldehyde-3-phosphate dehydrogenase OS=Plasmodium …			2	99	CQVDVVCESTGVFLTK	Carbamidomethyl(C)@1; Carbamidomethyl(C)@7			0.00132286	1840.87	921.443	1840.87	921.442	2	14	1.1.1.1267.16	14.9547	46081.8	8855.98	15.06	0.16	848.062
4	73.39	73.39	89.61	82.79	82.79	tr|W7FMT1|W7FMT1_PLAFA; tr|W7F419|W7F419_PLAF8; tr|W4I9B4|W4I9B4_PLAFA; tr|Q8T6B1|Q8T6B1_PLAFA; tr|Q8IKK7|Q8IKK7_PLAF7; tr|A0A2I0C1J8|A0A2I0C1J8_PLAFO; tr|A0A0L7KDR6|A0A0L7KDR6_PLAFX; tr|A0A0L1IBY1|A0A0L1IBY1_PLAFA; tr|A0A024WHA8|A0A024WHA8_PLAFA; tr|A0A024VYW4|A0A024VYW4_PLAFA; tr|A0A024V013|A0A024V013_PLAFA	Glyceraldehyde-3-phosphate dehydrogenase OS=Plasmodium falciparum Santa Lucia OX=478859 GN=PFAG_05725 PE=3 SV=1; Glyceraldehyde-3-phosphate dehydrogenase OS=Plasmodium falciparum (isolate 7G8) OX=57266 GN=PFBG_05698 PE=3 SV=1; Glyceraldehyde-3-phosphate dehydrogenase OS=Plasmodium falciparum NF135/5.C10 OX=1036726 GN=PFNF135_05644 PE=3 SV=1; Glyceraldehyde-3-phosphate dehydrogenase OS=Plasmodium …			2	99	DIEVVAINDPFMDLNHLCYLLK	Carbamidomethyl(C)@18			0.00626541	2631.31	878.112	2631.31	878.11	3	16	1.1.1.1810.13	25.8209	139826	136822	25.83	0.14	5216.86
4	73.39	73.39	89.61	82.79	82.79	tr|W7FMT1|W7FMT1_PLAFA; tr|W7F419|W7F419_PLAF8; tr|W4I9B4|W4I9B4_PLAFA; tr|Q8T6B1|Q8T6B1_PLAFA; tr|Q8IKK7|Q8IKK7_PLAF7; tr|A0A2I0C1J8|A0A2I0C1J8_PLAFO; tr|A0A0L7KDR6|A0A0L7KDR6_PLAFX; tr|A0A0L1IBY1|A0A0L1IBY1_PLAFA; tr|A0A024WHA8|A0A024WHA8_PLAFA; tr|A0A024VYW4|A0A024VYW4_PLAFA; tr|A0A024V013|A0A024V013_PLAFA	Glyceraldehyde-3-phosphate dehydrogenase OS=Plasmodium falciparum Santa Lucia OX=478859 GN=PFAG_05725 PE=3 SV=1; Glyceraldehyde-3-phosphate dehydrogenase OS=Plasmodium falciparum (isolate 7G8) OX=57266 GN=PFBG_05698 PE=3 SV=1; Glyceraldehyde-3-phosphate dehydrogenase OS=Plasmodium falciparum NF135/5.C10 OX=1036726 GN=PFNF135_05644 PE=3 SV=1; Glyceraldehyde-3-phosphate dehydrogenase OS=Plasmodium …			2	99	FGIVEGLMTTVHASTANQLVVDGPSK				-0.0203276	2670.35	891.123	2670.37	891.13	3	14	1.1.1.1554.14	20.6824	31103.5	28973.6	20.67	0.22	2765.29
4	73.39	73.39	89.61	82.79	82.79	tr|W7FMT1|W7FMT1_PLAFA; tr|W7F419|W7F419_PLAF8; tr|W4I9B4|W4I9B4_PLAFA; tr|Q8T6B1|Q8T6B1_PLAFA; tr|Q8IKK7|Q8IKK7_PLAF7; tr|A0A2I0C1J8|A0A2I0C1J8_PLAFO; tr|A0A0L7KDR6|A0A0L7KDR6_PLAFX; tr|A0A0L1IBY1|A0A0L1IBY1_PLAFA; tr|A0A024WHA8|A0A024WHA8_PLAFA; tr|A0A024VYW4|A0A024VYW4_PLAFA; tr|A0A024V013|A0A024V013_PLAFA	Glyceraldehyde-3-phosphate dehydrogenase OS=Plasmodium falciparum Santa Lucia OX=478859 GN=PFAG_05725 PE=3 SV=1; Glyceraldehyde-3-phosphate dehydrogenase OS=Plasmodium falciparum (isolate 7G8) OX=57266 GN=PFBG_05698 PE=3 SV=1; Glyceraldehyde-3-phosphate dehydrogenase OS=Plasmodium falciparum NF135/5.C10 OX=1036726 GN=PFNF135_05644 PE=3 SV=1; Glyceraldehyde-3-phosphate dehydrogenase OS=Plasmodium …			2	99	GILGYTEDEVVSQDFVHDNR				-0.00846933	2292.06	765.026	2292.07	765.029	3	12	1.1.1.1321.14	16.0322	234793	29389.7	15.82	0.14	1393.41
4	73.39	73.39	89.61	82.79	82.79	tr|W7FMT1|W7FMT1_PLAFA; tr|W7F419|W7F419_PLAF8; tr|W4I9B4|W4I9B4_PLAFA; tr|Q8T6B1|Q8T6B1_PLAFA; tr|Q8IKK7|Q8IKK7_PLAF7; tr|A0A2I0C1J8|A0A2I0C1J8_PLAFO; tr|A0A0L7KDR6|A0A0L7KDR6_PLAFX; tr|A0A0L1IBY1|A0A0L1IBY1_PLAFA; tr|A0A024WHA8|A0A024WHA8_PLAFA; tr|A0A024VYW4|A0A024VYW4_PLAFA; tr|A0A024V013|A0A024V013_PLAFA	Glyceraldehyde-3-phosphate dehydrogenase OS=Plasmodium falciparum Santa Lucia OX=478859 GN=PFAG_05725 PE=3 SV=1; Glyceraldehyde-3-phosphate dehydrogenase OS=Plasmodium falciparum (isolate 7G8) OX=57266 GN=PFBG_05698 PE=3 SV=1; Glyceraldehyde-3-phosphate dehydrogenase OS=Plasmodium falciparum NF135/5.C10 OX=1036726 GN=PFNF135_05644 PE=3 SV=1; Glyceraldehyde-3-phosphate dehydrogenase OS=Plasmodium …			2	99	GVAFRVPIGTVSVVDLVCR	Carbamidomethyl(C)@18		cleaved T-G@N-term; missed R-V@5	-0.00341957	2043.13	682.049	2043.13	682.051	3	17	1.1.1.1525.11	20.1025	110165	10036.5	19.93	0.12	546.976
4	73.39	73.39	89.61	82.79	82.79	tr|W7FMT1|W7FMT1_PLAFA; tr|W7F419|W7F419_PLAF8; tr|W4I9B4|W4I9B4_PLAFA; tr|Q8T6B1|Q8T6B1_PLAFA; tr|Q8IKK7|Q8IKK7_PLAF7; tr|A0A2I0C1J8|A0A2I0C1J8_PLAFO; tr|A0A0L7KDR6|A0A0L7KDR6_PLAFX; tr|A0A0L1IBY1|A0A0L1IBY1_PLAFA; tr|A0A024WHA8|A0A024WHA8_PLAFA; tr|A0A024VYW4|A0A024VYW4_PLAFA; tr|A0A024V013|A0A024V013_PLAFA	Glyceraldehyde-3-phosphate dehydrogenase OS=Plasmodium falciparum Santa Lucia OX=478859 GN=PFAG_05725 PE=3 SV=1; Glyceraldehyde-3-phosphate dehydrogenase OS=Plasmodium falciparum (isolate 7G8) OX=57266 GN=PFBG_05698 PE=3 SV=1; Glyceraldehyde-3-phosphate dehydrogenase OS=Plasmodium falciparum NF135/5.C10 OX=1036726 GN=PFNF135_05644 PE=3 SV=1; Glyceraldehyde-3-phosphate dehydrogenase OS=Plasmodium …			2	99	HASTANQLVVDGPSK			cleaved V-H@N-term	-0.00117752	1522.77	762.394	1522.77	762.394	2	13	1.1.1.864.10	6.92125	160.28	160.28	6.91	0.04	199.238
4	73.39	73.39	89.61	82.79	82.79	tr|W7FMT1|W7FMT1_PLAFA; tr|W7F419|W7F419_PLAF8; tr|W4I9B4|W4I9B4_PLAFA; tr|Q8T6B1|Q8T6B1_PLAFA; tr|Q8IKK7|Q8IKK7_PLAF7; tr|A0A2I0C1J8|A0A2I0C1J8_PLAFO; tr|A0A0L7KDR6|A0A0L7KDR6_PLAFX; tr|A0A0L1IBY1|A0A0L1IBY1_PLAFA; tr|A0A024WHA8|A0A024WHA8_PLAFA; tr|A0A024VYW4|A0A024VYW4_PLAFA; tr|A0A024V013|A0A024V013_PLAFA	Glyceraldehyde-3-phosphate dehydrogenase OS=Plasmodium falciparum Santa Lucia OX=478859 GN=PFAG_05725 PE=3 SV=1; Glyceraldehyde-3-phosphate dehydrogenase OS=Plasmodium falciparum (isolate 7G8) OX=57266 GN=PFBG_05698 PE=3 SV=1; Glyceraldehyde-3-phosphate dehydrogenase OS=Plasmodium falciparum NF135/5.C10 OX=1036726 GN=PFNF135_05644 PE=3 SV=1; Glyceraldehyde-3-phosphate dehydrogenase OS=Plasmodium …			2	99	IVSNASCTTNCLAPLAK	Methyl(I)@1; Carbamidomethyl(C)@7; Carbamidomethyl(C)@11	Methyl(I)@147	cleaved L-I@N-term	0.00831796	1832.92	917.468	1832.91	917.464	2	16	1.1.1.1082.16	11.254	138300	59461.1	11.32	0.08	3792.25
4	73.39	73.39	89.61	82.79	82.79	tr|W7FMT1|W7FMT1_PLAFA; tr|W7F419|W7F419_PLAF8; tr|W4I9B4|W4I9B4_PLAFA; tr|Q8T6B1|Q8T6B1_PLAFA; tr|Q8IKK7|Q8IKK7_PLAF7; tr|A0A2I0C1J8|A0A2I0C1J8_PLAFO; tr|A0A0L7KDR6|A0A0L7KDR6_PLAFX; tr|A0A0L1IBY1|A0A0L1IBY1_PLAFA; tr|A0A024WHA8|A0A024WHA8_PLAFA; tr|A0A024VYW4|A0A024VYW4_PLAFA; tr|A0A024V013|A0A024V013_PLAFA	Glyceraldehyde-3-phosphate dehydrogenase OS=Plasmodium falciparum Santa Lucia OX=478859 GN=PFAG_05725 PE=3 SV=1; Glyceraldehyde-3-phosphate dehydrogenase OS=Plasmodium falciparum (isolate 7G8) OX=57266 GN=PFBG_05698 PE=3 SV=1; Glyceraldehyde-3-phosphate dehydrogenase OS=Plasmodium falciparum NF135/5.C10 OX=1036726 GN=PFNF135_05644 PE=3 SV=1; Glyceraldehyde-3-phosphate dehydrogenase OS=Plasmodium …			2	99	KDIEVVAINDPFMDLNHLCYLLK	Carbamidomethyl(C)@19		missed K-D@1	0.0118487	2759.41	920.812	2759.4	920.808	3	12	1.1.1.1656.13	22.7305	20099.6	14339.2	22.76	0.12	889.146
4	73.39	73.39	89.61	82.79	82.79	tr|W7FMT1|W7FMT1_PLAFA; tr|W7F419|W7F419_PLAF8; tr|W4I9B4|W4I9B4_PLAFA; tr|Q8T6B1|Q8T6B1_PLAFA; tr|Q8IKK7|Q8IKK7_PLAF7; tr|A0A2I0C1J8|A0A2I0C1J8_PLAFO; tr|A0A0L7KDR6|A0A0L7KDR6_PLAFX; tr|A0A0L1IBY1|A0A0L1IBY1_PLAFA; tr|A0A024WHA8|A0A024WHA8_PLAFA; tr|A0A024VYW4|A0A024VYW4_PLAFA; tr|A0A024V013|A0A024V013_PLAFA	Glyceraldehyde-3-phosphate dehydrogenase OS=Plasmodium falciparum Santa Lucia OX=478859 GN=PFAG_05725 PE=3 SV=1; Glyceraldehyde-3-phosphate dehydrogenase OS=Plasmodium falciparum (isolate 7G8) OX=57266 GN=PFBG_05698 PE=3 SV=1; Glyceraldehyde-3-phosphate dehydrogenase OS=Plasmodium falciparum NF135/5.C10 OX=1036726 GN=PFNF135_05644 PE=3 SV=1; Glyceraldehyde-3-phosphate dehydrogenase OS=Plasmodium …			2	99	KVIMSAPPKDDTPIYVMGINHHQYDTK			missed K-V@1; missed K-D@9	-0.00314301	3097.53	1033.52	3097.54	1033.52	3	17	1.1.1.1067.16	10.9527	89909.9	25715.7	10.8	0.16	4499.08
4	73.39	73.39	89.61	82.79	82.79	tr|W7FMT1|W7FMT1_PLAFA; tr|W7F419|W7F419_PLAF8; tr|W4I9B4|W4I9B4_PLAFA; tr|Q8T6B1|Q8T6B1_PLAFA; tr|Q8IKK7|Q8IKK7_PLAF7; tr|A0A2I0C1J8|A0A2I0C1J8_PLAFO; tr|A0A0L7KDR6|A0A0L7KDR6_PLAFX; tr|A0A0L1IBY1|A0A0L1IBY1_PLAFA; tr|A0A024WHA8|A0A024WHA8_PLAFA; tr|A0A024VYW4|A0A024VYW4_PLAFA; tr|A0A024V013|A0A024V013_PLAFA	Glyceraldehyde-3-phosphate dehydrogenase OS=Plasmodium falciparum Santa Lucia OX=478859 GN=PFAG_05725 PE=3 SV=1; Glyceraldehyde-3-phosphate dehydrogenase OS=Plasmodium falciparum (isolate 7G8) OX=57266 GN=PFBG_05698 PE=3 SV=1; Glyceraldehyde-3-phosphate dehydrogenase OS=Plasmodium falciparum NF135/5.C10 OX=1036726 GN=PFNF135_05644 PE=3 SV=1; Glyceraldehyde-3-phosphate dehydrogenase OS=Plasmodium …			2	99	KVSVFAEKDPSQIPWGK			missed K-V@1; missed K-D@8	0.000906487	1915.02	479.763	1915.02	479.762	4	15	1.1.1.1097.5	11.546	289928	244871	11.5	0.2	2533.07
4	73.39	73.39	89.61	82.79	82.79	tr|W7FMT1|W7FMT1_PLAFA; tr|W7F419|W7F419_PLAF8; tr|W4I9B4|W4I9B4_PLAFA; tr|Q8T6B1|Q8T6B1_PLAFA; tr|Q8IKK7|Q8IKK7_PLAF7; tr|A0A2I0C1J8|A0A2I0C1J8_PLAFO; tr|A0A0L7KDR6|A0A0L7KDR6_PLAFX; tr|A0A0L1IBY1|A0A0L1IBY1_PLAFA; tr|A0A024WHA8|A0A024WHA8_PLAFA; tr|A0A024VYW4|A0A024VYW4_PLAFA; tr|A0A024V013|A0A024V013_PLAFA	Glyceraldehyde-3-phosphate dehydrogenase OS=Plasmodium falciparum Santa Lucia OX=478859 GN=PFAG_05725 PE=3 SV=1; Glyceraldehyde-3-phosphate dehydrogenase OS=Plasmodium falciparum (isolate 7G8) OX=57266 GN=PFBG_05698 PE=3 SV=1; Glyceraldehyde-3-phosphate dehydrogenase OS=Plasmodium falciparum NF135/5.C10 OX=1036726 GN=PFNF135_05644 PE=3 SV=1; Glyceraldehyde-3-phosphate dehydrogenase OS=Plasmodium …			2	99	LQKPAKYEEVALEIK			missed K-Y@6	0.00555359	1758	587.007	1757.99	587.005	3	17	1.1.1.1036.7	10.3239	403880	398642	10.32	0.1	6477.43
4	73.39	73.39	89.61	82.79	82.79	tr|W7FMT1|W7FMT1_PLAFA; tr|W7F419|W7F419_PLAF8; tr|W4I9B4|W4I9B4_PLAFA; tr|Q8T6B1|Q8T6B1_PLAFA; tr|Q8IKK7|Q8IKK7_PLAF7; tr|A0A2I0C1J8|A0A2I0C1J8_PLAFO; tr|A0A0L7KDR6|A0A0L7KDR6_PLAFX; tr|A0A0L1IBY1|A0A0L1IBY1_PLAFA; tr|A0A024WHA8|A0A024WHA8_PLAFA; tr|A0A024VYW4|A0A024VYW4_PLAFA; tr|A0A024V013|A0A024V013_PLAFA	Glyceraldehyde-3-phosphate dehydrogenase OS=Plasmodium falciparum Santa Lucia OX=478859 GN=PFAG_05725 PE=3 SV=1; Glyceraldehyde-3-phosphate dehydrogenase OS=Plasmodium falciparum (isolate 7G8) OX=57266 GN=PFBG_05698 PE=3 SV=1; Glyceraldehyde-3-phosphate dehydrogenase OS=Plasmodium falciparum NF135/5.C10 OX=1036726 GN=PFNF135_05644 PE=3 SV=1; Glyceraldehyde-3-phosphate dehydrogenase OS=Plasmodium …			2	99	LQKPAKYEEVALEIKK			missed K-Y@6; missed K-K@15	6.95405e-05	1886.09	472.529	1886.09	472.529	4	19	1.1.1.985.4	9.29813	197199	160538	9.25	0.18	7467.36
4	73.39	73.39	89.61	82.79	82.79	tr|W7FMT1|W7FMT1_PLAFA; tr|W7F419|W7F419_PLAF8; tr|W4I9B4|W4I9B4_PLAFA; tr|Q8T6B1|Q8T6B1_PLAFA; tr|Q8IKK7|Q8IKK7_PLAF7; tr|A0A2I0C1J8|A0A2I0C1J8_PLAFO; tr|A0A0L7KDR6|A0A0L7KDR6_PLAFX; tr|A0A0L1IBY1|A0A0L1IBY1_PLAFA; tr|A0A024WHA8|A0A024WHA8_PLAFA; tr|A0A024VYW4|A0A024VYW4_PLAFA; tr|A0A024V013|A0A024V013_PLAFA	Glyceraldehyde-3-phosphate dehydrogenase OS=Plasmodium falciparum Santa Lucia OX=478859 GN=PFAG_05725 PE=3 SV=1; Glyceraldehyde-3-phosphate dehydrogenase OS=Plasmodium falciparum (isolate 7G8) OX=57266 GN=PFBG_05698 PE=3 SV=1; Glyceraldehyde-3-phosphate dehydrogenase OS=Plasmodium falciparum NF135/5.C10 OX=1036726 GN=PFNF135_05644 PE=3 SV=1; Glyceraldehyde-3-phosphate dehydrogenase OS=Plasmodium …			2	99	LTGVAFRVPIGTVSVVDLVCR	Carbamidomethyl(C)@20		missed R-V@7	0.00216335	2257.26	753.428	2257.26	753.428	3	13	1.1.1.1590.9	21.3981	201712	20843.6	21.09	0.12	1096.82
4	73.39	73.39	89.61	82.79	82.79	tr|W7FMT1|W7FMT1_PLAFA; tr|W7F419|W7F419_PLAF8; tr|W4I9B4|W4I9B4_PLAFA; tr|Q8T6B1|Q8T6B1_PLAFA; tr|Q8IKK7|Q8IKK7_PLAF7; tr|A0A2I0C1J8|A0A2I0C1J8_PLAFO; tr|A0A0L7KDR6|A0A0L7KDR6_PLAFX; tr|A0A0L1IBY1|A0A0L1IBY1_PLAFA; tr|A0A024WHA8|A0A024WHA8_PLAFA; tr|A0A024VYW4|A0A024VYW4_PLAFA; tr|A0A024V013|A0A024V013_PLAFA	Glyceraldehyde-3-phosphate dehydrogenase OS=Plasmodium falciparum Santa Lucia OX=478859 GN=PFAG_05725 PE=3 SV=1; Glyceraldehyde-3-phosphate dehydrogenase OS=Plasmodium falciparum (isolate 7G8) OX=57266 GN=PFBG_05698 PE=3 SV=1; Glyceraldehyde-3-phosphate dehydrogenase OS=Plasmodium falciparum NF135/5.C10 OX=1036726 GN=PFNF135_05644 PE=3 SV=1; Glyceraldehyde-3-phosphate dehydrogenase OS=Plasmodium …			2	99	LVSWYDNEWGYSNR				0.00602588	1787.8	596.939	1787.79	596.937	3	11	1.1.1.1315.6	15.9058	33082.3	30391	15.92	0.18	645.339
4	73.39	73.39	89.61	82.79	82.79	tr|W7FMT1|W7FMT1_PLAFA; tr|W7F419|W7F419_PLAF8; tr|W4I9B4|W4I9B4_PLAFA; tr|Q8T6B1|Q8T6B1_PLAFA; tr|Q8IKK7|Q8IKK7_PLAF7; tr|A0A2I0C1J8|A0A2I0C1J8_PLAFO; tr|A0A0L7KDR6|A0A0L7KDR6_PLAFX; tr|A0A0L1IBY1|A0A0L1IBY1_PLAFA; tr|A0A024WHA8|A0A024WHA8_PLAFA; tr|A0A024VYW4|A0A024VYW4_PLAFA; tr|A0A024V013|A0A024V013_PLAFA	Glyceraldehyde-3-phosphate dehydrogenase OS=Plasmodium falciparum Santa Lucia OX=478859 GN=PFAG_05725 PE=3 SV=1; Glyceraldehyde-3-phosphate dehydrogenase OS=Plasmodium falciparum (isolate 7G8) OX=57266 GN=PFBG_05698 PE=3 SV=1; Glyceraldehyde-3-phosphate dehydrogenase OS=Plasmodium falciparum NF135/5.C10 OX=1036726 GN=PFNF135_05644 PE=3 SV=1; Glyceraldehyde-3-phosphate dehydrogenase OS=Plasmodium …			2	99	QLIVSNASCTTNCLAPLAK	Carbamidomethyl(C)@9; Carbamidomethyl(C)@13			-0.0163361	2060.02	1031.02	2060.04	1031.03	2	12	1.1.1.1234.16	14.2954	9442.85	8445.55	14.28	0.24	1546.95
4	73.39	73.39	89.61	82.79	82.79	tr|W7FMT1|W7FMT1_PLAFA; tr|W7F419|W7F419_PLAF8; tr|W4I9B4|W4I9B4_PLAFA; tr|Q8T6B1|Q8T6B1_PLAFA; tr|Q8IKK7|Q8IKK7_PLAF7; tr|A0A2I0C1J8|A0A2I0C1J8_PLAFO; tr|A0A0L7KDR6|A0A0L7KDR6_PLAFX; tr|A0A0L1IBY1|A0A0L1IBY1_PLAFA; tr|A0A024WHA8|A0A024WHA8_PLAFA; tr|A0A024VYW4|A0A024VYW4_PLAFA; tr|A0A024V013|A0A024V013_PLAFA	Glyceraldehyde-3-phosphate dehydrogenase OS=Plasmodium falciparum Santa Lucia OX=478859 GN=PFAG_05725 PE=3 SV=1; Glyceraldehyde-3-phosphate dehydrogenase OS=Plasmodium falciparum (isolate 7G8) OX=57266 GN=PFBG_05698 PE=3 SV=1; Glyceraldehyde-3-phosphate dehydrogenase OS=Plasmodium falciparum NF135/5.C10 OX=1036726 GN=PFNF135_05644 PE=3 SV=1; Glyceraldehyde-3-phosphate dehydrogenase OS=Plasmodium …			2	99	RVPIGTVSVVDLVCR	Carbamidomethyl(C)@14		cleaved F-R@N-term; missed R-V@1	-0.00759296	1668.93	557.316	1668.93	557.319	3	15	1.1.1.1284.2	15.2838	321501	67998.3	15.16	0.12	1720.08
4	73.39	73.39	89.61	82.79	82.79	tr|W7FMT1|W7FMT1_PLAFA; tr|W7F419|W7F419_PLAF8; tr|W4I9B4|W4I9B4_PLAFA; tr|Q8T6B1|Q8T6B1_PLAFA; tr|Q8IKK7|Q8IKK7_PLAF7; tr|A0A2I0C1J8|A0A2I0C1J8_PLAFO; tr|A0A0L7KDR6|A0A0L7KDR6_PLAFX; tr|A0A0L1IBY1|A0A0L1IBY1_PLAFA; tr|A0A024WHA8|A0A024WHA8_PLAFA; tr|A0A024VYW4|A0A024VYW4_PLAFA; tr|A0A024V013|A0A024V013_PLAFA	Glyceraldehyde-3-phosphate dehydrogenase OS=Plasmodium falciparum Santa Lucia OX=478859 GN=PFAG_05725 PE=3 SV=1; Glyceraldehyde-3-phosphate dehydrogenase OS=Plasmodium falciparum (isolate 7G8) OX=57266 GN=PFBG_05698 PE=3 SV=1; Glyceraldehyde-3-phosphate dehydrogenase OS=Plasmodium falciparum NF135/5.C10 OX=1036726 GN=PFNF135_05644 PE=3 SV=1; Glyceraldehyde-3-phosphate dehydrogenase OS=Plasmodium …			2	99	TTVHASTANQLVVDGPSK			cleaved M-T@N-term	-0.00457838	1823.93	912.974	1823.94	912.976	2	16	1.1.1.932.15	8.25418	146.063	146.063			1522.71
4	73.39	73.39	89.61	82.79	82.79	tr|W7FMT1|W7FMT1_PLAFA; tr|W7F419|W7F419_PLAF8; tr|W4I9B4|W4I9B4_PLAFA; tr|Q8T6B1|Q8T6B1_PLAFA; tr|Q8IKK7|Q8IKK7_PLAF7; tr|A0A2I0C1J8|A0A2I0C1J8_PLAFO; tr|A0A0L7KDR6|A0A0L7KDR6_PLAFX; tr|A0A0L1IBY1|A0A0L1IBY1_PLAFA; tr|A0A024WHA8|A0A024WHA8_PLAFA; tr|A0A024VYW4|A0A024VYW4_PLAFA; tr|A0A024V013|A0A024V013_PLAFA	Glyceraldehyde-3-phosphate dehydrogenase OS=Plasmodium falciparum Santa Lucia OX=478859 GN=PFAG_05725 PE=3 SV=1; Glyceraldehyde-3-phosphate dehydrogenase OS=Plasmodium falciparum (isolate 7G8) OX=57266 GN=PFBG_05698 PE=3 SV=1; Glyceraldehyde-3-phosphate dehydrogenase OS=Plasmodium falciparum NF135/5.C10 OX=1036726 GN=PFNF135_05644 PE=3 SV=1; Glyceraldehyde-3-phosphate dehydrogenase OS=Plasmodium …			2	99	TTVHASTANQLVVDGPSKGGKDWR			cleaved M-T@N-term; missed K-G@18; missed K-D@21	0.00123362	2523.28	631.828	2523.28	631.828	4	15	1.1.1.948.11	8.567	2649.97	2518.33	8.54	0.14	1219.37
4	73.39	73.39	89.61	82.79	82.79	tr|W7FMT1|W7FMT1_PLAFA; tr|W7F419|W7F419_PLAF8; tr|W4I9B4|W4I9B4_PLAFA; tr|Q8T6B1|Q8T6B1_PLAFA; tr|Q8IKK7|Q8IKK7_PLAF7; tr|A0A2I0C1J8|A0A2I0C1J8_PLAFO; tr|A0A0L7KDR6|A0A0L7KDR6_PLAFX; tr|A0A0L1IBY1|A0A0L1IBY1_PLAFA; tr|A0A024WHA8|A0A024WHA8_PLAFA; tr|A0A024VYW4|A0A024VYW4_PLAFA; tr|A0A024V013|A0A024V013_PLAFA	Glyceraldehyde-3-phosphate dehydrogenase OS=Plasmodium falciparum Santa Lucia OX=478859 GN=PFAG_05725 PE=3 SV=1; Glyceraldehyde-3-phosphate dehydrogenase OS=Plasmodium falciparum (isolate 7G8) OX=57266 GN=PFBG_05698 PE=3 SV=1; Glyceraldehyde-3-phosphate dehydrogenase OS=Plasmodium falciparum NF135/5.C10 OX=1036726 GN=PFNF135_05644 PE=3 SV=1; Glyceraldehyde-3-phosphate dehydrogenase OS=Plasmodium …			2	99	TVHASTANQLVVDGPSK			cleaved T-T@N-term	0.00561169	1722.9	575.306	1722.89	575.304	3	13	1.1.1.936.10	8.32818	14788.4	3382.97	7.97	0.16	1002.1
4	73.39	73.39	89.61	82.79	82.79	tr|W7FMT1|W7FMT1_PLAFA; tr|W7F419|W7F419_PLAF8; tr|W4I9B4|W4I9B4_PLAFA; tr|Q8T6B1|Q8T6B1_PLAFA; tr|Q8IKK7|Q8IKK7_PLAF7; tr|A0A2I0C1J8|A0A2I0C1J8_PLAFO; tr|A0A0L7KDR6|A0A0L7KDR6_PLAFX; tr|A0A0L1IBY1|A0A0L1IBY1_PLAFA; tr|A0A024WHA8|A0A024WHA8_PLAFA; tr|A0A024VYW4|A0A024VYW4_PLAFA; tr|A0A024V013|A0A024V013_PLAFA	Glyceraldehyde-3-phosphate dehydrogenase OS=Plasmodium falciparum Santa Lucia OX=478859 GN=PFAG_05725 PE=3 SV=1; Glyceraldehyde-3-phosphate dehydrogenase OS=Plasmodium falciparum (isolate 7G8) OX=57266 GN=PFBG_05698 PE=3 SV=1; Glyceraldehyde-3-phosphate dehydrogenase OS=Plasmodium falciparum NF135/5.C10 OX=1036726 GN=PFNF135_05644 PE=3 SV=1; Glyceraldehyde-3-phosphate dehydrogenase OS=Plasmodium …			2	99	TVHASTANQLVVDGPSKGGKDWR			cleaved T-T@N-term; missed K-G@17; missed K-D@20	0.00529315	2422.24	606.567	2422.24	606.566	4	19	1.1.1.940.11	8.40852	8541.01	5521.02	8.36	0.12	1526.4
4	73.39	73.39	89.61	82.79	82.79	tr|W7FMT1|W7FMT1_PLAFA; tr|W7F419|W7F419_PLAF8; tr|W4I9B4|W4I9B4_PLAFA; tr|Q8T6B1|Q8T6B1_PLAFA; tr|Q8IKK7|Q8IKK7_PLAF7; tr|A0A2I0C1J8|A0A2I0C1J8_PLAFO; tr|A0A0L7KDR6|A0A0L7KDR6_PLAFX; tr|A0A0L1IBY1|A0A0L1IBY1_PLAFA; tr|A0A024WHA8|A0A024WHA8_PLAFA; tr|A0A024VYW4|A0A024VYW4_PLAFA; tr|A0A024V013|A0A024V013_PLAFA	Glyceraldehyde-3-phosphate dehydrogenase OS=Plasmodium falciparum Santa Lucia OX=478859 GN=PFAG_05725 PE=3 SV=1; Glyceraldehyde-3-phosphate dehydrogenase OS=Plasmodium falciparum (isolate 7G8) OX=57266 GN=PFBG_05698 PE=3 SV=1; Glyceraldehyde-3-phosphate dehydrogenase OS=Plasmodium falciparum NF135/5.C10 OX=1036726 GN=PFNF135_05644 PE=3 SV=1; Glyceraldehyde-3-phosphate dehydrogenase OS=Plasmodium …			2	99	VAFRVPIGTVSVVDLVCR	Carbamidomethyl(C)@17		cleaved G-V@N-term; missed R-V@4	-0.0140721	1986.09	663.039	1986.11	663.043	3	11	1.1.1.1521.8	20.0203	77788.2	4736.12	19.79	0.1	299.27
4	73.39	73.39	89.61	82.79	82.79	tr|W7FMT1|W7FMT1_PLAFA; tr|W7F419|W7F419_PLAF8; tr|W4I9B4|W4I9B4_PLAFA; tr|Q8T6B1|Q8T6B1_PLAFA; tr|Q8IKK7|Q8IKK7_PLAF7; tr|A0A2I0C1J8|A0A2I0C1J8_PLAFO; tr|A0A0L7KDR6|A0A0L7KDR6_PLAFX; tr|A0A0L1IBY1|A0A0L1IBY1_PLAFA; tr|A0A024WHA8|A0A024WHA8_PLAFA; tr|A0A024VYW4|A0A024VYW4_PLAFA; tr|A0A024V013|A0A024V013_PLAFA	Glyceraldehyde-3-phosphate dehydrogenase OS=Plasmodium falciparum Santa Lucia OX=478859 GN=PFAG_05725 PE=3 SV=1; Glyceraldehyde-3-phosphate dehydrogenase OS=Plasmodium falciparum (isolate 7G8) OX=57266 GN=PFBG_05698 PE=3 SV=1; Glyceraldehyde-3-phosphate dehydrogenase OS=Plasmodium falciparum NF135/5.C10 OX=1036726 GN=PFNF135_05644 PE=3 SV=1; Glyceraldehyde-3-phosphate dehydrogenase OS=Plasmodium …			2	99	VHASTANQLVVDGPSK			cleaved T-V@N-term	-0.00478815	1621.84	541.62	1621.84	541.621	3	11	1.1.1.902.6	7.65588	761.66	680.24	7.65	0.14	541.628
4	73.39	73.39	89.61	82.79	82.79	tr|W7FMT1|W7FMT1_PLAFA; tr|W7F419|W7F419_PLAF8; tr|W4I9B4|W4I9B4_PLAFA; tr|Q8T6B1|Q8T6B1_PLAFA; tr|Q8IKK7|Q8IKK7_PLAF7; tr|A0A2I0C1J8|A0A2I0C1J8_PLAFO; tr|A0A0L7KDR6|A0A0L7KDR6_PLAFX; tr|A0A0L1IBY1|A0A0L1IBY1_PLAFA; tr|A0A024WHA8|A0A024WHA8_PLAFA; tr|A0A024VYW4|A0A024VYW4_PLAFA; tr|A0A024V013|A0A024V013_PLAFA	Glyceraldehyde-3-phosphate dehydrogenase OS=Plasmodium falciparum Santa Lucia OX=478859 GN=PFAG_05725 PE=3 SV=1; Glyceraldehyde-3-phosphate dehydrogenase OS=Plasmodium falciparum (isolate 7G8) OX=57266 GN=PFBG_05698 PE=3 SV=1; Glyceraldehyde-3-phosphate dehydrogenase OS=Plasmodium falciparum NF135/5.C10 OX=1036726 GN=PFNF135_05644 PE=3 SV=1; Glyceraldehyde-3-phosphate dehydrogenase OS=Plasmodium …			2	99	VIMSAPPKDDTPIYVMGINHHQYDTK			missed K-D@8	-0.00564966	2969.44	990.819	2969.44	990.821	3	16	1.1.1.1114.16	11.8987	62828.4	38487.2	11.84	0.1	4217.94
4	73.39	73.39	89.61	82.79	82.79	tr|W7FMT1|W7FMT1_PLAFA; tr|W7F419|W7F419_PLAF8; tr|W4I9B4|W4I9B4_PLAFA; tr|Q8T6B1|Q8T6B1_PLAFA; tr|Q8IKK7|Q8IKK7_PLAF7; tr|A0A2I0C1J8|A0A2I0C1J8_PLAFO; tr|A0A0L7KDR6|A0A0L7KDR6_PLAFX; tr|A0A0L1IBY1|A0A0L1IBY1_PLAFA; tr|A0A024WHA8|A0A024WHA8_PLAFA; tr|A0A024VYW4|A0A024VYW4_PLAFA; tr|A0A024V013|A0A024V013_PLAFA	Glyceraldehyde-3-phosphate dehydrogenase OS=Plasmodium falciparum Santa Lucia OX=478859 GN=PFAG_05725 PE=3 SV=1; Glyceraldehyde-3-phosphate dehydrogenase OS=Plasmodium falciparum (isolate 7G8) OX=57266 GN=PFBG_05698 PE=3 SV=1; Glyceraldehyde-3-phosphate dehydrogenase OS=Plasmodium falciparum NF135/5.C10 OX=1036726 GN=PFNF135_05644 PE=3 SV=1; Glyceraldehyde-3-phosphate dehydrogenase OS=Plasmodium …			2	99	VINDRFGIVEGLMTTVHASTANQLVVDGPSK			missed R-F@5	0.0108337	3267.7	817.933	3267.69	817.93	4	13	1.1.1.1517.14	19.9453	71279.4	23166.8	20.03	0.16	1253.21
4	73.39	73.39	89.61	82.79	82.79	tr|W7FMT1|W7FMT1_PLAFA; tr|W7F419|W7F419_PLAF8; tr|W4I9B4|W4I9B4_PLAFA; tr|Q8T6B1|Q8T6B1_PLAFA; tr|Q8IKK7|Q8IKK7_PLAF7; tr|A0A2I0C1J8|A0A2I0C1J8_PLAFO; tr|A0A0L7KDR6|A0A0L7KDR6_PLAFX; tr|A0A0L1IBY1|A0A0L1IBY1_PLAFA; tr|A0A024WHA8|A0A024WHA8_PLAFA; tr|A0A024VYW4|A0A024VYW4_PLAFA; tr|A0A024V013|A0A024V013_PLAFA	Glyceraldehyde-3-phosphate dehydrogenase OS=Plasmodium falciparum Santa Lucia OX=478859 GN=PFAG_05725 PE=3 SV=1; Glyceraldehyde-3-phosphate dehydrogenase OS=Plasmodium falciparum (isolate 7G8) OX=57266 GN=PFBG_05698 PE=3 SV=1; Glyceraldehyde-3-phosphate dehydrogenase OS=Plasmodium falciparum NF135/5.C10 OX=1036726 GN=PFNF135_05644 PE=3 SV=1; Glyceraldehyde-3-phosphate dehydrogenase OS=Plasmodium …			2	99	VLDLAVHITNN				-0.00647704	1207.65	604.832	1207.66	604.835	2	11	1.1.1.1252.4	14.6446	37533.9	35885.8	14.68	0.2	650.787
4	73.39	73.39	89.61	82.79	82.79	tr|W7FMT1|W7FMT1_PLAFA; tr|W7F419|W7F419_PLAF8; tr|W4I9B4|W4I9B4_PLAFA; tr|Q8T6B1|Q8T6B1_PLAFA; tr|Q8IKK7|Q8IKK7_PLAF7; tr|A0A2I0C1J8|A0A2I0C1J8_PLAFO; tr|A0A0L7KDR6|A0A0L7KDR6_PLAFX; tr|A0A0L1IBY1|A0A0L1IBY1_PLAFA; tr|A0A024WHA8|A0A024WHA8_PLAFA; tr|A0A024VYW4|A0A024VYW4_PLAFA; tr|A0A024V013|A0A024V013_PLAFA	Glyceraldehyde-3-phosphate dehydrogenase OS=Plasmodium falciparum Santa Lucia OX=478859 GN=PFAG_05725 PE=3 SV=1; Glyceraldehyde-3-phosphate dehydrogenase OS=Plasmodium falciparum (isolate 7G8) OX=57266 GN=PFBG_05698 PE=3 SV=1; Glyceraldehyde-3-phosphate dehydrogenase OS=Plasmodium falciparum NF135/5.C10 OX=1036726 GN=PFNF135_05644 PE=3 SV=1; Glyceraldehyde-3-phosphate dehydrogenase OS=Plasmodium …			2	99	VLPELNGKLTGVAFR	Deamidated(N)@6		missed K-L@8	0.00460925	1613.92	538.98	1613.91	538.979	3	11	1.1.1.1282.4	15.2457	30088.5	16764.8	15.3	0.12	480.851
4	73.39	73.39	89.61	82.79	82.79	tr|W7FMT1|W7FMT1_PLAFA; tr|W7F419|W7F419_PLAF8; tr|W4I9B4|W4I9B4_PLAFA; tr|Q8T6B1|Q8T6B1_PLAFA; tr|Q8IKK7|Q8IKK7_PLAF7; tr|A0A2I0C1J8|A0A2I0C1J8_PLAFO; tr|A0A0L7KDR6|A0A0L7KDR6_PLAFX; tr|A0A0L1IBY1|A0A0L1IBY1_PLAFA; tr|A0A024WHA8|A0A024WHA8_PLAFA; tr|A0A024VYW4|A0A024VYW4_PLAFA; tr|A0A024V013|A0A024V013_PLAFA	Glyceraldehyde-3-phosphate dehydrogenase OS=Plasmodium falciparum Santa Lucia OX=478859 GN=PFAG_05725 PE=3 SV=1; Glyceraldehyde-3-phosphate dehydrogenase OS=Plasmodium falciparum (isolate 7G8) OX=57266 GN=PFBG_05698 PE=3 SV=1; Glyceraldehyde-3-phosphate dehydrogenase OS=Plasmodium falciparum NF135/5.C10 OX=1036726 GN=PFNF135_05644 PE=3 SV=1; Glyceraldehyde-3-phosphate dehydrogenase OS=Plasmodium …			2	99	VPIGTVSVVDLVCR	Carbamidomethyl(C)@13			-0.0114842	1512.82	505.281	1512.83	505.285	3	12	1.1.1.1417.3	17.9364	68197.2	33455.3	17.85	0.14	436.718
4	73.39	73.39	89.61	82.79	82.79	tr|W7FMT1|W7FMT1_PLAFA; tr|W7F419|W7F419_PLAF8; tr|W4I9B4|W4I9B4_PLAFA; tr|Q8T6B1|Q8T6B1_PLAFA; tr|Q8IKK7|Q8IKK7_PLAF7; tr|A0A2I0C1J8|A0A2I0C1J8_PLAFO; tr|A0A0L7KDR6|A0A0L7KDR6_PLAFX; tr|A0A0L1IBY1|A0A0L1IBY1_PLAFA; tr|A0A024WHA8|A0A024WHA8_PLAFA; tr|A0A024VYW4|A0A024VYW4_PLAFA; tr|A0A024V013|A0A024V013_PLAFA	Glyceraldehyde-3-phosphate dehydrogenase OS=Plasmodium falciparum Santa Lucia OX=478859 GN=PFAG_05725 PE=3 SV=1; Glyceraldehyde-3-phosphate dehydrogenase OS=Plasmodium falciparum (isolate 7G8) OX=57266 GN=PFBG_05698 PE=3 SV=1; Glyceraldehyde-3-phosphate dehydrogenase OS=Plasmodium falciparum NF135/5.C10 OX=1036726 GN=PFNF135_05644 PE=3 SV=1; Glyceraldehyde-3-phosphate dehydrogenase OS=Plasmodium …			2	99	VSVFAEKDPSQIPWGK			missed K-D@7	-0.00924057	1786.92	596.646	1786.93	596.649	3	15	1.1.1.1180.6	13.2108	577209	227278	13.28	0.18	2894.07
4	73.39	73.39	89.61	82.79	82.79	tr|W7FMT1|W7FMT1_PLAFA; tr|W7F419|W7F419_PLAF8; tr|W4I9B4|W4I9B4_PLAFA; tr|Q8T6B1|Q8T6B1_PLAFA; tr|Q8IKK7|Q8IKK7_PLAF7; tr|A0A2I0C1J8|A0A2I0C1J8_PLAFO; tr|A0A0L7KDR6|A0A0L7KDR6_PLAFX; tr|A0A0L1IBY1|A0A0L1IBY1_PLAFA; tr|A0A024WHA8|A0A024WHA8_PLAFA; tr|A0A024VYW4|A0A024VYW4_PLAFA; tr|A0A024V013|A0A024V013_PLAFA	Glyceraldehyde-3-phosphate dehydrogenase OS=Plasmodium falciparum Santa Lucia OX=478859 GN=PFAG_05725 PE=3 SV=1; Glyceraldehyde-3-phosphate dehydrogenase OS=Plasmodium falciparum (isolate 7G8) OX=57266 GN=PFBG_05698 PE=3 SV=1; Glyceraldehyde-3-phosphate dehydrogenase OS=Plasmodium falciparum NF135/5.C10 OX=1036726 GN=PFNF135_05644 PE=3 SV=1; Glyceraldehyde-3-phosphate dehydrogenase OS=Plasmodium …			2	99	YDSVHGQFPCEVTHADGFLLIGEK	Carbamidomethyl(C)@10			0.00194757	2718.28	907.1	2718.27	907.099	3	19	1.1.1.1312.14	15.8523	54682.5	53633.1	15.86	0.18	2731.65
4	73.39	73.39	89.61	82.79	82.79	tr|W7FMT1|W7FMT1_PLAFA; tr|W7F419|W7F419_PLAF8; tr|W4I9B4|W4I9B4_PLAFA; tr|Q8T6B1|Q8T6B1_PLAFA; tr|Q8IKK7|Q8IKK7_PLAF7; tr|A0A2I0C1J8|A0A2I0C1J8_PLAFO; tr|A0A0L7KDR6|A0A0L7KDR6_PLAFX; tr|A0A0L1IBY1|A0A0L1IBY1_PLAFA; tr|A0A024WHA8|A0A024WHA8_PLAFA; tr|A0A024VYW4|A0A024VYW4_PLAFA; tr|A0A024V013|A0A024V013_PLAFA	Glyceraldehyde-3-phosphate dehydrogenase OS=Plasmodium falciparum Santa Lucia OX=478859 GN=PFAG_05725 PE=3 SV=1; Glyceraldehyde-3-phosphate dehydrogenase OS=Plasmodium falciparum (isolate 7G8) OX=57266 GN=PFBG_05698 PE=3 SV=1; Glyceraldehyde-3-phosphate dehydrogenase OS=Plasmodium falciparum NF135/5.C10 OX=1036726 GN=PFNF135_05644 PE=3 SV=1; Glyceraldehyde-3-phosphate dehydrogenase OS=Plasmodium …			2	99	YDSVHGQFPCEVTHADGFLLIGEKK	Carbamidomethyl(C)@10		missed K-K@24	-0.00416095	2846.37	712.599	2846.37	712.6	4	13	1.1.1.1225.15	14.1157	105314	41732.4	14.2	0.2	1102.22
4	73.39	73.39	89.61	82.79	82.79	tr|W7FMT1|W7FMT1_PLAFA; tr|W7F419|W7F419_PLAF8; tr|W4I9B4|W4I9B4_PLAFA; tr|Q8T6B1|Q8T6B1_PLAFA; tr|Q8IKK7|Q8IKK7_PLAF7; tr|A0A2I0C1J8|A0A2I0C1J8_PLAFO; tr|A0A0L7KDR6|A0A0L7KDR6_PLAFX; tr|A0A0L1IBY1|A0A0L1IBY1_PLAFA; tr|A0A024WHA8|A0A024WHA8_PLAFA; tr|A0A024VYW4|A0A024VYW4_PLAFA; tr|A0A024V013|A0A024V013_PLAFA	Glyceraldehyde-3-phosphate dehydrogenase OS=Plasmodium falciparum Santa Lucia OX=478859 GN=PFAG_05725 PE=3 SV=1; Glyceraldehyde-3-phosphate dehydrogenase OS=Plasmodium falciparum (isolate 7G8) OX=57266 GN=PFBG_05698 PE=3 SV=1; Glyceraldehyde-3-phosphate dehydrogenase OS=Plasmodium falciparum NF135/5.C10 OX=1036726 GN=PFNF135_05644 PE=3 SV=1; Glyceraldehyde-3-phosphate dehydrogenase OS=Plasmodium …			2	99	YEEVALEIKK			missed K-K@9	-0.0108798	1220.65	611.335	1220.67	611.34	2	11	1.1.1.1001.9	9.62128	18206.8	8875.6	9.67	0.1	610.997
4	73.39	73.39	89.61	82.79	82.79	tr|W7FMT1|W7FMT1_PLAFA; tr|W7F419|W7F419_PLAF8; tr|W4I9B4|W4I9B4_PLAFA; tr|Q8T6B1|Q8T6B1_PLAFA; tr|Q8IKK7|Q8IKK7_PLAF7; tr|A0A2I0C1J8|A0A2I0C1J8_PLAFO; tr|A0A0L7KDR6|A0A0L7KDR6_PLAFX; tr|A0A0L1IBY1|A0A0L1IBY1_PLAFA; tr|A0A024WHA8|A0A024WHA8_PLAFA; tr|A0A024VYW4|A0A024VYW4_PLAFA; tr|A0A024V013|A0A024V013_PLAFA	Glyceraldehyde-3-phosphate dehydrogenase OS=Plasmodium falciparum Santa Lucia OX=478859 GN=PFAG_05725 PE=3 SV=1; Glyceraldehyde-3-phosphate dehydrogenase OS=Plasmodium falciparum (isolate 7G8) OX=57266 GN=PFBG_05698 PE=3 SV=1; Glyceraldehyde-3-phosphate dehydrogenase OS=Plasmodium falciparum NF135/5.C10 OX=1036726 GN=PFNF135_05644 PE=3 SV=1; Glyceraldehyde-3-phosphate dehydrogenase OS=Plasmodium …			1.49485	97.89	YEEVALEIK				-0.00919771	1092.56	547.288	1092.57	547.292	2	6	1.1.1.1109.7	11.7902	10095.5	8408.26	11.82	0.1	259.385
4	73.39	73.39	89.61	82.79	82.79	tr|W7FMT1|W7FMT1_PLAFA; tr|W7F419|W7F419_PLAF8; tr|W4I9B4|W4I9B4_PLAFA; tr|Q8T6B1|Q8T6B1_PLAFA; tr|Q8IKK7|Q8IKK7_PLAF7; tr|A0A2I0C1J8|A0A2I0C1J8_PLAFO; tr|A0A0L7KDR6|A0A0L7KDR6_PLAFX; tr|A0A0L1IBY1|A0A0L1IBY1_PLAFA; tr|A0A024WHA8|A0A024WHA8_PLAFA; tr|A0A024VYW4|A0A024VYW4_PLAFA; tr|A0A024V013|A0A024V013_PLAFA	Glyceraldehyde-3-phosphate dehydrogenase OS=Plasmodium falciparum Santa Lucia OX=478859 GN=PFAG_05725 PE=3 SV=1; Glyceraldehyde-3-phosphate dehydrogenase OS=Plasmodium falciparum (isolate 7G8) OX=57266 GN=PFBG_05698 PE=3 SV=1; Glyceraldehyde-3-phosphate dehydrogenase OS=Plasmodium falciparum NF135/5.C10 OX=1036726 GN=PFNF135_05644 PE=3 SV=1; Glyceraldehyde-3-phosphate dehydrogenase OS=Plasmodium …			0.767004	97.75	SAPPKDDTPIYVMGINHHQYDTK			cleaved M-S@N-term; missed K-D@5	0.010963	2626.26	657.572	2626.25	657.569	4	9	1.1.1.1024.9	10.0833	38543.8	19431.1	10.14	0.1	728.507
4	73.39	73.39	89.61	82.79	82.79	tr|W7FMT1|W7FMT1_PLAFA; tr|W7F419|W7F419_PLAF8; tr|W4I9B4|W4I9B4_PLAFA; tr|Q8T6B1|Q8T6B1_PLAFA; tr|Q8IKK7|Q8IKK7_PLAF7; tr|A0A2I0C1J8|A0A2I0C1J8_PLAFO; tr|A0A0L7KDR6|A0A0L7KDR6_PLAFX; tr|A0A0L1IBY1|A0A0L1IBY1_PLAFA; tr|A0A024WHA8|A0A024WHA8_PLAFA; tr|A0A024VYW4|A0A024VYW4_PLAFA; tr|A0A024V013|A0A024V013_PLAFA	Glyceraldehyde-3-phosphate dehydrogenase OS=Plasmodium falciparum Santa Lucia OX=478859 GN=PFAG_05725 PE=3 SV=1; Glyceraldehyde-3-phosphate dehydrogenase OS=Plasmodium falciparum (isolate 7G8) OX=57266 GN=PFBG_05698 PE=3 SV=1; Glyceraldehyde-3-phosphate dehydrogenase OS=Plasmodium falciparum NF135/5.C10 OX=1036726 GN=PFNF135_05644 PE=3 SV=1; Glyceraldehyde-3-phosphate dehydrogenase OS=Plasmodium …			0.68403	99	FRVPIGTVSVVDLVCR	Carbamidomethyl(C)@15		cleaved A-F@N-term; missed R-V@2	-0.00925632	1815.99	606.338	1816	606.342	3	11	1.1.1.1440.2	18.3965	12271.9	10791	18.41	0.12	389.486
4	73.39	73.39	89.61	82.79	82.79	tr|W7FMT1|W7FMT1_PLAFA; tr|W7F419|W7F419_PLAF8; tr|W4I9B4|W4I9B4_PLAFA; tr|Q8T6B1|Q8T6B1_PLAFA; tr|Q8IKK7|Q8IKK7_PLAF7; tr|A0A2I0C1J8|A0A2I0C1J8_PLAFO; tr|A0A0L7KDR6|A0A0L7KDR6_PLAFX; tr|A0A0L1IBY1|A0A0L1IBY1_PLAFA; tr|A0A024WHA8|A0A024WHA8_PLAFA; tr|A0A024VYW4|A0A024VYW4_PLAFA; tr|A0A024V013|A0A024V013_PLAFA	Glyceraldehyde-3-phosphate dehydrogenase OS=Plasmodium falciparum Santa Lucia OX=478859 GN=PFAG_05725 PE=3 SV=1; Glyceraldehyde-3-phosphate dehydrogenase OS=Plasmodium falciparum (isolate 7G8) OX=57266 GN=PFBG_05698 PE=3 SV=1; Glyceraldehyde-3-phosphate dehydrogenase OS=Plasmodium falciparum NF135/5.C10 OX=1036726 GN=PFNF135_05644 PE=3 SV=1; Glyceraldehyde-3-phosphate dehydrogenase OS=Plasmodium …			0.484126	99	PIGTVSVVDLVCR	Carbamidomethyl(C)@12		cleaved V-P@N-term	0.00256703	1413.77	707.891	1413.77	707.89	2	8	1.1.1.1356.10	16.7268	7526.53	7519.92	16.74	0.1	502.893
4	73.39	73.39	89.61	82.79	82.79	tr|W7FMT1|W7FMT1_PLAFA; tr|W7F419|W7F419_PLAF8; tr|W4I9B4|W4I9B4_PLAFA; tr|Q8T6B1|Q8T6B1_PLAFA; tr|Q8IKK7|Q8IKK7_PLAF7; tr|A0A2I0C1J8|A0A2I0C1J8_PLAFO; tr|A0A0L7KDR6|A0A0L7KDR6_PLAFX; tr|A0A0L1IBY1|A0A0L1IBY1_PLAFA; tr|A0A024WHA8|A0A024WHA8_PLAFA; tr|A0A024VYW4|A0A024VYW4_PLAFA; tr|A0A024V013|A0A024V013_PLAFA	Glyceraldehyde-3-phosphate dehydrogenase OS=Plasmodium falciparum Santa Lucia OX=478859 GN=PFAG_05725 PE=3 SV=1; Glyceraldehyde-3-phosphate dehydrogenase OS=Plasmodium falciparum (isolate 7G8) OX=57266 GN=PFBG_05698 PE=3 SV=1; Glyceraldehyde-3-phosphate dehydrogenase OS=Plasmodium falciparum NF135/5.C10 OX=1036726 GN=PFNF135_05644 PE=3 SV=1; Glyceraldehyde-3-phosphate dehydrogenase OS=Plasmodium …			0.441291	90.2	VLPELNGKLTGVAFRVPIGTVSVVDLVCR	Deamidated(N)@6; Carbamidomethyl(C)@28		missed K-L@8; missed R-V@15	0.0176762	3108.75	778.196	3108.74	778.192	4	9	1.1.1.1644.8	22.4862	21460.7	19536.4	22.48	0.1	1005.65
4	73.39	73.39	89.61	82.79	82.79	tr|W7FMT1|W7FMT1_PLAFA; tr|W7F419|W7F419_PLAF8; tr|W4I9B4|W4I9B4_PLAFA; tr|Q8T6B1|Q8T6B1_PLAFA; tr|Q8IKK7|Q8IKK7_PLAF7; tr|A0A2I0C1J8|A0A2I0C1J8_PLAFO; tr|A0A0L7KDR6|A0A0L7KDR6_PLAFX; tr|A0A0L1IBY1|A0A0L1IBY1_PLAFA; tr|A0A024WHA8|A0A024WHA8_PLAFA; tr|A0A024VYW4|A0A024VYW4_PLAFA; tr|A0A024V013|A0A024V013_PLAFA	Glyceraldehyde-3-phosphate dehydrogenase OS=Plasmodium falciparum Santa Lucia OX=478859 GN=PFAG_05725 PE=3 SV=1; Glyceraldehyde-3-phosphate dehydrogenase OS=Plasmodium falciparum (isolate 7G8) OX=57266 GN=PFBG_05698 PE=3 SV=1; Glyceraldehyde-3-phosphate dehydrogenase OS=Plasmodium falciparum NF135/5.C10 OX=1036726 GN=PFNF135_05644 PE=3 SV=1; Glyceraldehyde-3-phosphate dehydrogenase OS=Plasmodium …			0.38934	61.43	FGIVEGLMTTVHASTANQLVVDGPSKGGKDWR			missed K-G@26; missed K-D@29	-0.00710349	3369.71	843.434	3369.71	843.436	4	8	1.1.1.1402.12	17.6444	21640.1	13909.4	17.69	0.14	1401.05
4	73.39	73.39	89.61	82.79	82.79	tr|W7FMT1|W7FMT1_PLAFA; tr|W7F419|W7F419_PLAF8; tr|W4I9B4|W4I9B4_PLAFA; tr|Q8T6B1|Q8T6B1_PLAFA; tr|Q8IKK7|Q8IKK7_PLAF7; tr|A0A2I0C1J8|A0A2I0C1J8_PLAFO; tr|A0A0L7KDR6|A0A0L7KDR6_PLAFX; tr|A0A0L1IBY1|A0A0L1IBY1_PLAFA; tr|A0A024WHA8|A0A024WHA8_PLAFA; tr|A0A024VYW4|A0A024VYW4_PLAFA; tr|A0A024V013|A0A024V013_PLAFA	Glyceraldehyde-3-phosphate dehydrogenase OS=Plasmodium falciparum Santa Lucia OX=478859 GN=PFAG_05725 PE=3 SV=1; Glyceraldehyde-3-phosphate dehydrogenase OS=Plasmodium falciparum (isolate 7G8) OX=57266 GN=PFBG_05698 PE=3 SV=1; Glyceraldehyde-3-phosphate dehydrogenase OS=Plasmodium falciparum NF135/5.C10 OX=1036726 GN=PFNF135_05644 PE=3 SV=1; Glyceraldehyde-3-phosphate dehydrogenase OS=Plasmodium …			0.358526	99	RLQKPAKYEEVALEIKK			cleaved C-R@N-term; missed R-L@1; missed K-Y@7; missed K-K@16	0.00755111	2042.2	409.447	2042.19	409.445	5	10	1.1.1.943.3	8.46168	5692.02	4505.04	8.44	0.12	459.759
4	73.39	73.39	89.61	82.79	82.79	tr|W7FMT1|W7FMT1_PLAFA; tr|W7F419|W7F419_PLAF8; tr|W4I9B4|W4I9B4_PLAFA; tr|Q8T6B1|Q8T6B1_PLAFA; tr|Q8IKK7|Q8IKK7_PLAF7; tr|A0A2I0C1J8|A0A2I0C1J8_PLAFO; tr|A0A0L7KDR6|A0A0L7KDR6_PLAFX; tr|A0A0L1IBY1|A0A0L1IBY1_PLAFA; tr|A0A024WHA8|A0A024WHA8_PLAFA; tr|A0A024VYW4|A0A024VYW4_PLAFA; tr|A0A024V013|A0A024V013_PLAFA	Glyceraldehyde-3-phosphate dehydrogenase OS=Plasmodium falciparum Santa Lucia OX=478859 GN=PFAG_05725 PE=3 SV=1; Glyceraldehyde-3-phosphate dehydrogenase OS=Plasmodium falciparum (isolate 7G8) OX=57266 GN=PFBG_05698 PE=3 SV=1; Glyceraldehyde-3-phosphate dehydrogenase OS=Plasmodium falciparum NF135/5.C10 OX=1036726 GN=PFNF135_05644 PE=3 SV=1; Glyceraldehyde-3-phosphate dehydrogenase OS=Plasmodium …			0.293282	99	AINDPFMDLNHLCYLLK	Carbamidomethyl(C)@13		cleaved V-A@N-term	0.00602232	2076.02	1039.02	2076.02	1039.02	2	15	1.1.1.1644.16	22.4929	30155.8	14373.8	22.54	0.1	3087.97
4	73.39	73.39	89.61	82.79	82.79	tr|W7FMT1|W7FMT1_PLAFA; tr|W7F419|W7F419_PLAF8; tr|W4I9B4|W4I9B4_PLAFA; tr|Q8T6B1|Q8T6B1_PLAFA; tr|Q8IKK7|Q8IKK7_PLAF7; tr|A0A2I0C1J8|A0A2I0C1J8_PLAFO; tr|A0A0L7KDR6|A0A0L7KDR6_PLAFX; tr|A0A0L1IBY1|A0A0L1IBY1_PLAFA; tr|A0A024WHA8|A0A024WHA8_PLAFA; tr|A0A024VYW4|A0A024VYW4_PLAFA; tr|A0A024V013|A0A024V013_PLAFA	Glyceraldehyde-3-phosphate dehydrogenase OS=Plasmodium falciparum Santa Lucia OX=478859 GN=PFAG_05725 PE=3 SV=1; Glyceraldehyde-3-phosphate dehydrogenase OS=Plasmodium falciparum (isolate 7G8) OX=57266 GN=PFBG_05698 PE=3 SV=1; Glyceraldehyde-3-phosphate dehydrogenase OS=Plasmodium falciparum NF135/5.C10 OX=1036726 GN=PFNF135_05644 PE=3 SV=1; Glyceraldehyde-3-phosphate dehydrogenase OS=Plasmodium …			0.251037	51.76	VLPELNGK				0.00585505	868.508	435.261	868.502	435.258	2	4	1.1.1.991.3	9.41647	3225.15	2293.45	9.45	0.08	185.912
4	73.39	73.39	89.61	82.79	82.79	tr|W7FMT1|W7FMT1_PLAFA; tr|W7F419|W7F419_PLAF8; tr|W4I9B4|W4I9B4_PLAFA; tr|Q8T6B1|Q8T6B1_PLAFA; tr|Q8IKK7|Q8IKK7_PLAF7; tr|A0A2I0C1J8|A0A2I0C1J8_PLAFO; tr|A0A0L7KDR6|A0A0L7KDR6_PLAFX; tr|A0A0L1IBY1|A0A0L1IBY1_PLAFA; tr|A0A024WHA8|A0A024WHA8_PLAFA; tr|A0A024VYW4|A0A024VYW4_PLAFA; tr|A0A024V013|A0A024V013_PLAFA	Glyceraldehyde-3-phosphate dehydrogenase OS=Plasmodium falciparum Santa Lucia OX=478859 GN=PFAG_05725 PE=3 SV=1; Glyceraldehyde-3-phosphate dehydrogenase OS=Plasmodium falciparum (isolate 7G8) OX=57266 GN=PFBG_05698 PE=3 SV=1; Glyceraldehyde-3-phosphate dehydrogenase OS=Plasmodium falciparum NF135/5.C10 OX=1036726 GN=PFNF135_05644 PE=3 SV=1; Glyceraldehyde-3-phosphate dehydrogenase OS=Plasmodium …			0.133713	99	VHASTANQLVVDGPSKGGKDWR			cleaved T-V@N-term; missed K-G@16; missed K-D@19	-0.0170082	2321.17	581.3	2321.19	581.304	4	10	1.1.1.922.10	8.05503	483.49	314.84	8.09	0.04	356.998
4	73.39	73.39	89.61	82.79	82.79	tr|W7FMT1|W7FMT1_PLAFA; tr|W7F419|W7F419_PLAF8; tr|W4I9B4|W4I9B4_PLAFA; tr|Q8T6B1|Q8T6B1_PLAFA; tr|Q8IKK7|Q8IKK7_PLAF7; tr|A0A2I0C1J8|A0A2I0C1J8_PLAFO; tr|A0A0L7KDR6|A0A0L7KDR6_PLAFX; tr|A0A0L1IBY1|A0A0L1IBY1_PLAFA; tr|A0A024WHA8|A0A024WHA8_PLAFA; tr|A0A024VYW4|A0A024VYW4_PLAFA; tr|A0A024V013|A0A024V013_PLAFA	Glyceraldehyde-3-phosphate dehydrogenase OS=Plasmodium falciparum Santa Lucia OX=478859 GN=PFAG_05725 PE=3 SV=1; Glyceraldehyde-3-phosphate dehydrogenase OS=Plasmodium falciparum (isolate 7G8) OX=57266 GN=PFBG_05698 PE=3 SV=1; Glyceraldehyde-3-phosphate dehydrogenase OS=Plasmodium falciparum NF135/5.C10 OX=1036726 GN=PFNF135_05644 PE=3 SV=1; Glyceraldehyde-3-phosphate dehydrogenase OS=Plasmodium …			0.0231917	99	IGTVSVVDLVCR	Carbamidomethyl(C)@11		cleaved P-I@N-term	-0.00937761	1316.7	659.359	1316.71	659.363	2	9	1.1.1.1308.10	15.7688	22859.7	12754.8	15.82	0.1	480.651
4	73.39	73.39	89.61	82.79	82.79	tr|W7FMT1|W7FMT1_PLAFA; tr|W7F419|W7F419_PLAF8; tr|W4I9B4|W4I9B4_PLAFA; tr|Q8T6B1|Q8T6B1_PLAFA; tr|Q8IKK7|Q8IKK7_PLAF7; tr|A0A2I0C1J8|A0A2I0C1J8_PLAFO; tr|A0A0L7KDR6|A0A0L7KDR6_PLAFX; tr|A0A0L1IBY1|A0A0L1IBY1_PLAFA; tr|A0A024WHA8|A0A024WHA8_PLAFA; tr|A0A024VYW4|A0A024VYW4_PLAFA; tr|A0A024V013|A0A024V013_PLAFA	Glyceraldehyde-3-phosphate dehydrogenase OS=Plasmodium falciparum Santa Lucia OX=478859 GN=PFAG_05725 PE=3 SV=1; Glyceraldehyde-3-phosphate dehydrogenase OS=Plasmodium falciparum (isolate 7G8) OX=57266 GN=PFBG_05698 PE=3 SV=1; Glyceraldehyde-3-phosphate dehydrogenase OS=Plasmodium falciparum NF135/5.C10 OX=1036726 GN=PFNF135_05644 PE=3 SV=1; Glyceraldehyde-3-phosphate dehydrogenase OS=Plasmodium …			0.0136762	97.09	RLQKPAKYEEVALEIK			cleaved C-R@N-term; missed R-L@1; missed K-Y@7	0.0050506	1914.1	479.532	1914.09	479.531	4	9	1.1.1.994.3	9.47647	14312.1	11281	9.51	0.1	588.91
4	73.39	73.39	89.61	82.79	82.79	tr|W7FMT1|W7FMT1_PLAFA; tr|W7F419|W7F419_PLAF8; tr|W4I9B4|W4I9B4_PLAFA; tr|Q8T6B1|Q8T6B1_PLAFA; tr|Q8IKK7|Q8IKK7_PLAF7; tr|A0A2I0C1J8|A0A2I0C1J8_PLAFO; tr|A0A0L7KDR6|A0A0L7KDR6_PLAFX; tr|A0A0L1IBY1|A0A0L1IBY1_PLAFA; tr|A0A024WHA8|A0A024WHA8_PLAFA; tr|A0A024VYW4|A0A024VYW4_PLAFA; tr|A0A024V013|A0A024V013_PLAFA	Glyceraldehyde-3-phosphate dehydrogenase OS=Plasmodium falciparum Santa Lucia OX=478859 GN=PFAG_05725 PE=3 SV=1; Glyceraldehyde-3-phosphate dehydrogenase OS=Plasmodium falciparum (isolate 7G8) OX=57266 GN=PFBG_05698 PE=3 SV=1; Glyceraldehyde-3-phosphate dehydrogenase OS=Plasmodium falciparum NF135/5.C10 OX=1036726 GN=PFNF135_05644 PE=3 SV=1; Glyceraldehyde-3-phosphate dehydrogenase OS=Plasmodium …			0	99	AFRVPIGTVSVVDLVCR	Carbamidomethyl(C)@16		cleaved V-A@N-term; missed R-V@3	0.00572222	1887.05	630.023	1887.04	630.021	3	10	1.1.1.1453.7	18.6607	23928.5	8091.34	18.53	0.16	302.418
4	73.39	73.39	89.61	82.79	82.79	tr|W7FMT1|W7FMT1_PLAFA; tr|W7F419|W7F419_PLAF8; tr|W4I9B4|W4I9B4_PLAFA; tr|Q8T6B1|Q8T6B1_PLAFA; tr|Q8IKK7|Q8IKK7_PLAF7; tr|A0A2I0C1J8|A0A2I0C1J8_PLAFO; tr|A0A0L7KDR6|A0A0L7KDR6_PLAFX; tr|A0A0L1IBY1|A0A0L1IBY1_PLAFA; tr|A0A024WHA8|A0A024WHA8_PLAFA; tr|A0A024VYW4|A0A024VYW4_PLAFA; tr|A0A024V013|A0A024V013_PLAFA	Glyceraldehyde-3-phosphate dehydrogenase OS=Plasmodium falciparum Santa Lucia OX=478859 GN=PFAG_05725 PE=3 SV=1; Glyceraldehyde-3-phosphate dehydrogenase OS=Plasmodium falciparum (isolate 7G8) OX=57266 GN=PFBG_05698 PE=3 SV=1; Glyceraldehyde-3-phosphate dehydrogenase OS=Plasmodium falciparum NF135/5.C10 OX=1036726 GN=PFNF135_05644 PE=3 SV=1; Glyceraldehyde-3-phosphate dehydrogenase OS=Plasmodium …			0	99	AGLALNDNFFK				0.00119397	1208.62	605.317	1208.62	605.317	2	11	1.1.1.1344.7	16.484	865016	71237.6	16.16	0.2	1743.87
4	73.39	73.39	89.61	82.79	82.79	tr|W7FMT1|W7FMT1_PLAFA; tr|W7F419|W7F419_PLAF8; tr|W4I9B4|W4I9B4_PLAFA; tr|Q8T6B1|Q8T6B1_PLAFA; tr|Q8IKK7|Q8IKK7_PLAF7; tr|A0A2I0C1J8|A0A2I0C1J8_PLAFO; tr|A0A0L7KDR6|A0A0L7KDR6_PLAFX; tr|A0A0L1IBY1|A0A0L1IBY1_PLAFA; tr|A0A024WHA8|A0A024WHA8_PLAFA; tr|A0A024VYW4|A0A024VYW4_PLAFA; tr|A0A024V013|A0A024V013_PLAFA	Glyceraldehyde-3-phosphate dehydrogenase OS=Plasmodium falciparum Santa Lucia OX=478859 GN=PFAG_05725 PE=3 SV=1; Glyceraldehyde-3-phosphate dehydrogenase OS=Plasmodium falciparum (isolate 7G8) OX=57266 GN=PFBG_05698 PE=3 SV=1; Glyceraldehyde-3-phosphate dehydrogenase OS=Plasmodium falciparum NF135/5.C10 OX=1036726 GN=PFNF135_05644 PE=3 SV=1; Glyceraldehyde-3-phosphate dehydrogenase OS=Plasmodium …			0	99	AGLALNDNFFK				0.00119397	1208.62	605.317	1208.62	605.317	2	11	1.1.1.1338.4	16.362	865016	172119	16.16	0.2	3134.95
4	73.39	73.39	89.61	82.79	82.79	tr|W7FMT1|W7FMT1_PLAFA; tr|W7F419|W7F419_PLAF8; tr|W4I9B4|W4I9B4_PLAFA; tr|Q8T6B1|Q8T6B1_PLAFA; tr|Q8IKK7|Q8IKK7_PLAF7; tr|A0A2I0C1J8|A0A2I0C1J8_PLAFO; tr|A0A0L7KDR6|A0A0L7KDR6_PLAFX; tr|A0A0L1IBY1|A0A0L1IBY1_PLAFA; tr|A0A024WHA8|A0A024WHA8_PLAFA; tr|A0A024VYW4|A0A024VYW4_PLAFA; tr|A0A024V013|A0A024V013_PLAFA	Glyceraldehyde-3-phosphate dehydrogenase OS=Plasmodium falciparum Santa Lucia OX=478859 GN=PFAG_05725 PE=3 SV=1; Glyceraldehyde-3-phosphate dehydrogenase OS=Plasmodium falciparum (isolate 7G8) OX=57266 GN=PFBG_05698 PE=3 SV=1; Glyceraldehyde-3-phosphate dehydrogenase OS=Plasmodium falciparum NF135/5.C10 OX=1036726 GN=PFNF135_05644 PE=3 SV=1; Glyceraldehyde-3-phosphate dehydrogenase OS=Plasmodium …			0	99	AGLALNDNFFK				0.00607629	1208.63	605.32	1208.62	605.317	2	8	1.1.1.1360.9	16.8061	34543	19856.6	16.72	0.2	587.76
4	73.39	73.39	89.61	82.79	82.79	tr|W7FMT1|W7FMT1_PLAFA; tr|W7F419|W7F419_PLAF8; tr|W4I9B4|W4I9B4_PLAFA; tr|Q8T6B1|Q8T6B1_PLAFA; tr|Q8IKK7|Q8IKK7_PLAF7; tr|A0A2I0C1J8|A0A2I0C1J8_PLAFO; tr|A0A0L7KDR6|A0A0L7KDR6_PLAFX; tr|A0A0L1IBY1|A0A0L1IBY1_PLAFA; tr|A0A024WHA8|A0A024WHA8_PLAFA; tr|A0A024VYW4|A0A024VYW4_PLAFA; tr|A0A024V013|A0A024V013_PLAFA	Glyceraldehyde-3-phosphate dehydrogenase OS=Plasmodium falciparum Santa Lucia OX=478859 GN=PFAG_05725 PE=3 SV=1; Glyceraldehyde-3-phosphate dehydrogenase OS=Plasmodium falciparum (isolate 7G8) OX=57266 GN=PFBG_05698 PE=3 SV=1; Glyceraldehyde-3-phosphate dehydrogenase OS=Plasmodium falciparum NF135/5.C10 OX=1036726 GN=PFNF135_05644 PE=3 SV=1; Glyceraldehyde-3-phosphate dehydrogenase OS=Plasmodium …			0	99	AGLALNDNFFK				0.00119397	1208.62	605.317	1208.62	605.317	2	12	1.1.1.1332.5	16.2431	865016	556324	16.16	0.2	9188.8
4	73.39	73.39	89.61	82.79	82.79	tr|W7FMT1|W7FMT1_PLAFA; tr|W7F419|W7F419_PLAF8; tr|W4I9B4|W4I9B4_PLAFA; tr|Q8T6B1|Q8T6B1_PLAFA; tr|Q8IKK7|Q8IKK7_PLAF7; tr|A0A2I0C1J8|A0A2I0C1J8_PLAFO; tr|A0A0L7KDR6|A0A0L7KDR6_PLAFX; tr|A0A0L1IBY1|A0A0L1IBY1_PLAFA; tr|A0A024WHA8|A0A024WHA8_PLAFA; tr|A0A024VYW4|A0A024VYW4_PLAFA; tr|A0A024V013|A0A024V013_PLAFA	Glyceraldehyde-3-phosphate dehydrogenase OS=Plasmodium falciparum Santa Lucia OX=478859 GN=PFAG_05725 PE=3 SV=1; Glyceraldehyde-3-phosphate dehydrogenase OS=Plasmodium falciparum (isolate 7G8) OX=57266 GN=PFBG_05698 PE=3 SV=1; Glyceraldehyde-3-phosphate dehydrogenase OS=Plasmodium falciparum NF135/5.C10 OX=1036726 GN=PFNF135_05644 PE=3 SV=1; Glyceraldehyde-3-phosphate dehydrogenase OS=Plasmodium …			0	99	AGLALNDNFFK	Deamidated(N)@6			0.0126854	1209.62	605.815	1209.6	605.809	2	8	1.1.1.1379.5	17.1803	16917.3	15465.1	17.16	0.24	729.623
4	73.39	73.39	89.61	82.79	82.79	tr|W7FMT1|W7FMT1_PLAFA; tr|W7F419|W7F419_PLAF8; tr|W4I9B4|W4I9B4_PLAFA; tr|Q8T6B1|Q8T6B1_PLAFA; tr|Q8IKK7|Q8IKK7_PLAF7; tr|A0A2I0C1J8|A0A2I0C1J8_PLAFO; tr|A0A0L7KDR6|A0A0L7KDR6_PLAFX; tr|A0A0L1IBY1|A0A0L1IBY1_PLAFA; tr|A0A024WHA8|A0A024WHA8_PLAFA; tr|A0A024VYW4|A0A024VYW4_PLAFA; tr|A0A024V013|A0A024V013_PLAFA	Glyceraldehyde-3-phosphate dehydrogenase OS=Plasmodium falciparum Santa Lucia OX=478859 GN=PFAG_05725 PE=3 SV=1; Glyceraldehyde-3-phosphate dehydrogenase OS=Plasmodium falciparum (isolate 7G8) OX=57266 GN=PFBG_05698 PE=3 SV=1; Glyceraldehyde-3-phosphate dehydrogenase OS=Plasmodium falciparum NF135/5.C10 OX=1036726 GN=PFNF135_05644 PE=3 SV=1; Glyceraldehyde-3-phosphate dehydrogenase OS=Plasmodium …			0	99	AGLALNDNFFK				0.00607629	1208.63	605.32	1208.62	605.317	2	7	1.1.1.1354.9	16.6859	34543	32593.9	16.72	0.2	700.118
4	73.39	73.39	89.61	82.79	82.79	tr|W7FMT1|W7FMT1_PLAFA; tr|W7F419|W7F419_PLAF8; tr|W4I9B4|W4I9B4_PLAFA; tr|Q8T6B1|Q8T6B1_PLAFA; tr|Q8IKK7|Q8IKK7_PLAF7; tr|A0A2I0C1J8|A0A2I0C1J8_PLAFO; tr|A0A0L7KDR6|A0A0L7KDR6_PLAFX; tr|A0A0L1IBY1|A0A0L1IBY1_PLAFA; tr|A0A024WHA8|A0A024WHA8_PLAFA; tr|A0A024VYW4|A0A024VYW4_PLAFA; tr|A0A024V013|A0A024V013_PLAFA	Glyceraldehyde-3-phosphate dehydrogenase OS=Plasmodium falciparum Santa Lucia OX=478859 GN=PFAG_05725 PE=3 SV=1; Glyceraldehyde-3-phosphate dehydrogenase OS=Plasmodium falciparum (isolate 7G8) OX=57266 GN=PFBG_05698 PE=3 SV=1; Glyceraldehyde-3-phosphate dehydrogenase OS=Plasmodium falciparum NF135/5.C10 OX=1036726 GN=PFNF135_05644 PE=3 SV=1; Glyceraldehyde-3-phosphate dehydrogenase OS=Plasmodium …			0	97.54	AGLALNDNFFK	Carbamyl@N-term			-0.0031619	1251.62	626.818	1251.62	626.82	2	8	1.1.1.1547.6	20.5361	14497.2	14348.7	20.53	0.2	513.389
4	73.39	73.39	89.61	82.79	82.79	tr|W7FMT1|W7FMT1_PLAFA; tr|W7F419|W7F419_PLAF8; tr|W4I9B4|W4I9B4_PLAFA; tr|Q8T6B1|Q8T6B1_PLAFA; tr|Q8IKK7|Q8IKK7_PLAF7; tr|A0A2I0C1J8|A0A2I0C1J8_PLAFO; tr|A0A0L7KDR6|A0A0L7KDR6_PLAFX; tr|A0A0L1IBY1|A0A0L1IBY1_PLAFA; tr|A0A024WHA8|A0A024WHA8_PLAFA; tr|A0A024VYW4|A0A024VYW4_PLAFA; tr|A0A024V013|A0A024V013_PLAFA	Glyceraldehyde-3-phosphate dehydrogenase OS=Plasmodium falciparum Santa Lucia OX=478859 GN=PFAG_05725 PE=3 SV=1; Glyceraldehyde-3-phosphate dehydrogenase OS=Plasmodium falciparum (isolate 7G8) OX=57266 GN=PFBG_05698 PE=3 SV=1; Glyceraldehyde-3-phosphate dehydrogenase OS=Plasmodium falciparum NF135/5.C10 OX=1036726 GN=PFNF135_05644 PE=3 SV=1; Glyceraldehyde-3-phosphate dehydrogenase OS=Plasmodium …			0	97.1	AGLALNDNFFK				0.00119397	1208.62	605.317	1208.62	605.317	2	11	1.1.1.1326.4	16.1235	865016	804086	16.16	0.2	12654.8
4	73.39	73.39	89.61	82.79	82.79	tr|W7FMT1|W7FMT1_PLAFA; tr|W7F419|W7F419_PLAF8; tr|W4I9B4|W4I9B4_PLAFA; tr|Q8T6B1|Q8T6B1_PLAFA; tr|Q8IKK7|Q8IKK7_PLAF7; tr|A0A2I0C1J8|A0A2I0C1J8_PLAFO; tr|A0A0L7KDR6|A0A0L7KDR6_PLAFX; tr|A0A0L1IBY1|A0A0L1IBY1_PLAFA; tr|A0A024WHA8|A0A024WHA8_PLAFA; tr|A0A024VYW4|A0A024VYW4_PLAFA; tr|A0A024V013|A0A024V013_PLAFA	Glyceraldehyde-3-phosphate dehydrogenase OS=Plasmodium falciparum Santa Lucia OX=478859 GN=PFAG_05725 PE=3 SV=1; Glyceraldehyde-3-phosphate dehydrogenase OS=Plasmodium falciparum (isolate 7G8) OX=57266 GN=PFBG_05698 PE=3 SV=1; Glyceraldehyde-3-phosphate dehydrogenase OS=Plasmodium falciparum NF135/5.C10 OX=1036726 GN=PFNF135_05644 PE=3 SV=1; Glyceraldehyde-3-phosphate dehydrogenase OS=Plasmodium …			0	93.78	AGLALNDNFFK				0.00607629	1208.63	605.32	1208.62	605.317	2	7	1.1.1.1366.6	16.9226	34543	11803.4	16.72	0.2	413.676
4	73.39	73.39	89.61	82.79	82.79	tr|W7FMT1|W7FMT1_PLAFA; tr|W7F419|W7F419_PLAF8; tr|W4I9B4|W4I9B4_PLAFA; tr|Q8T6B1|Q8T6B1_PLAFA; tr|Q8IKK7|Q8IKK7_PLAF7; tr|A0A2I0C1J8|A0A2I0C1J8_PLAFO; tr|A0A0L7KDR6|A0A0L7KDR6_PLAFX; tr|A0A0L1IBY1|A0A0L1IBY1_PLAFA; tr|A0A024WHA8|A0A024WHA8_PLAFA; tr|A0A024VYW4|A0A024VYW4_PLAFA; tr|A0A024V013|A0A024V013_PLAFA	Glyceraldehyde-3-phosphate dehydrogenase OS=Plasmodium falciparum Santa Lucia OX=478859 GN=PFAG_05725 PE=3 SV=1; Glyceraldehyde-3-phosphate dehydrogenase OS=Plasmodium falciparum (isolate 7G8) OX=57266 GN=PFBG_05698 PE=3 SV=1; Glyceraldehyde-3-phosphate dehydrogenase OS=Plasmodium falciparum NF135/5.C10 OX=1036726 GN=PFNF135_05644 PE=3 SV=1; Glyceraldehyde-3-phosphate dehydrogenase OS=Plasmodium …			0	85.19	AGLALNDNFFK				-0.00100308	1208.62	605.316	1208.62	605.317	2	7	1.1.1.1385.4	17.2984	17304.7	12287.2	17.25	0.3	618.288
4	73.39	73.39	89.61	82.79	82.79	tr|W7FMT1|W7FMT1_PLAFA; tr|W7F419|W7F419_PLAF8; tr|W4I9B4|W4I9B4_PLAFA; tr|Q8T6B1|Q8T6B1_PLAFA; tr|Q8IKK7|Q8IKK7_PLAF7; tr|A0A2I0C1J8|A0A2I0C1J8_PLAFO; tr|A0A0L7KDR6|A0A0L7KDR6_PLAFX; tr|A0A0L1IBY1|A0A0L1IBY1_PLAFA; tr|A0A024WHA8|A0A024WHA8_PLAFA; tr|A0A024VYW4|A0A024VYW4_PLAFA; tr|A0A024V013|A0A024V013_PLAFA	Glyceraldehyde-3-phosphate dehydrogenase OS=Plasmodium falciparum Santa Lucia OX=478859 GN=PFAG_05725 PE=3 SV=1; Glyceraldehyde-3-phosphate dehydrogenase OS=Plasmodium falciparum (isolate 7G8) OX=57266 GN=PFBG_05698 PE=3 SV=1; Glyceraldehyde-3-phosphate dehydrogenase OS=Plasmodium falciparum NF135/5.C10 OX=1036726 GN=PFNF135_05644 PE=3 SV=1; Glyceraldehyde-3-phosphate dehydrogenase OS=Plasmodium …			0	77.03	AGLALNDNFFK	Carbamyl@N-term			-0.0031619	1251.62	626.818	1251.62	626.82	2	7	1.1.1.1553.7	20.6566	14497.2	4465.84	20.53	0.2	313.964
4	73.39	73.39	89.61	82.79	82.79	tr|W7FMT1|W7FMT1_PLAFA; tr|W7F419|W7F419_PLAF8; tr|W4I9B4|W4I9B4_PLAFA; tr|Q8T6B1|Q8T6B1_PLAFA; tr|Q8IKK7|Q8IKK7_PLAF7; tr|A0A2I0C1J8|A0A2I0C1J8_PLAFO; tr|A0A0L7KDR6|A0A0L7KDR6_PLAFX; tr|A0A0L1IBY1|A0A0L1IBY1_PLAFA; tr|A0A024WHA8|A0A024WHA8_PLAFA; tr|A0A024VYW4|A0A024VYW4_PLAFA; tr|A0A024V013|A0A024V013_PLAFA	Glyceraldehyde-3-phosphate dehydrogenase OS=Plasmodium falciparum Santa Lucia OX=478859 GN=PFAG_05725 PE=3 SV=1; Glyceraldehyde-3-phosphate dehydrogenase OS=Plasmodium falciparum (isolate 7G8) OX=57266 GN=PFBG_05698 PE=3 SV=1; Glyceraldehyde-3-phosphate dehydrogenase OS=Plasmodium falciparum NF135/5.C10 OX=1036726 GN=PFNF135_05644 PE=3 SV=1; Glyceraldehyde-3-phosphate dehydrogenase OS=Plasmodium …			0	40.31	AGLALNDNFFK				0.0208454	1208.64	605.327	1208.62	605.317	2	5	1.1.1.1469.4	18.9772	4146.61	3656.19	19.03	0.22	205.855
4	73.39	73.39	89.61	82.79	82.79	tr|W7FMT1|W7FMT1_PLAFA; tr|W7F419|W7F419_PLAF8; tr|W4I9B4|W4I9B4_PLAFA; tr|Q8T6B1|Q8T6B1_PLAFA; tr|Q8IKK7|Q8IKK7_PLAF7; tr|A0A2I0C1J8|A0A2I0C1J8_PLAFO; tr|A0A0L7KDR6|A0A0L7KDR6_PLAFX; tr|A0A0L1IBY1|A0A0L1IBY1_PLAFA; tr|A0A024WHA8|A0A024WHA8_PLAFA; tr|A0A024VYW4|A0A024VYW4_PLAFA; tr|A0A024V013|A0A024V013_PLAFA	Glyceraldehyde-3-phosphate dehydrogenase OS=Plasmodium falciparum Santa Lucia OX=478859 GN=PFAG_05725 PE=3 SV=1; Glyceraldehyde-3-phosphate dehydrogenase OS=Plasmodium falciparum (isolate 7G8) OX=57266 GN=PFBG_05698 PE=3 SV=1; Glyceraldehyde-3-phosphate dehydrogenase OS=Plasmodium falciparum NF135/5.C10 OX=1036726 GN=PFNF135_05644 PE=3 SV=1; Glyceraldehyde-3-phosphate dehydrogenase OS=Plasmodium …			0	16.13	AGLALNDNFFK	Deamidated(N)@6			0.0126854	1209.62	605.815	1209.6	605.809	2	5	1.1.1.1372.7	17.0431	16917.3	8380.52	17.16	0.24	397.932
4	73.39	73.39	89.61	82.79	82.79	tr|W7FMT1|W7FMT1_PLAFA; tr|W7F419|W7F419_PLAF8; tr|W4I9B4|W4I9B4_PLAFA; tr|Q8T6B1|Q8T6B1_PLAFA; tr|Q8IKK7|Q8IKK7_PLAF7; tr|A0A2I0C1J8|A0A2I0C1J8_PLAFO; tr|A0A0L7KDR6|A0A0L7KDR6_PLAFX; tr|A0A0L1IBY1|A0A0L1IBY1_PLAFA; tr|A0A024WHA8|A0A024WHA8_PLAFA; tr|A0A024VYW4|A0A024VYW4_PLAFA; tr|A0A024V013|A0A024V013_PLAFA	Glyceraldehyde-3-phosphate dehydrogenase OS=Plasmodium falciparum Santa Lucia OX=478859 GN=PFAG_05725 PE=3 SV=1; Glyceraldehyde-3-phosphate dehydrogenase OS=Plasmodium falciparum (isolate 7G8) OX=57266 GN=PFBG_05698 PE=3 SV=1; Glyceraldehyde-3-phosphate dehydrogenase OS=Plasmodium falciparum NF135/5.C10 OX=1036726 GN=PFNF135_05644 PE=3 SV=1; Glyceraldehyde-3-phosphate dehydrogenase OS=Plasmodium …			0	99	AINDPFMDLNHLCYLLK	Carbamidomethyl(C)@13		cleaved V-A@N-term	0.00602232	2076.02	1039.02	2076.02	1039.02	2	15	1.1.1.1649.16	22.5928	30155.8	16882.3	22.54	0.1	3020.03
4	73.39	73.39	89.61	82.79	82.79	tr|W7FMT1|W7FMT1_PLAFA; tr|W7F419|W7F419_PLAF8; tr|W4I9B4|W4I9B4_PLAFA; tr|Q8T6B1|Q8T6B1_PLAFA; tr|Q8IKK7|Q8IKK7_PLAF7; tr|A0A2I0C1J8|A0A2I0C1J8_PLAFO; tr|A0A0L7KDR6|A0A0L7KDR6_PLAFX; tr|A0A0L1IBY1|A0A0L1IBY1_PLAFA; tr|A0A024WHA8|A0A024WHA8_PLAFA; tr|A0A024VYW4|A0A024VYW4_PLAFA; tr|A0A024V013|A0A024V013_PLAFA	Glyceraldehyde-3-phosphate dehydrogenase OS=Plasmodium falciparum Santa Lucia OX=478859 GN=PFAG_05725 PE=3 SV=1; Glyceraldehyde-3-phosphate dehydrogenase OS=Plasmodium falciparum (isolate 7G8) OX=57266 GN=PFBG_05698 PE=3 SV=1; Glyceraldehyde-3-phosphate dehydrogenase OS=Plasmodium falciparum NF135/5.C10 OX=1036726 GN=PFNF135_05644 PE=3 SV=1; Glyceraldehyde-3-phosphate dehydrogenase OS=Plasmodium …			0	97.84	AINDPFMDLNHLCYLLK	Carbamidomethyl(C)@13		cleaved V-A@N-term	0.00796606	2076.03	693.016	2076.02	693.013	3	11	1.1.1.1649.6	22.5845	134104	93924.4	22.54	0.12	2081.15
4	73.39	73.39	89.61	82.79	82.79	tr|W7FMT1|W7FMT1_PLAFA; tr|W7F419|W7F419_PLAF8; tr|W4I9B4|W4I9B4_PLAFA; tr|Q8T6B1|Q8T6B1_PLAFA; tr|Q8IKK7|Q8IKK7_PLAF7; tr|A0A2I0C1J8|A0A2I0C1J8_PLAFO; tr|A0A0L7KDR6|A0A0L7KDR6_PLAFX; tr|A0A0L1IBY1|A0A0L1IBY1_PLAFA; tr|A0A024WHA8|A0A024WHA8_PLAFA; tr|A0A024VYW4|A0A024VYW4_PLAFA; tr|A0A024V013|A0A024V013_PLAFA	Glyceraldehyde-3-phosphate dehydrogenase OS=Plasmodium falciparum Santa Lucia OX=478859 GN=PFAG_05725 PE=3 SV=1; Glyceraldehyde-3-phosphate dehydrogenase OS=Plasmodium falciparum (isolate 7G8) OX=57266 GN=PFBG_05698 PE=3 SV=1; Glyceraldehyde-3-phosphate dehydrogenase OS=Plasmodium falciparum NF135/5.C10 OX=1036726 GN=PFNF135_05644 PE=3 SV=1; Glyceraldehyde-3-phosphate dehydrogenase OS=Plasmodium …			0	19.91	AINDPFMDLNHLCYLLK	Carbamidomethyl(C)@13		cleaved V-A@N-term	0.00796606	2076.03	693.016	2076.02	693.013	3	8	1.1.1.1655.10	22.708	134104	25869.2	22.54	0.12	591.009
4	73.39	73.39	89.61	82.79	82.79	tr|W7FMT1|W7FMT1_PLAFA; tr|W7F419|W7F419_PLAF8; tr|W4I9B4|W4I9B4_PLAFA; tr|Q8T6B1|Q8T6B1_PLAFA; tr|Q8IKK7|Q8IKK7_PLAF7; tr|A0A2I0C1J8|A0A2I0C1J8_PLAFO; tr|A0A0L7KDR6|A0A0L7KDR6_PLAFX; tr|A0A0L1IBY1|A0A0L1IBY1_PLAFA; tr|A0A024WHA8|A0A024WHA8_PLAFA; tr|A0A024VYW4|A0A024VYW4_PLAFA; tr|A0A024V013|A0A024V013_PLAFA	Glyceraldehyde-3-phosphate dehydrogenase OS=Plasmodium falciparum Santa Lucia OX=478859 GN=PFAG_05725 PE=3 SV=1; Glyceraldehyde-3-phosphate dehydrogenase OS=Plasmodium falciparum (isolate 7G8) OX=57266 GN=PFBG_05698 PE=3 SV=1; Glyceraldehyde-3-phosphate dehydrogenase OS=Plasmodium falciparum NF135/5.C10 OX=1036726 GN=PFNF135_05644 PE=3 SV=1; Glyceraldehyde-3-phosphate dehydrogenase OS=Plasmodium …			0	99	CALSNIIPASTGAAK	Carbamidomethyl(C)@1			-0.000842661	1472.76	737.39	1472.77	737.39	2	18	1.1.1.1147.14	12.5558	334352	126105	12.64	0.16	3677.79
4	73.39	73.39	89.61	82.79	82.79	tr|W7FMT1|W7FMT1_PLAFA; tr|W7F419|W7F419_PLAF8; tr|W4I9B4|W4I9B4_PLAFA; tr|Q8T6B1|Q8T6B1_PLAFA; tr|Q8IKK7|Q8IKK7_PLAF7; tr|A0A2I0C1J8|A0A2I0C1J8_PLAFO; tr|A0A0L7KDR6|A0A0L7KDR6_PLAFX; tr|A0A0L1IBY1|A0A0L1IBY1_PLAFA; tr|A0A024WHA8|A0A024WHA8_PLAFA; tr|A0A024VYW4|A0A024VYW4_PLAFA; tr|A0A024V013|A0A024V013_PLAFA	Glyceraldehyde-3-phosphate dehydrogenase OS=Plasmodium falciparum Santa Lucia OX=478859 GN=PFAG_05725 PE=3 SV=1; Glyceraldehyde-3-phosphate dehydrogenase OS=Plasmodium falciparum (isolate 7G8) OX=57266 GN=PFBG_05698 PE=3 SV=1; Glyceraldehyde-3-phosphate dehydrogenase OS=Plasmodium falciparum NF135/5.C10 OX=1036726 GN=PFNF135_05644 PE=3 SV=1; Glyceraldehyde-3-phosphate dehydrogenase OS=Plasmodium …			0	99	CALSNIIPASTGAAK	Carbamidomethyl(C)@1			-0.000842661	1472.76	737.39	1472.77	737.39	2	19	1.1.1.1153.16	12.6771	334352	317562	12.64	0.16	10109.2
4	73.39	73.39	89.61	82.79	82.79	tr|W7FMT1|W7FMT1_PLAFA; tr|W7F419|W7F419_PLAF8; tr|W4I9B4|W4I9B4_PLAFA; tr|Q8T6B1|Q8T6B1_PLAFA; tr|Q8IKK7|Q8IKK7_PLAF7; tr|A0A2I0C1J8|A0A2I0C1J8_PLAFO; tr|A0A0L7KDR6|A0A0L7KDR6_PLAFX; tr|A0A0L1IBY1|A0A0L1IBY1_PLAFA; tr|A0A024WHA8|A0A024WHA8_PLAFA; tr|A0A024VYW4|A0A024VYW4_PLAFA; tr|A0A024V013|A0A024V013_PLAFA	Glyceraldehyde-3-phosphate dehydrogenase OS=Plasmodium falciparum Santa Lucia OX=478859 GN=PFAG_05725 PE=3 SV=1; Glyceraldehyde-3-phosphate dehydrogenase OS=Plasmodium falciparum (isolate 7G8) OX=57266 GN=PFBG_05698 PE=3 SV=1; Glyceraldehyde-3-phosphate dehydrogenase OS=Plasmodium falciparum NF135/5.C10 OX=1036726 GN=PFNF135_05644 PE=3 SV=1; Glyceraldehyde-3-phosphate dehydrogenase OS=Plasmodium …			0	99	CALSNIIPASTGAAK	Carbamidomethyl(C)@1			-0.000842661	1472.76	737.39	1472.77	737.39	2	17	1.1.1.1159.15	12.7965	334352	77619.1	12.64	0.16	2480.44
4	73.39	73.39	89.61	82.79	82.79	tr|W7FMT1|W7FMT1_PLAFA; tr|W7F419|W7F419_PLAF8; tr|W4I9B4|W4I9B4_PLAFA; tr|Q8T6B1|Q8T6B1_PLAFA; tr|Q8IKK7|Q8IKK7_PLAF7; tr|A0A2I0C1J8|A0A2I0C1J8_PLAFO; tr|A0A0L7KDR6|A0A0L7KDR6_PLAFX; tr|A0A0L1IBY1|A0A0L1IBY1_PLAFA; tr|A0A024WHA8|A0A024WHA8_PLAFA; tr|A0A024VYW4|A0A024VYW4_PLAFA; tr|A0A024V013|A0A024V013_PLAFA	Glyceraldehyde-3-phosphate dehydrogenase OS=Plasmodium falciparum Santa Lucia OX=478859 GN=PFAG_05725 PE=3 SV=1; Glyceraldehyde-3-phosphate dehydrogenase OS=Plasmodium falciparum (isolate 7G8) OX=57266 GN=PFBG_05698 PE=3 SV=1; Glyceraldehyde-3-phosphate dehydrogenase OS=Plasmodium falciparum NF135/5.C10 OX=1036726 GN=PFNF135_05644 PE=3 SV=1; Glyceraldehyde-3-phosphate dehydrogenase OS=Plasmodium …			0	99	CALSNIIPASTGAAK	Carbamidomethyl(C)@1			-0.000842661	1472.76	737.39	1472.77	737.39	2	11	1.1.1.1171.12	13.0356	334352	11840.3	12.64	0.16	647.538
4	73.39	73.39	89.61	82.79	82.79	tr|W7FMT1|W7FMT1_PLAFA; tr|W7F419|W7F419_PLAF8; tr|W4I9B4|W4I9B4_PLAFA; tr|Q8T6B1|Q8T6B1_PLAFA; tr|Q8IKK7|Q8IKK7_PLAF7; tr|A0A2I0C1J8|A0A2I0C1J8_PLAFO; tr|A0A0L7KDR6|A0A0L7KDR6_PLAFX; tr|A0A0L1IBY1|A0A0L1IBY1_PLAFA; tr|A0A024WHA8|A0A024WHA8_PLAFA; tr|A0A024VYW4|A0A024VYW4_PLAFA; tr|A0A024V013|A0A024V013_PLAFA	Glyceraldehyde-3-phosphate dehydrogenase OS=Plasmodium falciparum Santa Lucia OX=478859 GN=PFAG_05725 PE=3 SV=1; Glyceraldehyde-3-phosphate dehydrogenase OS=Plasmodium falciparum (isolate 7G8) OX=57266 GN=PFBG_05698 PE=3 SV=1; Glyceraldehyde-3-phosphate dehydrogenase OS=Plasmodium falciparum NF135/5.C10 OX=1036726 GN=PFNF135_05644 PE=3 SV=1; Glyceraldehyde-3-phosphate dehydrogenase OS=Plasmodium …			0	99	CALSNIIPASTGAAK	Carbamidomethyl(C)@1; Ammonia-loss(N)@5			-0.00764351	1455.73	728.873	1455.74	728.877	2	13	1.1.1.1427.11	18.1432	91604	52834.8	18.07	0.16	2368.94
4	73.39	73.39	89.61	82.79	82.79	tr|W7FMT1|W7FMT1_PLAFA; tr|W7F419|W7F419_PLAF8; tr|W4I9B4|W4I9B4_PLAFA; tr|Q8T6B1|Q8T6B1_PLAFA; tr|Q8IKK7|Q8IKK7_PLAF7; tr|A0A2I0C1J8|A0A2I0C1J8_PLAFO; tr|A0A0L7KDR6|A0A0L7KDR6_PLAFX; tr|A0A0L1IBY1|A0A0L1IBY1_PLAFA; tr|A0A024WHA8|A0A024WHA8_PLAFA; tr|A0A024VYW4|A0A024VYW4_PLAFA; tr|A0A024V013|A0A024V013_PLAFA	Glyceraldehyde-3-phosphate dehydrogenase OS=Plasmodium falciparum Santa Lucia OX=478859 GN=PFAG_05725 PE=3 SV=1; Glyceraldehyde-3-phosphate dehydrogenase OS=Plasmodium falciparum (isolate 7G8) OX=57266 GN=PFBG_05698 PE=3 SV=1; Glyceraldehyde-3-phosphate dehydrogenase OS=Plasmodium falciparum NF135/5.C10 OX=1036726 GN=PFNF135_05644 PE=3 SV=1; Glyceraldehyde-3-phosphate dehydrogenase OS=Plasmodium …			0	99	CALSNIIPASTGAAK	Carbamidomethyl(C)@1; Dehydrated(S)@4; Deamidated(N)@5	Dehydrated(S)@207		-0.00764351	1455.73	728.873	1455.74	728.877	2	12	1.1.1.1421.11	18.0237	91604	67823.1	18.07	0.16	2382.68
4	73.39	73.39	89.61	82.79	82.79	tr|W7FMT1|W7FMT1_PLAFA; tr|W7F419|W7F419_PLAF8; tr|W4I9B4|W4I9B4_PLAFA; tr|Q8T6B1|Q8T6B1_PLAFA; tr|Q8IKK7|Q8IKK7_PLAF7; tr|A0A2I0C1J8|A0A2I0C1J8_PLAFO; tr|A0A0L7KDR6|A0A0L7KDR6_PLAFX; tr|A0A0L1IBY1|A0A0L1IBY1_PLAFA; tr|A0A024WHA8|A0A024WHA8_PLAFA; tr|A0A024VYW4|A0A024VYW4_PLAFA; tr|A0A024V013|A0A024V013_PLAFA	Glyceraldehyde-3-phosphate dehydrogenase OS=Plasmodium falciparum Santa Lucia OX=478859 GN=PFAG_05725 PE=3 SV=1; Glyceraldehyde-3-phosphate dehydrogenase OS=Plasmodium falciparum (isolate 7G8) OX=57266 GN=PFBG_05698 PE=3 SV=1; Glyceraldehyde-3-phosphate dehydrogenase OS=Plasmodium falciparum NF135/5.C10 OX=1036726 GN=PFNF135_05644 PE=3 SV=1; Glyceraldehyde-3-phosphate dehydrogenase OS=Plasmodium …			0	99	CALSNIIPASTGAAK	Carbamidomethyl(C)@1			-0.000842661	1472.76	737.39	1472.77	737.39	2	9	1.1.1.1141.13	12.435	334352	14042.7	12.64	0.16	758.946
4	73.39	73.39	89.61	82.79	82.79	tr|W7FMT1|W7FMT1_PLAFA; tr|W7F419|W7F419_PLAF8; tr|W4I9B4|W4I9B4_PLAFA; tr|Q8T6B1|Q8T6B1_PLAFA; tr|Q8IKK7|Q8IKK7_PLAF7; tr|A0A2I0C1J8|A0A2I0C1J8_PLAFO; tr|A0A0L7KDR6|A0A0L7KDR6_PLAFX; tr|A0A0L1IBY1|A0A0L1IBY1_PLAFA; tr|A0A024WHA8|A0A024WHA8_PLAFA; tr|A0A024VYW4|A0A024VYW4_PLAFA; tr|A0A024V013|A0A024V013_PLAFA	Glyceraldehyde-3-phosphate dehydrogenase OS=Plasmodium falciparum Santa Lucia OX=478859 GN=PFAG_05725 PE=3 SV=1; Glyceraldehyde-3-phosphate dehydrogenase OS=Plasmodium falciparum (isolate 7G8) OX=57266 GN=PFBG_05698 PE=3 SV=1; Glyceraldehyde-3-phosphate dehydrogenase OS=Plasmodium falciparum NF135/5.C10 OX=1036726 GN=PFNF135_05644 PE=3 SV=1; Glyceraldehyde-3-phosphate dehydrogenase OS=Plasmodium …			0	98.62	CALSNIIPASTGAAK	Carbamidomethyl(C)@1			0.000193781	1472.77	491.929	1472.77	491.929	3	7	1.1.1.1147.3	12.5466	30917	11907.7	12.62	0.14	265.682
4	73.39	73.39	89.61	82.79	82.79	tr|W7FMT1|W7FMT1_PLAFA; tr|W7F419|W7F419_PLAF8; tr|W4I9B4|W4I9B4_PLAFA; tr|Q8T6B1|Q8T6B1_PLAFA; tr|Q8IKK7|Q8IKK7_PLAF7; tr|A0A2I0C1J8|A0A2I0C1J8_PLAFO; tr|A0A0L7KDR6|A0A0L7KDR6_PLAFX; tr|A0A0L1IBY1|A0A0L1IBY1_PLAFA; tr|A0A024WHA8|A0A024WHA8_PLAFA; tr|A0A024VYW4|A0A024VYW4_PLAFA; tr|A0A024V013|A0A024V013_PLAFA	Glyceraldehyde-3-phosphate dehydrogenase OS=Plasmodium falciparum Santa Lucia OX=478859 GN=PFAG_05725 PE=3 SV=1; Glyceraldehyde-3-phosphate dehydrogenase OS=Plasmodium falciparum (isolate 7G8) OX=57266 GN=PFBG_05698 PE=3 SV=1; Glyceraldehyde-3-phosphate dehydrogenase OS=Plasmodium falciparum NF135/5.C10 OX=1036726 GN=PFNF135_05644 PE=3 SV=1; Glyceraldehyde-3-phosphate dehydrogenase OS=Plasmodium …			0	95.32	CALSNIIPASTGAAK	Carbamidomethyl(C)@1			-0.000842661	1472.76	737.39	1472.77	737.39	2	8	1.1.1.1177.12	13.1558	334352	7893.17	12.64	0.16	577.414
4	73.39	73.39	89.61	82.79	82.79	tr|W7FMT1|W7FMT1_PLAFA; tr|W7F419|W7F419_PLAF8; tr|W4I9B4|W4I9B4_PLAFA; tr|Q8T6B1|Q8T6B1_PLAFA; tr|Q8IKK7|Q8IKK7_PLAF7; tr|A0A2I0C1J8|A0A2I0C1J8_PLAFO; tr|A0A0L7KDR6|A0A0L7KDR6_PLAFX; tr|A0A0L1IBY1|A0A0L1IBY1_PLAFA; tr|A0A024WHA8|A0A024WHA8_PLAFA; tr|A0A024VYW4|A0A024VYW4_PLAFA; tr|A0A024V013|A0A024V013_PLAFA	Glyceraldehyde-3-phosphate dehydrogenase OS=Plasmodium falciparum Santa Lucia OX=478859 GN=PFAG_05725 PE=3 SV=1; Glyceraldehyde-3-phosphate dehydrogenase OS=Plasmodium falciparum (isolate 7G8) OX=57266 GN=PFBG_05698 PE=3 SV=1; Glyceraldehyde-3-phosphate dehydrogenase OS=Plasmodium falciparum NF135/5.C10 OX=1036726 GN=PFNF135_05644 PE=3 SV=1; Glyceraldehyde-3-phosphate dehydrogenase OS=Plasmodium …			0	91.14	CALSNIIPASTGAAK	Carbamidomethyl(C)@1			-0.00345903	1472.76	737.388	1472.77	737.39	2	7	1.1.1.1422.10	18.0427	15158.1	10717.1	18.07	0.24	634.893
4	73.39	73.39	89.61	82.79	82.79	tr|W7FMT1|W7FMT1_PLAFA; tr|W7F419|W7F419_PLAF8; tr|W4I9B4|W4I9B4_PLAFA; tr|Q8T6B1|Q8T6B1_PLAFA; tr|Q8IKK7|Q8IKK7_PLAF7; tr|A0A2I0C1J8|A0A2I0C1J8_PLAFO; tr|A0A0L7KDR6|A0A0L7KDR6_PLAFX; tr|A0A0L1IBY1|A0A0L1IBY1_PLAFA; tr|A0A024WHA8|A0A024WHA8_PLAFA; tr|A0A024VYW4|A0A024VYW4_PLAFA; tr|A0A024V013|A0A024V013_PLAFA	Glyceraldehyde-3-phosphate dehydrogenase OS=Plasmodium falciparum Santa Lucia OX=478859 GN=PFAG_05725 PE=3 SV=1; Glyceraldehyde-3-phosphate dehydrogenase OS=Plasmodium falciparum (isolate 7G8) OX=57266 GN=PFBG_05698 PE=3 SV=1; Glyceraldehyde-3-phosphate dehydrogenase OS=Plasmodium falciparum NF135/5.C10 OX=1036726 GN=PFNF135_05644 PE=3 SV=1; Glyceraldehyde-3-phosphate dehydrogenase OS=Plasmodium …			0	71.73	CALSNIIPASTGAAK	Carbamidomethyl(C)@1; Dehydrated(S)@4; Deamidated(N)@5	Dehydrated(S)@207		-0.00764351	1455.73	728.873	1455.74	728.877	2	13	1.1.1.1427.11	18.1432	91604	52834.8	18.07	0.16	2368.94
4	73.39	73.39	89.61	82.79	82.79	tr|W7FMT1|W7FMT1_PLAFA; tr|W7F419|W7F419_PLAF8; tr|W4I9B4|W4I9B4_PLAFA; tr|Q8T6B1|Q8T6B1_PLAFA; tr|Q8IKK7|Q8IKK7_PLAF7; tr|A0A2I0C1J8|A0A2I0C1J8_PLAFO; tr|A0A0L7KDR6|A0A0L7KDR6_PLAFX; tr|A0A0L1IBY1|A0A0L1IBY1_PLAFA; tr|A0A024WHA8|A0A024WHA8_PLAFA; tr|A0A024VYW4|A0A024VYW4_PLAFA; tr|A0A024V013|A0A024V013_PLAFA	Glyceraldehyde-3-phosphate dehydrogenase OS=Plasmodium falciparum Santa Lucia OX=478859 GN=PFAG_05725 PE=3 SV=1; Glyceraldehyde-3-phosphate dehydrogenase OS=Plasmodium falciparum (isolate 7G8) OX=57266 GN=PFBG_05698 PE=3 SV=1; Glyceraldehyde-3-phosphate dehydrogenase OS=Plasmodium falciparum NF135/5.C10 OX=1036726 GN=PFNF135_05644 PE=3 SV=1; Glyceraldehyde-3-phosphate dehydrogenase OS=Plasmodium …			0	61.68	CALSNIIPASTGAAK	Carbamidomethyl(C)@1; Ammonia-loss(N)@5			-0.00764351	1455.73	728.873	1455.74	728.877	2	8	1.1.1.1432.10	18.2427	91604	19175.7	18.07	0.16	944.825
4	73.39	73.39	89.61	82.79	82.79	tr|W7FMT1|W7FMT1_PLAFA; tr|W7F419|W7F419_PLAF8; tr|W4I9B4|W4I9B4_PLAFA; tr|Q8T6B1|Q8T6B1_PLAFA; tr|Q8IKK7|Q8IKK7_PLAF7; tr|A0A2I0C1J8|A0A2I0C1J8_PLAFO; tr|A0A0L7KDR6|A0A0L7KDR6_PLAFX; tr|A0A0L1IBY1|A0A0L1IBY1_PLAFA; tr|A0A024WHA8|A0A024WHA8_PLAFA; tr|A0A024VYW4|A0A024VYW4_PLAFA; tr|A0A024V013|A0A024V013_PLAFA	Glyceraldehyde-3-phosphate dehydrogenase OS=Plasmodium falciparum Santa Lucia OX=478859 GN=PFAG_05725 PE=3 SV=1; Glyceraldehyde-3-phosphate dehydrogenase OS=Plasmodium falciparum (isolate 7G8) OX=57266 GN=PFBG_05698 PE=3 SV=1; Glyceraldehyde-3-phosphate dehydrogenase OS=Plasmodium falciparum NF135/5.C10 OX=1036726 GN=PFNF135_05644 PE=3 SV=1; Glyceraldehyde-3-phosphate dehydrogenase OS=Plasmodium …			0	56.23	CALSNIIPASTGAAK	Carbamidomethyl(C)@1			-0.00345903	1472.76	737.388	1472.77	737.39	2	6	1.1.1.1428.9	18.1617	15158.1	6905.3	18.07	0.24	653.935
4	73.39	73.39	89.61	82.79	82.79	tr|W7FMT1|W7FMT1_PLAFA; tr|W7F419|W7F419_PLAF8; tr|W4I9B4|W4I9B4_PLAFA; tr|Q8T6B1|Q8T6B1_PLAFA; tr|Q8IKK7|Q8IKK7_PLAF7; tr|A0A2I0C1J8|A0A2I0C1J8_PLAFO; tr|A0A0L7KDR6|A0A0L7KDR6_PLAFX; tr|A0A0L1IBY1|A0A0L1IBY1_PLAFA; tr|A0A024WHA8|A0A024WHA8_PLAFA; tr|A0A024VYW4|A0A024VYW4_PLAFA; tr|A0A024V013|A0A024V013_PLAFA	Glyceraldehyde-3-phosphate dehydrogenase OS=Plasmodium falciparum Santa Lucia OX=478859 GN=PFAG_05725 PE=3 SV=1; Glyceraldehyde-3-phosphate dehydrogenase OS=Plasmodium falciparum (isolate 7G8) OX=57266 GN=PFBG_05698 PE=3 SV=1; Glyceraldehyde-3-phosphate dehydrogenase OS=Plasmodium falciparum NF135/5.C10 OX=1036726 GN=PFNF135_05644 PE=3 SV=1; Glyceraldehyde-3-phosphate dehydrogenase OS=Plasmodium …			0	44.27	CALSNIIPASTGAAK	Carbamidomethyl(C)@1; Dehydrated(S)@4; Deamidated(N)@5	Dehydrated(S)@207		-0.00764351	1455.73	728.873	1455.74	728.877	2	8	1.1.1.1432.10	18.2427	91604	19175.7	18.07	0.16	944.825
4	73.39	73.39	89.61	82.79	82.79	tr|W7FMT1|W7FMT1_PLAFA; tr|W7F419|W7F419_PLAF8; tr|W4I9B4|W4I9B4_PLAFA; tr|Q8T6B1|Q8T6B1_PLAFA; tr|Q8IKK7|Q8IKK7_PLAF7; tr|A0A2I0C1J8|A0A2I0C1J8_PLAFO; tr|A0A0L7KDR6|A0A0L7KDR6_PLAFX; tr|A0A0L1IBY1|A0A0L1IBY1_PLAFA; tr|A0A024WHA8|A0A024WHA8_PLAFA; tr|A0A024VYW4|A0A024VYW4_PLAFA; tr|A0A024V013|A0A024V013_PLAFA	Glyceraldehyde-3-phosphate dehydrogenase OS=Plasmodium falciparum Santa Lucia OX=478859 GN=PFAG_05725 PE=3 SV=1; Glyceraldehyde-3-phosphate dehydrogenase OS=Plasmodium falciparum (isolate 7G8) OX=57266 GN=PFBG_05698 PE=3 SV=1; Glyceraldehyde-3-phosphate dehydrogenase OS=Plasmodium falciparum NF135/5.C10 OX=1036726 GN=PFNF135_05644 PE=3 SV=1; Glyceraldehyde-3-phosphate dehydrogenase OS=Plasmodium …			0	31.29	CALSNIIPASTGAAK	Carbamidomethyl(C)@1			0.000193781	1472.77	491.929	1472.77	491.929	3	5	1.1.1.1153.4	12.6671	30917	28077.3	12.62	0.14	309.716
4	73.39	73.39	89.61	82.79	82.79	tr|W7FMT1|W7FMT1_PLAFA; tr|W7F419|W7F419_PLAF8; tr|W4I9B4|W4I9B4_PLAFA; tr|Q8T6B1|Q8T6B1_PLAFA; tr|Q8IKK7|Q8IKK7_PLAF7; tr|A0A2I0C1J8|A0A2I0C1J8_PLAFO; tr|A0A0L7KDR6|A0A0L7KDR6_PLAFX; tr|A0A0L1IBY1|A0A0L1IBY1_PLAFA; tr|A0A024WHA8|A0A024WHA8_PLAFA; tr|A0A024VYW4|A0A024VYW4_PLAFA; tr|A0A024V013|A0A024V013_PLAFA	Glyceraldehyde-3-phosphate dehydrogenase OS=Plasmodium falciparum Santa Lucia OX=478859 GN=PFAG_05725 PE=3 SV=1; Glyceraldehyde-3-phosphate dehydrogenase OS=Plasmodium falciparum (isolate 7G8) OX=57266 GN=PFBG_05698 PE=3 SV=1; Glyceraldehyde-3-phosphate dehydrogenase OS=Plasmodium falciparum NF135/5.C10 OX=1036726 GN=PFNF135_05644 PE=3 SV=1; Glyceraldehyde-3-phosphate dehydrogenase OS=Plasmodium …			0	30.42	CALSNIIPASTGAAK	Carbamidomethyl(C)@1			-0.000842661	1472.76	737.39	1472.77	737.39	2	6	1.1.1.1182.11	13.2551	334352	6101.79	12.64	0.16	667.68
4	73.39	73.39	89.61	82.79	82.79	tr|W7FMT1|W7FMT1_PLAFA; tr|W7F419|W7F419_PLAF8; tr|W4I9B4|W4I9B4_PLAFA; tr|Q8T6B1|Q8T6B1_PLAFA; tr|Q8IKK7|Q8IKK7_PLAF7; tr|A0A2I0C1J8|A0A2I0C1J8_PLAFO; tr|A0A0L7KDR6|A0A0L7KDR6_PLAFX; tr|A0A0L1IBY1|A0A0L1IBY1_PLAFA; tr|A0A024WHA8|A0A024WHA8_PLAFA; tr|A0A024VYW4|A0A024VYW4_PLAFA; tr|A0A024V013|A0A024V013_PLAFA	Glyceraldehyde-3-phosphate dehydrogenase OS=Plasmodium falciparum Santa Lucia OX=478859 GN=PFAG_05725 PE=3 SV=1; Glyceraldehyde-3-phosphate dehydrogenase OS=Plasmodium falciparum (isolate 7G8) OX=57266 GN=PFBG_05698 PE=3 SV=1; Glyceraldehyde-3-phosphate dehydrogenase OS=Plasmodium falciparum NF135/5.C10 OX=1036726 GN=PFNF135_05644 PE=3 SV=1; Glyceraldehyde-3-phosphate dehydrogenase OS=Plasmodium …			0	18.91	CALSNIIPASTGAAK	Carbamidomethyl(C)@1; Ammonia-loss(N)@5			-0.00764351	1455.73	728.873	1455.74	728.877	2	11	1.1.1.1421.11	18.0237	91604	67823.1	18.07	0.16	2382.68
4	73.39	73.39	89.61	82.79	82.79	tr|W7FMT1|W7FMT1_PLAFA; tr|W7F419|W7F419_PLAF8; tr|W4I9B4|W4I9B4_PLAFA; tr|Q8T6B1|Q8T6B1_PLAFA; tr|Q8IKK7|Q8IKK7_PLAF7; tr|A0A2I0C1J8|A0A2I0C1J8_PLAFO; tr|A0A0L7KDR6|A0A0L7KDR6_PLAFX; tr|A0A0L1IBY1|A0A0L1IBY1_PLAFA; tr|A0A024WHA8|A0A024WHA8_PLAFA; tr|A0A024VYW4|A0A024VYW4_PLAFA; tr|A0A024V013|A0A024V013_PLAFA	Glyceraldehyde-3-phosphate dehydrogenase OS=Plasmodium falciparum Santa Lucia OX=478859 GN=PFAG_05725 PE=3 SV=1; Glyceraldehyde-3-phosphate dehydrogenase OS=Plasmodium falciparum (isolate 7G8) OX=57266 GN=PFBG_05698 PE=3 SV=1; Glyceraldehyde-3-phosphate dehydrogenase OS=Plasmodium falciparum NF135/5.C10 OX=1036726 GN=PFNF135_05644 PE=3 SV=1; Glyceraldehyde-3-phosphate dehydrogenase OS=Plasmodium …			0	15.48	CALSNIIPASTGAAK	Carbamidomethyl(C)@1; Ammonia-loss(N)@5			-0.00764351	1455.73	728.873	1455.74	728.877	2	7	1.1.1.1438.12	18.3647	91604	6808.22	18.07	0.16	606.803
4	73.39	73.39	89.61	82.79	82.79	tr|W7FMT1|W7FMT1_PLAFA; tr|W7F419|W7F419_PLAF8; tr|W4I9B4|W4I9B4_PLAFA; tr|Q8T6B1|Q8T6B1_PLAFA; tr|Q8IKK7|Q8IKK7_PLAF7; tr|A0A2I0C1J8|A0A2I0C1J8_PLAFO; tr|A0A0L7KDR6|A0A0L7KDR6_PLAFX; tr|A0A0L1IBY1|A0A0L1IBY1_PLAFA; tr|A0A024WHA8|A0A024WHA8_PLAFA; tr|A0A024VYW4|A0A024VYW4_PLAFA; tr|A0A024V013|A0A024V013_PLAFA	Glyceraldehyde-3-phosphate dehydrogenase OS=Plasmodium falciparum Santa Lucia OX=478859 GN=PFAG_05725 PE=3 SV=1; Glyceraldehyde-3-phosphate dehydrogenase OS=Plasmodium falciparum (isolate 7G8) OX=57266 GN=PFBG_05698 PE=3 SV=1; Glyceraldehyde-3-phosphate dehydrogenase OS=Plasmodium falciparum NF135/5.C10 OX=1036726 GN=PFNF135_05644 PE=3 SV=1; Glyceraldehyde-3-phosphate dehydrogenase OS=Plasmodium …			0	99	CQVDVVCESTGVFLTK	Carbamidomethyl(C)@1; Carbamidomethyl(C)@7			0.00132286	1840.87	921.443	1840.87	921.442	2	18	1.1.1.1272.15	15.054	46081.8	43005.5	15.06	0.16	2495.18
4	73.39	73.39	89.61	82.79	82.79	tr|W7FMT1|W7FMT1_PLAFA; tr|W7F419|W7F419_PLAF8; tr|W4I9B4|W4I9B4_PLAFA; tr|Q8T6B1|Q8T6B1_PLAFA; tr|Q8IKK7|Q8IKK7_PLAF7; tr|A0A2I0C1J8|A0A2I0C1J8_PLAFO; tr|A0A0L7KDR6|A0A0L7KDR6_PLAFX; tr|A0A0L1IBY1|A0A0L1IBY1_PLAFA; tr|A0A024WHA8|A0A024WHA8_PLAFA; tr|A0A024VYW4|A0A024VYW4_PLAFA; tr|A0A024V013|A0A024V013_PLAFA	Glyceraldehyde-3-phosphate dehydrogenase OS=Plasmodium falciparum Santa Lucia OX=478859 GN=PFAG_05725 PE=3 SV=1; Glyceraldehyde-3-phosphate dehydrogenase OS=Plasmodium falciparum (isolate 7G8) OX=57266 GN=PFBG_05698 PE=3 SV=1; Glyceraldehyde-3-phosphate dehydrogenase OS=Plasmodium falciparum NF135/5.C10 OX=1036726 GN=PFNF135_05644 PE=3 SV=1; Glyceraldehyde-3-phosphate dehydrogenase OS=Plasmodium …			0	99	CQVDVVCESTGVFLTK	Carbamidomethyl(C)@1; Carbamidomethyl(C)@7			0.00132286	1840.87	921.443	1840.87	921.442	2	17	1.1.1.1277.16	15.1557	46081.8	26390.9	15.06	0.16	2411.82
4	73.39	73.39	89.61	82.79	82.79	tr|W7FMT1|W7FMT1_PLAFA; tr|W7F419|W7F419_PLAF8; tr|W4I9B4|W4I9B4_PLAFA; tr|Q8T6B1|Q8T6B1_PLAFA; tr|Q8IKK7|Q8IKK7_PLAF7; tr|A0A2I0C1J8|A0A2I0C1J8_PLAFO; tr|A0A0L7KDR6|A0A0L7KDR6_PLAFX; tr|A0A0L1IBY1|A0A0L1IBY1_PLAFA; tr|A0A024WHA8|A0A024WHA8_PLAFA; tr|A0A024VYW4|A0A024VYW4_PLAFA; tr|A0A024V013|A0A024V013_PLAFA	Glyceraldehyde-3-phosphate dehydrogenase OS=Plasmodium falciparum Santa Lucia OX=478859 GN=PFAG_05725 PE=3 SV=1; Glyceraldehyde-3-phosphate dehydrogenase OS=Plasmodium falciparum (isolate 7G8) OX=57266 GN=PFBG_05698 PE=3 SV=1; Glyceraldehyde-3-phosphate dehydrogenase OS=Plasmodium falciparum NF135/5.C10 OX=1036726 GN=PFNF135_05644 PE=3 SV=1; Glyceraldehyde-3-phosphate dehydrogenase OS=Plasmodium …			0	99	CQVDVVCESTGVFLTK	Carbamidomethyl(C)@1; Carbamidomethyl(C)@7			0.00132286	1840.87	921.443	1840.87	921.442	2	14	1.1.1.1278.16	15.1755	46081.8	24800	15.06	0.16	2077.6
4	73.39	73.39	89.61	82.79	82.79	tr|W7FMT1|W7FMT1_PLAFA; tr|W7F419|W7F419_PLAF8; tr|W4I9B4|W4I9B4_PLAFA; tr|Q8T6B1|Q8T6B1_PLAFA; tr|Q8IKK7|Q8IKK7_PLAF7; tr|A0A2I0C1J8|A0A2I0C1J8_PLAFO; tr|A0A0L7KDR6|A0A0L7KDR6_PLAFX; tr|A0A0L1IBY1|A0A0L1IBY1_PLAFA; tr|A0A024WHA8|A0A024WHA8_PLAFA; tr|A0A024VYW4|A0A024VYW4_PLAFA; tr|A0A024V013|A0A024V013_PLAFA	Glyceraldehyde-3-phosphate dehydrogenase OS=Plasmodium falciparum Santa Lucia OX=478859 GN=PFAG_05725 PE=3 SV=1; Glyceraldehyde-3-phosphate dehydrogenase OS=Plasmodium falciparum (isolate 7G8) OX=57266 GN=PFBG_05698 PE=3 SV=1; Glyceraldehyde-3-phosphate dehydrogenase OS=Plasmodium falciparum NF135/5.C10 OX=1036726 GN=PFNF135_05644 PE=3 SV=1; Glyceraldehyde-3-phosphate dehydrogenase OS=Plasmodium …			0	99	CQVDVVCESTGVFLTK	Carbamidomethyl(C)@1; Carbamidomethyl(C)@7			0.00998882	1840.88	921.447	1840.87	921.442	2	16	1.1.1.1285.14	15.3139	17864.5	13174.3	15.28	0.22	1906.06
4	73.39	73.39	89.61	82.79	82.79	tr|W7FMT1|W7FMT1_PLAFA; tr|W7F419|W7F419_PLAF8; tr|W4I9B4|W4I9B4_PLAFA; tr|Q8T6B1|Q8T6B1_PLAFA; tr|Q8IKK7|Q8IKK7_PLAF7; tr|A0A2I0C1J8|A0A2I0C1J8_PLAFO; tr|A0A0L7KDR6|A0A0L7KDR6_PLAFX; tr|A0A0L1IBY1|A0A0L1IBY1_PLAFA; tr|A0A024WHA8|A0A024WHA8_PLAFA; tr|A0A024VYW4|A0A024VYW4_PLAFA; tr|A0A024V013|A0A024V013_PLAFA	Glyceraldehyde-3-phosphate dehydrogenase OS=Plasmodium falciparum Santa Lucia OX=478859 GN=PFAG_05725 PE=3 SV=1; Glyceraldehyde-3-phosphate dehydrogenase OS=Plasmodium falciparum (isolate 7G8) OX=57266 GN=PFBG_05698 PE=3 SV=1; Glyceraldehyde-3-phosphate dehydrogenase OS=Plasmodium falciparum NF135/5.C10 OX=1036726 GN=PFNF135_05644 PE=3 SV=1; Glyceraldehyde-3-phosphate dehydrogenase OS=Plasmodium …			0	99	CQVDVVCESTGVFLTK	Carbamidomethyl(C)@1; Carbamidomethyl(C)@7			0.0113359	1840.88	921.448	1840.87	921.442	2	12	1.1.1.1291.14	15.4335	17864.5	10667.9	15.28	0.22	993.957
4	73.39	73.39	89.61	82.79	82.79	tr|W7FMT1|W7FMT1_PLAFA; tr|W7F419|W7F419_PLAF8; tr|W4I9B4|W4I9B4_PLAFA; tr|Q8T6B1|Q8T6B1_PLAFA; tr|Q8IKK7|Q8IKK7_PLAF7; tr|A0A2I0C1J8|A0A2I0C1J8_PLAFO; tr|A0A0L7KDR6|A0A0L7KDR6_PLAFX; tr|A0A0L1IBY1|A0A0L1IBY1_PLAFA; tr|A0A024WHA8|A0A024WHA8_PLAFA; tr|A0A024VYW4|A0A024VYW4_PLAFA; tr|A0A024V013|A0A024V013_PLAFA	Glyceraldehyde-3-phosphate dehydrogenase OS=Plasmodium falciparum Santa Lucia OX=478859 GN=PFAG_05725 PE=3 SV=1; Glyceraldehyde-3-phosphate dehydrogenase OS=Plasmodium falciparum (isolate 7G8) OX=57266 GN=PFBG_05698 PE=3 SV=1; Glyceraldehyde-3-phosphate dehydrogenase OS=Plasmodium falciparum NF135/5.C10 OX=1036726 GN=PFNF135_05644 PE=3 SV=1; Glyceraldehyde-3-phosphate dehydrogenase OS=Plasmodium …			0	99	CQVDVVCESTGVFLTK	Carbamidomethyl(C)@1; Carbamidomethyl(C)@7			0.0119462	1840.88	921.448	1840.87	921.442	2	15	1.1.1.1303.15	15.6732	7806.97	7634.05	15.68	0.12	693.92
4	73.39	73.39	89.61	82.79	82.79	tr|W7FMT1|W7FMT1_PLAFA; tr|W7F419|W7F419_PLAF8; tr|W4I9B4|W4I9B4_PLAFA; tr|Q8T6B1|Q8T6B1_PLAFA; tr|Q8IKK7|Q8IKK7_PLAF7; tr|A0A2I0C1J8|A0A2I0C1J8_PLAFO; tr|A0A0L7KDR6|A0A0L7KDR6_PLAFX; tr|A0A0L1IBY1|A0A0L1IBY1_PLAFA; tr|A0A024WHA8|A0A024WHA8_PLAFA; tr|A0A024VYW4|A0A024VYW4_PLAFA; tr|A0A024V013|A0A024V013_PLAFA	Glyceraldehyde-3-phosphate dehydrogenase OS=Plasmodium falciparum Santa Lucia OX=478859 GN=PFAG_05725 PE=3 SV=1; Glyceraldehyde-3-phosphate dehydrogenase OS=Plasmodium falciparum (isolate 7G8) OX=57266 GN=PFBG_05698 PE=3 SV=1; Glyceraldehyde-3-phosphate dehydrogenase OS=Plasmodium falciparum NF135/5.C10 OX=1036726 GN=PFNF135_05644 PE=3 SV=1; Glyceraldehyde-3-phosphate dehydrogenase OS=Plasmodium …			0	99	CQVDVVCESTGVFLTK	Carbamidomethyl(C)@1; Carbamidomethyl(C)@7			0.0113359	1840.88	921.448	1840.87	921.442	2	12	1.1.1.1297.15	15.5535	17864.5	6811.49	15.28	0.22	845.063
4	73.39	73.39	89.61	82.79	82.79	tr|W7FMT1|W7FMT1_PLAFA; tr|W7F419|W7F419_PLAF8; tr|W4I9B4|W4I9B4_PLAFA; tr|Q8T6B1|Q8T6B1_PLAFA; tr|Q8IKK7|Q8IKK7_PLAF7; tr|A0A2I0C1J8|A0A2I0C1J8_PLAFO; tr|A0A0L7KDR6|A0A0L7KDR6_PLAFX; tr|A0A0L1IBY1|A0A0L1IBY1_PLAFA; tr|A0A024WHA8|A0A024WHA8_PLAFA; tr|A0A024VYW4|A0A024VYW4_PLAFA; tr|A0A024V013|A0A024V013_PLAFA	Glyceraldehyde-3-phosphate dehydrogenase OS=Plasmodium falciparum Santa Lucia OX=478859 GN=PFAG_05725 PE=3 SV=1; Glyceraldehyde-3-phosphate dehydrogenase OS=Plasmodium falciparum (isolate 7G8) OX=57266 GN=PFBG_05698 PE=3 SV=1; Glyceraldehyde-3-phosphate dehydrogenase OS=Plasmodium falciparum NF135/5.C10 OX=1036726 GN=PFNF135_05644 PE=3 SV=1; Glyceraldehyde-3-phosphate dehydrogenase OS=Plasmodium …			0	99	CQVDVVCESTGVFLTK	Carbamidomethyl(C)@1; Carbamidomethyl(C)@7			0.017927	1840.89	921.451	1840.87	921.442	2	11	1.1.1.1330.16	16.2127	4190.31	4113.93	16.16	0.22	646.688
4	73.39	73.39	89.61	82.79	82.79	tr|W7FMT1|W7FMT1_PLAFA; tr|W7F419|W7F419_PLAF8; tr|W4I9B4|W4I9B4_PLAFA; tr|Q8T6B1|Q8T6B1_PLAFA; tr|Q8IKK7|Q8IKK7_PLAF7; tr|A0A2I0C1J8|A0A2I0C1J8_PLAFO; tr|A0A0L7KDR6|A0A0L7KDR6_PLAFX; tr|A0A0L1IBY1|A0A0L1IBY1_PLAFA; tr|A0A024WHA8|A0A024WHA8_PLAFA; tr|A0A024VYW4|A0A024VYW4_PLAFA; tr|A0A024V013|A0A024V013_PLAFA	Glyceraldehyde-3-phosphate dehydrogenase OS=Plasmodium falciparum Santa Lucia OX=478859 GN=PFAG_05725 PE=3 SV=1; Glyceraldehyde-3-phosphate dehydrogenase OS=Plasmodium falciparum (isolate 7G8) OX=57266 GN=PFBG_05698 PE=3 SV=1; Glyceraldehyde-3-phosphate dehydrogenase OS=Plasmodium falciparum NF135/5.C10 OX=1036726 GN=PFNF135_05644 PE=3 SV=1; Glyceraldehyde-3-phosphate dehydrogenase OS=Plasmodium …			0	99	CQVDVVCESTGVFLTK	Carbamidomethyl(C)@1; Carbamidomethyl(C)@7			0.00998882	1840.88	921.447	1840.87	921.442	2	11	1.1.1.1284.16	15.2955	17864.5	14541.9	15.28	0.22	1332.98
4	73.39	73.39	89.61	82.79	82.79	tr|W7FMT1|W7FMT1_PLAFA; tr|W7F419|W7F419_PLAF8; tr|W4I9B4|W4I9B4_PLAFA; tr|Q8T6B1|Q8T6B1_PLAFA; tr|Q8IKK7|Q8IKK7_PLAF7; tr|A0A2I0C1J8|A0A2I0C1J8_PLAFO; tr|A0A0L7KDR6|A0A0L7KDR6_PLAFX; tr|A0A0L1IBY1|A0A0L1IBY1_PLAFA; tr|A0A024WHA8|A0A024WHA8_PLAFA; tr|A0A024VYW4|A0A024VYW4_PLAFA; tr|A0A024V013|A0A024V013_PLAFA	Glyceraldehyde-3-phosphate dehydrogenase OS=Plasmodium falciparum Santa Lucia OX=478859 GN=PFAG_05725 PE=3 SV=1; Glyceraldehyde-3-phosphate dehydrogenase OS=Plasmodium falciparum (isolate 7G8) OX=57266 GN=PFBG_05698 PE=3 SV=1; Glyceraldehyde-3-phosphate dehydrogenase OS=Plasmodium falciparum NF135/5.C10 OX=1036726 GN=PFNF135_05644 PE=3 SV=1; Glyceraldehyde-3-phosphate dehydrogenase OS=Plasmodium …			0	93.1	CQVDVVCESTGVFLTK	Carbamidomethyl(C)@1; Carbamidomethyl(C)@7			0.0113359	1840.88	921.448	1840.87	921.442	2	8	1.1.1.1293.16	15.4748	17864.5	7383.69	15.28	0.22	775.789
4	73.39	73.39	89.61	82.79	82.79	tr|W7FMT1|W7FMT1_PLAFA; tr|W7F419|W7F419_PLAF8; tr|W4I9B4|W4I9B4_PLAFA; tr|Q8T6B1|Q8T6B1_PLAFA; tr|Q8IKK7|Q8IKK7_PLAF7; tr|A0A2I0C1J8|A0A2I0C1J8_PLAFO; tr|A0A0L7KDR6|A0A0L7KDR6_PLAFX; tr|A0A0L1IBY1|A0A0L1IBY1_PLAFA; tr|A0A024WHA8|A0A024WHA8_PLAFA; tr|A0A024VYW4|A0A024VYW4_PLAFA; tr|A0A024V013|A0A024V013_PLAFA	Glyceraldehyde-3-phosphate dehydrogenase OS=Plasmodium falciparum Santa Lucia OX=478859 GN=PFAG_05725 PE=3 SV=1; Glyceraldehyde-3-phosphate dehydrogenase OS=Plasmodium falciparum (isolate 7G8) OX=57266 GN=PFBG_05698 PE=3 SV=1; Glyceraldehyde-3-phosphate dehydrogenase OS=Plasmodium falciparum NF135/5.C10 OX=1036726 GN=PFNF135_05644 PE=3 SV=1; Glyceraldehyde-3-phosphate dehydrogenase OS=Plasmodium …			0	46.74	CQVDVVCESTGVFLTK	Carbamidomethyl(C)@1; Carbamidomethyl(C)@7			0.00132286	1840.87	921.443	1840.87	921.442	2	7	1.1.1.1278.15	15.1747	46081.8	24832.9	15.06	0.16	1985.88
4	73.39	73.39	89.61	82.79	82.79	tr|W7FMT1|W7FMT1_PLAFA; tr|W7F419|W7F419_PLAF8; tr|W4I9B4|W4I9B4_PLAFA; tr|Q8T6B1|Q8T6B1_PLAFA; tr|Q8IKK7|Q8IKK7_PLAF7; tr|A0A2I0C1J8|A0A2I0C1J8_PLAFO; tr|A0A0L7KDR6|A0A0L7KDR6_PLAFX; tr|A0A0L1IBY1|A0A0L1IBY1_PLAFA; tr|A0A024WHA8|A0A024WHA8_PLAFA; tr|A0A024VYW4|A0A024VYW4_PLAFA; tr|A0A024V013|A0A024V013_PLAFA	Glyceraldehyde-3-phosphate dehydrogenase OS=Plasmodium falciparum Santa Lucia OX=478859 GN=PFAG_05725 PE=3 SV=1; Glyceraldehyde-3-phosphate dehydrogenase OS=Plasmodium falciparum (isolate 7G8) OX=57266 GN=PFBG_05698 PE=3 SV=1; Glyceraldehyde-3-phosphate dehydrogenase OS=Plasmodium falciparum NF135/5.C10 OX=1036726 GN=PFNF135_05644 PE=3 SV=1; Glyceraldehyde-3-phosphate dehydrogenase OS=Plasmodium …			0	38.22	CQVDVVCESTGVFLTK	Carbamidomethyl(C)@1; Carbamidomethyl(C)@7			0.00816245	1840.88	921.446	1840.87	921.442	2	6	1.1.1.1377.16	17.1498	246.059	246.059			511.289
4	73.39	73.39	89.61	82.79	82.79	tr|W7FMT1|W7FMT1_PLAFA; tr|W7F419|W7F419_PLAF8; tr|W4I9B4|W4I9B4_PLAFA; tr|Q8T6B1|Q8T6B1_PLAFA; tr|Q8IKK7|Q8IKK7_PLAF7; tr|A0A2I0C1J8|A0A2I0C1J8_PLAFO; tr|A0A0L7KDR6|A0A0L7KDR6_PLAFX; tr|A0A0L1IBY1|A0A0L1IBY1_PLAFA; tr|A0A024WHA8|A0A024WHA8_PLAFA; tr|A0A024VYW4|A0A024VYW4_PLAFA; tr|A0A024V013|A0A024V013_PLAFA	Glyceraldehyde-3-phosphate dehydrogenase OS=Plasmodium falciparum Santa Lucia OX=478859 GN=PFAG_05725 PE=3 SV=1; Glyceraldehyde-3-phosphate dehydrogenase OS=Plasmodium falciparum (isolate 7G8) OX=57266 GN=PFBG_05698 PE=3 SV=1; Glyceraldehyde-3-phosphate dehydrogenase OS=Plasmodium falciparum NF135/5.C10 OX=1036726 GN=PFNF135_05644 PE=3 SV=1; Glyceraldehyde-3-phosphate dehydrogenase OS=Plasmodium …			0	99	DIEVVAINDPFMDLNHLCYLLK	Carbamidomethyl(C)@18			0.00626541	2631.31	878.112	2631.31	878.11	3	13	1.1.1.1815.12	25.9205	139826	63965.1	25.83	0.14	2397.28
4	73.39	73.39	89.61	82.79	82.79	tr|W7FMT1|W7FMT1_PLAFA; tr|W7F419|W7F419_PLAF8; tr|W4I9B4|W4I9B4_PLAFA; tr|Q8T6B1|Q8T6B1_PLAFA; tr|Q8IKK7|Q8IKK7_PLAF7; tr|A0A2I0C1J8|A0A2I0C1J8_PLAFO; tr|A0A0L7KDR6|A0A0L7KDR6_PLAFX; tr|A0A0L1IBY1|A0A0L1IBY1_PLAFA; tr|A0A024WHA8|A0A024WHA8_PLAFA; tr|A0A024VYW4|A0A024VYW4_PLAFA; tr|A0A024V013|A0A024V013_PLAFA	Glyceraldehyde-3-phosphate dehydrogenase OS=Plasmodium falciparum Santa Lucia OX=478859 GN=PFAG_05725 PE=3 SV=1; Glyceraldehyde-3-phosphate dehydrogenase OS=Plasmodium falciparum (isolate 7G8) OX=57266 GN=PFBG_05698 PE=3 SV=1; Glyceraldehyde-3-phosphate dehydrogenase OS=Plasmodium falciparum NF135/5.C10 OX=1036726 GN=PFNF135_05644 PE=3 SV=1; Glyceraldehyde-3-phosphate dehydrogenase OS=Plasmodium …			0	99	DIEVVAINDPFMDLNHLCYLLK	Carbamidomethyl(C)@18			0.00626541	2631.31	878.112	2631.31	878.11	3	12	1.1.1.1805.11	25.7189	139826	27368.7	25.83	0.14	1693.24
4	73.39	73.39	89.61	82.79	82.79	tr|W7FMT1|W7FMT1_PLAFA; tr|W7F419|W7F419_PLAF8; tr|W4I9B4|W4I9B4_PLAFA; tr|Q8T6B1|Q8T6B1_PLAFA; tr|Q8IKK7|Q8IKK7_PLAF7; tr|A0A2I0C1J8|A0A2I0C1J8_PLAFO; tr|A0A0L7KDR6|A0A0L7KDR6_PLAFX; tr|A0A0L1IBY1|A0A0L1IBY1_PLAFA; tr|A0A024WHA8|A0A024WHA8_PLAFA; tr|A0A024VYW4|A0A024VYW4_PLAFA; tr|A0A024V013|A0A024V013_PLAFA	Glyceraldehyde-3-phosphate dehydrogenase OS=Plasmodium falciparum Santa Lucia OX=478859 GN=PFAG_05725 PE=3 SV=1; Glyceraldehyde-3-phosphate dehydrogenase OS=Plasmodium falciparum (isolate 7G8) OX=57266 GN=PFBG_05698 PE=3 SV=1; Glyceraldehyde-3-phosphate dehydrogenase OS=Plasmodium falciparum NF135/5.C10 OX=1036726 GN=PFNF135_05644 PE=3 SV=1; Glyceraldehyde-3-phosphate dehydrogenase OS=Plasmodium …			0	99	DIEVVAINDPFMDLNHLCYLLK	Carbamidomethyl(C)@18			0.00626541	2631.31	878.112	2631.31	878.11	3	10	1.1.1.1820.12	26.0207	139826	29186.9	25.83	0.14	1020
4	73.39	73.39	89.61	82.79	82.79	tr|W7FMT1|W7FMT1_PLAFA; tr|W7F419|W7F419_PLAF8; tr|W4I9B4|W4I9B4_PLAFA; tr|Q8T6B1|Q8T6B1_PLAFA; tr|Q8IKK7|Q8IKK7_PLAF7; tr|A0A2I0C1J8|A0A2I0C1J8_PLAFO; tr|A0A0L7KDR6|A0A0L7KDR6_PLAFX; tr|A0A0L1IBY1|A0A0L1IBY1_PLAFA; tr|A0A024WHA8|A0A024WHA8_PLAFA; tr|A0A024VYW4|A0A024VYW4_PLAFA; tr|A0A024V013|A0A024V013_PLAFA	Glyceraldehyde-3-phosphate dehydrogenase OS=Plasmodium falciparum Santa Lucia OX=478859 GN=PFAG_05725 PE=3 SV=1; Glyceraldehyde-3-phosphate dehydrogenase OS=Plasmodium falciparum (isolate 7G8) OX=57266 GN=PFBG_05698 PE=3 SV=1; Glyceraldehyde-3-phosphate dehydrogenase OS=Plasmodium falciparum NF135/5.C10 OX=1036726 GN=PFNF135_05644 PE=3 SV=1; Glyceraldehyde-3-phosphate dehydrogenase OS=Plasmodium …			0	97.26	DIEVVAINDPFMDLNHLCYLLK	Carbamidomethyl(C)@18			0.00626541	2631.31	878.112	2631.31	878.11	3	9	1.1.1.1825.10	26.12	139826	13670.3	25.83	0.14	665.531
4	73.39	73.39	89.61	82.79	82.79	tr|W7FMT1|W7FMT1_PLAFA; tr|W7F419|W7F419_PLAF8; tr|W4I9B4|W4I9B4_PLAFA; tr|Q8T6B1|Q8T6B1_PLAFA; tr|Q8IKK7|Q8IKK7_PLAF7; tr|A0A2I0C1J8|A0A2I0C1J8_PLAFO; tr|A0A0L7KDR6|A0A0L7KDR6_PLAFX; tr|A0A0L1IBY1|A0A0L1IBY1_PLAFA; tr|A0A024WHA8|A0A024WHA8_PLAFA; tr|A0A024VYW4|A0A024VYW4_PLAFA; tr|A0A024V013|A0A024V013_PLAFA	Glyceraldehyde-3-phosphate dehydrogenase OS=Plasmodium falciparum Santa Lucia OX=478859 GN=PFAG_05725 PE=3 SV=1; Glyceraldehyde-3-phosphate dehydrogenase OS=Plasmodium falciparum (isolate 7G8) OX=57266 GN=PFBG_05698 PE=3 SV=1; Glyceraldehyde-3-phosphate dehydrogenase OS=Plasmodium falciparum NF135/5.C10 OX=1036726 GN=PFNF135_05644 PE=3 SV=1; Glyceraldehyde-3-phosphate dehydrogenase OS=Plasmodium …			0	29.57	DIEVVAINDPFMDLNHLCYLLK	Carbamidomethyl(C)@18			0.00626541	2631.31	878.112	2631.31	878.11	3	6	1.1.1.1830.12	26.2227	139826	7348.98	25.83	0.14	517.587
4	73.39	73.39	89.61	82.79	82.79	tr|W7FMT1|W7FMT1_PLAFA; tr|W7F419|W7F419_PLAF8; tr|W4I9B4|W4I9B4_PLAFA; tr|Q8T6B1|Q8T6B1_PLAFA; tr|Q8IKK7|Q8IKK7_PLAF7; tr|A0A2I0C1J8|A0A2I0C1J8_PLAFO; tr|A0A0L7KDR6|A0A0L7KDR6_PLAFX; tr|A0A0L1IBY1|A0A0L1IBY1_PLAFA; tr|A0A024WHA8|A0A024WHA8_PLAFA; tr|A0A024VYW4|A0A024VYW4_PLAFA; tr|A0A024V013|A0A024V013_PLAFA	Glyceraldehyde-3-phosphate dehydrogenase OS=Plasmodium falciparum Santa Lucia OX=478859 GN=PFAG_05725 PE=3 SV=1; Glyceraldehyde-3-phosphate dehydrogenase OS=Plasmodium falciparum (isolate 7G8) OX=57266 GN=PFBG_05698 PE=3 SV=1; Glyceraldehyde-3-phosphate dehydrogenase OS=Plasmodium falciparum NF135/5.C10 OX=1036726 GN=PFNF135_05644 PE=3 SV=1; Glyceraldehyde-3-phosphate dehydrogenase OS=Plasmodium …			0	99	FGIVEGLMTTVHASTANQLVVDGPSK				0.0903038	2670.46	891.16	2670.37	891.13	3	14	1.1.1.2226.15	34.1111	3040.68	1936.72	34.22	0.32	995.106
4	73.39	73.39	89.61	82.79	82.79	tr|W7FMT1|W7FMT1_PLAFA; tr|W7F419|W7F419_PLAF8; tr|W4I9B4|W4I9B4_PLAFA; tr|Q8T6B1|Q8T6B1_PLAFA; tr|Q8IKK7|Q8IKK7_PLAF7; tr|A0A2I0C1J8|A0A2I0C1J8_PLAFO; tr|A0A0L7KDR6|A0A0L7KDR6_PLAFX; tr|A0A0L1IBY1|A0A0L1IBY1_PLAFA; tr|A0A024WHA8|A0A024WHA8_PLAFA; tr|A0A024VYW4|A0A024VYW4_PLAFA; tr|A0A024V013|A0A024V013_PLAFA	Glyceraldehyde-3-phosphate dehydrogenase OS=Plasmodium falciparum Santa Lucia OX=478859 GN=PFAG_05725 PE=3 SV=1; Glyceraldehyde-3-phosphate dehydrogenase OS=Plasmodium falciparum (isolate 7G8) OX=57266 GN=PFBG_05698 PE=3 SV=1; Glyceraldehyde-3-phosphate dehydrogenase OS=Plasmodium falciparum NF135/5.C10 OX=1036726 GN=PFNF135_05644 PE=3 SV=1; Glyceraldehyde-3-phosphate dehydrogenase OS=Plasmodium …			0	99	FGIVEGLMTTVHASTANQLVVDGPSK				0.0912194	2670.46	891.161	2670.37	891.13	3	12	1.1.1.2236.12	34.3098	3153.18	1952.73	34.22	0.14	666.631
4	73.39	73.39	89.61	82.79	82.79	tr|W7FMT1|W7FMT1_PLAFA; tr|W7F419|W7F419_PLAF8; tr|W4I9B4|W4I9B4_PLAFA; tr|Q8T6B1|Q8T6B1_PLAFA; tr|Q8IKK7|Q8IKK7_PLAF7; tr|A0A2I0C1J8|A0A2I0C1J8_PLAFO; tr|A0A0L7KDR6|A0A0L7KDR6_PLAFX; tr|A0A0L1IBY1|A0A0L1IBY1_PLAFA; tr|A0A024WHA8|A0A024WHA8_PLAFA; tr|A0A024VYW4|A0A024VYW4_PLAFA; tr|A0A024V013|A0A024V013_PLAFA	Glyceraldehyde-3-phosphate dehydrogenase OS=Plasmodium falciparum Santa Lucia OX=478859 GN=PFAG_05725 PE=3 SV=1; Glyceraldehyde-3-phosphate dehydrogenase OS=Plasmodium falciparum (isolate 7G8) OX=57266 GN=PFBG_05698 PE=3 SV=1; Glyceraldehyde-3-phosphate dehydrogenase OS=Plasmodium falciparum NF135/5.C10 OX=1036726 GN=PFNF135_05644 PE=3 SV=1; Glyceraldehyde-3-phosphate dehydrogenase OS=Plasmodium …			0	99	FGIVEGLMTTVHASTANQLVVDGPSK				-0.0203276	2670.35	891.123	2670.37	891.13	3	13	1.1.1.1560.15	20.8033	31103.5	14331.6	20.67	0.22	1863.08
4	73.39	73.39	89.61	82.79	82.79	tr|W7FMT1|W7FMT1_PLAFA; tr|W7F419|W7F419_PLAF8; tr|W4I9B4|W4I9B4_PLAFA; tr|Q8T6B1|Q8T6B1_PLAFA; tr|Q8IKK7|Q8IKK7_PLAF7; tr|A0A2I0C1J8|A0A2I0C1J8_PLAFO; tr|A0A0L7KDR6|A0A0L7KDR6_PLAFX; tr|A0A0L1IBY1|A0A0L1IBY1_PLAFA; tr|A0A024WHA8|A0A024WHA8_PLAFA; tr|A0A024VYW4|A0A024VYW4_PLAFA; tr|A0A024V013|A0A024V013_PLAFA	Glyceraldehyde-3-phosphate dehydrogenase OS=Plasmodium falciparum Santa Lucia OX=478859 GN=PFAG_05725 PE=3 SV=1; Glyceraldehyde-3-phosphate dehydrogenase OS=Plasmodium falciparum (isolate 7G8) OX=57266 GN=PFBG_05698 PE=3 SV=1; Glyceraldehyde-3-phosphate dehydrogenase OS=Plasmodium falciparum NF135/5.C10 OX=1036726 GN=PFNF135_05644 PE=3 SV=1; Glyceraldehyde-3-phosphate dehydrogenase OS=Plasmodium …			0	99	FGIVEGLMTTVHASTANQLVVDGPSK				-0.0113565	2670.36	891.126	2670.37	891.13	3	14	1.1.1.1543.15	20.4634	30942.2	30542	20.45	0.32	2869.05
4	73.39	73.39	89.61	82.79	82.79	tr|W7FMT1|W7FMT1_PLAFA; tr|W7F419|W7F419_PLAF8; tr|W4I9B4|W4I9B4_PLAFA; tr|Q8T6B1|Q8T6B1_PLAFA; tr|Q8IKK7|Q8IKK7_PLAF7; tr|A0A2I0C1J8|A0A2I0C1J8_PLAFO; tr|A0A0L7KDR6|A0A0L7KDR6_PLAFX; tr|A0A0L1IBY1|A0A0L1IBY1_PLAFA; tr|A0A024WHA8|A0A024WHA8_PLAFA; tr|A0A024VYW4|A0A024VYW4_PLAFA; tr|A0A024V013|A0A024V013_PLAFA	Glyceraldehyde-3-phosphate dehydrogenase OS=Plasmodium falciparum Santa Lucia OX=478859 GN=PFAG_05725 PE=3 SV=1; Glyceraldehyde-3-phosphate dehydrogenase OS=Plasmodium falciparum (isolate 7G8) OX=57266 GN=PFBG_05698 PE=3 SV=1; Glyceraldehyde-3-phosphate dehydrogenase OS=Plasmodium falciparum NF135/5.C10 OX=1036726 GN=PFNF135_05644 PE=3 SV=1; Glyceraldehyde-3-phosphate dehydrogenase OS=Plasmodium …			0	99	FGIVEGLMTTVHASTANQLVVDGPSK				-0.00293621	2670.37	891.129	2670.37	891.13	3	15	1.1.1.1519.14	19.9853	122499	93631.8	19.95	0.16	7235.49
4	73.39	73.39	89.61	82.79	82.79	tr|W7FMT1|W7FMT1_PLAFA; tr|W7F419|W7F419_PLAF8; tr|W4I9B4|W4I9B4_PLAFA; tr|Q8T6B1|Q8T6B1_PLAFA; tr|Q8IKK7|Q8IKK7_PLAF7; tr|A0A2I0C1J8|A0A2I0C1J8_PLAFO; tr|A0A0L7KDR6|A0A0L7KDR6_PLAFX; tr|A0A0L1IBY1|A0A0L1IBY1_PLAFA; tr|A0A024WHA8|A0A024WHA8_PLAFA; tr|A0A024VYW4|A0A024VYW4_PLAFA; tr|A0A024V013|A0A024V013_PLAFA	Glyceraldehyde-3-phosphate dehydrogenase OS=Plasmodium falciparum Santa Lucia OX=478859 GN=PFAG_05725 PE=3 SV=1; Glyceraldehyde-3-phosphate dehydrogenase OS=Plasmodium falciparum (isolate 7G8) OX=57266 GN=PFBG_05698 PE=3 SV=1; Glyceraldehyde-3-phosphate dehydrogenase OS=Plasmodium falciparum NF135/5.C10 OX=1036726 GN=PFNF135_05644 PE=3 SV=1; Glyceraldehyde-3-phosphate dehydrogenase OS=Plasmodium …			0	99	FGIVEGLMTTVHASTANQLVVDGPSK				0.0309777	2670.4	891.14	2670.37	891.13	3	10	1.1.1.2171.8	33.016	920.29	391.02	33.07	0.2	423.123
4	73.39	73.39	89.61	82.79	82.79	tr|W7FMT1|W7FMT1_PLAFA; tr|W7F419|W7F419_PLAF8; tr|W4I9B4|W4I9B4_PLAFA; tr|Q8T6B1|Q8T6B1_PLAFA; tr|Q8IKK7|Q8IKK7_PLAF7; tr|A0A2I0C1J8|A0A2I0C1J8_PLAFO; tr|A0A0L7KDR6|A0A0L7KDR6_PLAFX; tr|A0A0L1IBY1|A0A0L1IBY1_PLAFA; tr|A0A024WHA8|A0A024WHA8_PLAFA; tr|A0A024VYW4|A0A024VYW4_PLAFA; tr|A0A024V013|A0A024V013_PLAFA	Glyceraldehyde-3-phosphate dehydrogenase OS=Plasmodium falciparum Santa Lucia OX=478859 GN=PFAG_05725 PE=3 SV=1; Glyceraldehyde-3-phosphate dehydrogenase OS=Plasmodium falciparum (isolate 7G8) OX=57266 GN=PFBG_05698 PE=3 SV=1; Glyceraldehyde-3-phosphate dehydrogenase OS=Plasmodium falciparum NF135/5.C10 OX=1036726 GN=PFNF135_05644 PE=3 SV=1; Glyceraldehyde-3-phosphate dehydrogenase OS=Plasmodium …			0	99	FGIVEGLMTTVHASTANQLVVDGPSK				-0.00518789	2670.36	668.598	2670.37	668.599	4	10	1.1.1.1516.6	19.9186	35188.8	22963.4	19.95	0.12	811.426
4	73.39	73.39	89.61	82.79	82.79	tr|W7FMT1|W7FMT1_PLAFA; tr|W7F419|W7F419_PLAF8; tr|W4I9B4|W4I9B4_PLAFA; tr|Q8T6B1|Q8T6B1_PLAFA; tr|Q8IKK7|Q8IKK7_PLAF7; tr|A0A2I0C1J8|A0A2I0C1J8_PLAFO; tr|A0A0L7KDR6|A0A0L7KDR6_PLAFX; tr|A0A0L1IBY1|A0A0L1IBY1_PLAFA; tr|A0A024WHA8|A0A024WHA8_PLAFA; tr|A0A024VYW4|A0A024VYW4_PLAFA; tr|A0A024V013|A0A024V013_PLAFA	Glyceraldehyde-3-phosphate dehydrogenase OS=Plasmodium falciparum Santa Lucia OX=478859 GN=PFAG_05725 PE=3 SV=1; Glyceraldehyde-3-phosphate dehydrogenase OS=Plasmodium falciparum (isolate 7G8) OX=57266 GN=PFBG_05698 PE=3 SV=1; Glyceraldehyde-3-phosphate dehydrogenase OS=Plasmodium falciparum NF135/5.C10 OX=1036726 GN=PFNF135_05644 PE=3 SV=1; Glyceraldehyde-3-phosphate dehydrogenase OS=Plasmodium …			0	99	FGIVEGLMTTVHASTANQLVVDGPSK	Deamidated(N)@17			0.0172638	2671.37	891.464	2671.35	891.458	3	12	1.1.1.1552.14	20.6426	18479.1	12242.3	20.55	0.32	1737.08
4	73.39	73.39	89.61	82.79	82.79	tr|W7FMT1|W7FMT1_PLAFA; tr|W7F419|W7F419_PLAF8; tr|W4I9B4|W4I9B4_PLAFA; tr|Q8T6B1|Q8T6B1_PLAFA; tr|Q8IKK7|Q8IKK7_PLAF7; tr|A0A2I0C1J8|A0A2I0C1J8_PLAFO; tr|A0A0L7KDR6|A0A0L7KDR6_PLAFX; tr|A0A0L1IBY1|A0A0L1IBY1_PLAFA; tr|A0A024WHA8|A0A024WHA8_PLAFA; tr|A0A024VYW4|A0A024VYW4_PLAFA; tr|A0A024V013|A0A024V013_PLAFA	Glyceraldehyde-3-phosphate dehydrogenase OS=Plasmodium falciparum Santa Lucia OX=478859 GN=PFAG_05725 PE=3 SV=1; Glyceraldehyde-3-phosphate dehydrogenase OS=Plasmodium falciparum (isolate 7G8) OX=57266 GN=PFBG_05698 PE=3 SV=1; Glyceraldehyde-3-phosphate dehydrogenase OS=Plasmodium falciparum NF135/5.C10 OX=1036726 GN=PFNF135_05644 PE=3 SV=1; Glyceraldehyde-3-phosphate dehydrogenase OS=Plasmodium …			0	99	FGIVEGLMTTVHASTANQLVVDGPSK				0.066317	2670.44	891.152	2670.37	891.13	3	11	1.1.1.2109.3	31.7829	96.7877	96.7877			164.497
4	73.39	73.39	89.61	82.79	82.79	tr|W7FMT1|W7FMT1_PLAFA; tr|W7F419|W7F419_PLAF8; tr|W4I9B4|W4I9B4_PLAFA; tr|Q8T6B1|Q8T6B1_PLAFA; tr|Q8IKK7|Q8IKK7_PLAF7; tr|A0A2I0C1J8|A0A2I0C1J8_PLAFO; tr|A0A0L7KDR6|A0A0L7KDR6_PLAFX; tr|A0A0L1IBY1|A0A0L1IBY1_PLAFA; tr|A0A024WHA8|A0A024WHA8_PLAFA; tr|A0A024VYW4|A0A024VYW4_PLAFA; tr|A0A024V013|A0A024V013_PLAFA	Glyceraldehyde-3-phosphate dehydrogenase OS=Plasmodium falciparum Santa Lucia OX=478859 GN=PFAG_05725 PE=3 SV=1; Glyceraldehyde-3-phosphate dehydrogenase OS=Plasmodium falciparum (isolate 7G8) OX=57266 GN=PFBG_05698 PE=3 SV=1; Glyceraldehyde-3-phosphate dehydrogenase OS=Plasmodium falciparum NF135/5.C10 OX=1036726 GN=PFNF135_05644 PE=3 SV=1; Glyceraldehyde-3-phosphate dehydrogenase OS=Plasmodium …			0	99	FGIVEGLMTTVHASTANQLVVDGPSK				0.0309777	2670.4	891.14	2670.37	891.13	3	10	1.1.1.2178.12	33.1587	920.29	767.11	33.07	0.2	381.134
4	73.39	73.39	89.61	82.79	82.79	tr|W7FMT1|W7FMT1_PLAFA; tr|W7F419|W7F419_PLAF8; tr|W4I9B4|W4I9B4_PLAFA; tr|Q8T6B1|Q8T6B1_PLAFA; tr|Q8IKK7|Q8IKK7_PLAF7; tr|A0A2I0C1J8|A0A2I0C1J8_PLAFO; tr|A0A0L7KDR6|A0A0L7KDR6_PLAFX; tr|A0A0L1IBY1|A0A0L1IBY1_PLAFA; tr|A0A024WHA8|A0A024WHA8_PLAFA; tr|A0A024VYW4|A0A024VYW4_PLAFA; tr|A0A024V013|A0A024V013_PLAFA	Glyceraldehyde-3-phosphate dehydrogenase OS=Plasmodium falciparum Santa Lucia OX=478859 GN=PFAG_05725 PE=3 SV=1; Glyceraldehyde-3-phosphate dehydrogenase OS=Plasmodium falciparum (isolate 7G8) OX=57266 GN=PFBG_05698 PE=3 SV=1; Glyceraldehyde-3-phosphate dehydrogenase OS=Plasmodium falciparum NF135/5.C10 OX=1036726 GN=PFNF135_05644 PE=3 SV=1; Glyceraldehyde-3-phosphate dehydrogenase OS=Plasmodium …			0	99	FGIVEGLMTTVHASTANQLVVDGPSK				-0.00293621	2670.37	891.129	2670.37	891.13	3	12	1.1.1.1514.12	19.8833	122499	43705.4	19.95	0.16	2347.8
4	73.39	73.39	89.61	82.79	82.79	tr|W7FMT1|W7FMT1_PLAFA; tr|W7F419|W7F419_PLAF8; tr|W4I9B4|W4I9B4_PLAFA; tr|Q8T6B1|Q8T6B1_PLAFA; tr|Q8IKK7|Q8IKK7_PLAF7; tr|A0A2I0C1J8|A0A2I0C1J8_PLAFO; tr|A0A0L7KDR6|A0A0L7KDR6_PLAFX; tr|A0A0L1IBY1|A0A0L1IBY1_PLAFA; tr|A0A024WHA8|A0A024WHA8_PLAFA; tr|A0A024VYW4|A0A024VYW4_PLAFA; tr|A0A024V013|A0A024V013_PLAFA	Glyceraldehyde-3-phosphate dehydrogenase OS=Plasmodium falciparum Santa Lucia OX=478859 GN=PFAG_05725 PE=3 SV=1; Glyceraldehyde-3-phosphate dehydrogenase OS=Plasmodium falciparum (isolate 7G8) OX=57266 GN=PFBG_05698 PE=3 SV=1; Glyceraldehyde-3-phosphate dehydrogenase OS=Plasmodium falciparum NF135/5.C10 OX=1036726 GN=PFNF135_05644 PE=3 SV=1; Glyceraldehyde-3-phosphate dehydrogenase OS=Plasmodium …			0	99	FGIVEGLMTTVHASTANQLVVDGPSK				0.0177197	2670.39	668.604	2670.37	668.599	4	9	1.1.1.2231.5	34.2031	892.44	770.93	34.26	0.2	368.394
4	73.39	73.39	89.61	82.79	82.79	tr|W7FMT1|W7FMT1_PLAFA; tr|W7F419|W7F419_PLAF8; tr|W4I9B4|W4I9B4_PLAFA; tr|Q8T6B1|Q8T6B1_PLAFA; tr|Q8IKK7|Q8IKK7_PLAF7; tr|A0A2I0C1J8|A0A2I0C1J8_PLAFO; tr|A0A0L7KDR6|A0A0L7KDR6_PLAFX; tr|A0A0L1IBY1|A0A0L1IBY1_PLAFA; tr|A0A024WHA8|A0A024WHA8_PLAFA; tr|A0A024VYW4|A0A024VYW4_PLAFA; tr|A0A024V013|A0A024V013_PLAFA	Glyceraldehyde-3-phosphate dehydrogenase OS=Plasmodium falciparum Santa Lucia OX=478859 GN=PFAG_05725 PE=3 SV=1; Glyceraldehyde-3-phosphate dehydrogenase OS=Plasmodium falciparum (isolate 7G8) OX=57266 GN=PFBG_05698 PE=3 SV=1; Glyceraldehyde-3-phosphate dehydrogenase OS=Plasmodium falciparum NF135/5.C10 OX=1036726 GN=PFNF135_05644 PE=3 SV=1; Glyceraldehyde-3-phosphate dehydrogenase OS=Plasmodium …			0	99	FGIVEGLMTTVHASTANQLVVDGPSK				-0.00518789	2670.36	668.598	2670.37	668.599	4	9	1.1.1.1522.12	20.0436	35188.8	16138.6	19.95	0.12	636.142
4	73.39	73.39	89.61	82.79	82.79	tr|W7FMT1|W7FMT1_PLAFA; tr|W7F419|W7F419_PLAF8; tr|W4I9B4|W4I9B4_PLAFA; tr|Q8T6B1|Q8T6B1_PLAFA; tr|Q8IKK7|Q8IKK7_PLAF7; tr|A0A2I0C1J8|A0A2I0C1J8_PLAFO; tr|A0A0L7KDR6|A0A0L7KDR6_PLAFX; tr|A0A0L1IBY1|A0A0L1IBY1_PLAFA; tr|A0A024WHA8|A0A024WHA8_PLAFA; tr|A0A024VYW4|A0A024VYW4_PLAFA; tr|A0A024V013|A0A024V013_PLAFA	Glyceraldehyde-3-phosphate dehydrogenase OS=Plasmodium falciparum Santa Lucia OX=478859 GN=PFAG_05725 PE=3 SV=1; Glyceraldehyde-3-phosphate dehydrogenase OS=Plasmodium falciparum (isolate 7G8) OX=57266 GN=PFBG_05698 PE=3 SV=1; Glyceraldehyde-3-phosphate dehydrogenase OS=Plasmodium falciparum NF135/5.C10 OX=1036726 GN=PFNF135_05644 PE=3 SV=1; Glyceraldehyde-3-phosphate dehydrogenase OS=Plasmodium …			0	99	FGIVEGLMTTVHASTANQLVVDGPSK				-0.00293621	2670.37	891.129	2670.37	891.13	3	13	1.1.1.1525.16	20.1066	122499	25539.5	19.95	0.16	4190.2
4	73.39	73.39	89.61	82.79	82.79	tr|W7FMT1|W7FMT1_PLAFA; tr|W7F419|W7F419_PLAF8; tr|W4I9B4|W4I9B4_PLAFA; tr|Q8T6B1|Q8T6B1_PLAFA; tr|Q8IKK7|Q8IKK7_PLAF7; tr|A0A2I0C1J8|A0A2I0C1J8_PLAFO; tr|A0A0L7KDR6|A0A0L7KDR6_PLAFX; tr|A0A0L1IBY1|A0A0L1IBY1_PLAFA; tr|A0A024WHA8|A0A024WHA8_PLAFA; tr|A0A024VYW4|A0A024VYW4_PLAFA; tr|A0A024V013|A0A024V013_PLAFA	Glyceraldehyde-3-phosphate dehydrogenase OS=Plasmodium falciparum Santa Lucia OX=478859 GN=PFAG_05725 PE=3 SV=1; Glyceraldehyde-3-phosphate dehydrogenase OS=Plasmodium falciparum (isolate 7G8) OX=57266 GN=PFBG_05698 PE=3 SV=1; Glyceraldehyde-3-phosphate dehydrogenase OS=Plasmodium falciparum NF135/5.C10 OX=1036726 GN=PFNF135_05644 PE=3 SV=1; Glyceraldehyde-3-phosphate dehydrogenase OS=Plasmodium …			0	99	FGIVEGLMTTVHASTANQLVVDGPSK				0.00603647	2670.37	891.132	2670.37	891.13	3	11	1.1.1.1574.12	21.0806	20957.9	20371.7	21.07	0.38	1347.82
4	73.39	73.39	89.61	82.79	82.79	tr|W7FMT1|W7FMT1_PLAFA; tr|W7F419|W7F419_PLAF8; tr|W4I9B4|W4I9B4_PLAFA; tr|Q8T6B1|Q8T6B1_PLAFA; tr|Q8IKK7|Q8IKK7_PLAF7; tr|A0A2I0C1J8|A0A2I0C1J8_PLAFO; tr|A0A0L7KDR6|A0A0L7KDR6_PLAFX; tr|A0A0L1IBY1|A0A0L1IBY1_PLAFA; tr|A0A024WHA8|A0A024WHA8_PLAFA; tr|A0A024VYW4|A0A024VYW4_PLAFA; tr|A0A024V013|A0A024V013_PLAFA	Glyceraldehyde-3-phosphate dehydrogenase OS=Plasmodium falciparum Santa Lucia OX=478859 GN=PFAG_05725 PE=3 SV=1; Glyceraldehyde-3-phosphate dehydrogenase OS=Plasmodium falciparum (isolate 7G8) OX=57266 GN=PFBG_05698 PE=3 SV=1; Glyceraldehyde-3-phosphate dehydrogenase OS=Plasmodium falciparum NF135/5.C10 OX=1036726 GN=PFNF135_05644 PE=3 SV=1; Glyceraldehyde-3-phosphate dehydrogenase OS=Plasmodium …			0	99	FGIVEGLMTTVHASTANQLVVDGPSK				0.00274096	2670.37	891.131	2670.37	891.13	3	10	1.1.1.1597.15	21.5439	13575.3	12573.7	21.57	0.18	939.527
4	73.39	73.39	89.61	82.79	82.79	tr|W7FMT1|W7FMT1_PLAFA; tr|W7F419|W7F419_PLAF8; tr|W4I9B4|W4I9B4_PLAFA; tr|Q8T6B1|Q8T6B1_PLAFA; tr|Q8IKK7|Q8IKK7_PLAF7; tr|A0A2I0C1J8|A0A2I0C1J8_PLAFO; tr|A0A0L7KDR6|A0A0L7KDR6_PLAFX; tr|A0A0L1IBY1|A0A0L1IBY1_PLAFA; tr|A0A024WHA8|A0A024WHA8_PLAFA; tr|A0A024VYW4|A0A024VYW4_PLAFA; tr|A0A024V013|A0A024V013_PLAFA	Glyceraldehyde-3-phosphate dehydrogenase OS=Plasmodium falciparum Santa Lucia OX=478859 GN=PFAG_05725 PE=3 SV=1; Glyceraldehyde-3-phosphate dehydrogenase OS=Plasmodium falciparum (isolate 7G8) OX=57266 GN=PFBG_05698 PE=3 SV=1; Glyceraldehyde-3-phosphate dehydrogenase OS=Plasmodium falciparum NF135/5.C10 OX=1036726 GN=PFNF135_05644 PE=3 SV=1; Glyceraldehyde-3-phosphate dehydrogenase OS=Plasmodium …			0	99	FGIVEGLMTTVHASTANQLVVDGPSK				0.0611901	2670.43	891.151	2670.37	891.13	3	9	1.1.1.2149.9	32.5735	1121.56	983.03	32.61	0.14	321.311
4	73.39	73.39	89.61	82.79	82.79	tr|W7FMT1|W7FMT1_PLAFA; tr|W7F419|W7F419_PLAF8; tr|W4I9B4|W4I9B4_PLAFA; tr|Q8T6B1|Q8T6B1_PLAFA; tr|Q8IKK7|Q8IKK7_PLAF7; tr|A0A2I0C1J8|A0A2I0C1J8_PLAFO; tr|A0A0L7KDR6|A0A0L7KDR6_PLAFX; tr|A0A0L1IBY1|A0A0L1IBY1_PLAFA; tr|A0A024WHA8|A0A024WHA8_PLAFA; tr|A0A024VYW4|A0A024VYW4_PLAFA; tr|A0A024V013|A0A024V013_PLAFA	Glyceraldehyde-3-phosphate dehydrogenase OS=Plasmodium falciparum Santa Lucia OX=478859 GN=PFAG_05725 PE=3 SV=1; Glyceraldehyde-3-phosphate dehydrogenase OS=Plasmodium falciparum (isolate 7G8) OX=57266 GN=PFBG_05698 PE=3 SV=1; Glyceraldehyde-3-phosphate dehydrogenase OS=Plasmodium falciparum NF135/5.C10 OX=1036726 GN=PFNF135_05644 PE=3 SV=1; Glyceraldehyde-3-phosphate dehydrogenase OS=Plasmodium …			0	99	FGIVEGLMTTVHASTANQLVVDGPSK				0.0502037	2670.42	891.147	2670.37	891.13	3	8	1.1.1.2208.13	33.7518	1142.25	1033.36	33.76	0.22	367.494
4	73.39	73.39	89.61	82.79	82.79	tr|W7FMT1|W7FMT1_PLAFA; tr|W7F419|W7F419_PLAF8; tr|W4I9B4|W4I9B4_PLAFA; tr|Q8T6B1|Q8T6B1_PLAFA; tr|Q8IKK7|Q8IKK7_PLAF7; tr|A0A2I0C1J8|A0A2I0C1J8_PLAFO; tr|A0A0L7KDR6|A0A0L7KDR6_PLAFX; tr|A0A0L1IBY1|A0A0L1IBY1_PLAFA; tr|A0A024WHA8|A0A024WHA8_PLAFA; tr|A0A024VYW4|A0A024VYW4_PLAFA; tr|A0A024V013|A0A024V013_PLAFA	Glyceraldehyde-3-phosphate dehydrogenase OS=Plasmodium falciparum Santa Lucia OX=478859 GN=PFAG_05725 PE=3 SV=1; Glyceraldehyde-3-phosphate dehydrogenase OS=Plasmodium falciparum (isolate 7G8) OX=57266 GN=PFBG_05698 PE=3 SV=1; Glyceraldehyde-3-phosphate dehydrogenase OS=Plasmodium falciparum NF135/5.C10 OX=1036726 GN=PFNF135_05644 PE=3 SV=1; Glyceraldehyde-3-phosphate dehydrogenase OS=Plasmodium …			0	98.93	FGIVEGLMTTVHASTANQLVVDGPSK				0.0136088	2670.38	668.603	2670.37	668.599	4	8	1.1.1.1531.6	20.2173	10402.8	4927.6	20.33	0.12	328.659
4	73.39	73.39	89.61	82.79	82.79	tr|W7FMT1|W7FMT1_PLAFA; tr|W7F419|W7F419_PLAF8; tr|W4I9B4|W4I9B4_PLAFA; tr|Q8T6B1|Q8T6B1_PLAFA; tr|Q8IKK7|Q8IKK7_PLAF7; tr|A0A2I0C1J8|A0A2I0C1J8_PLAFO; tr|A0A0L7KDR6|A0A0L7KDR6_PLAFX; tr|A0A0L1IBY1|A0A0L1IBY1_PLAFA; tr|A0A024WHA8|A0A024WHA8_PLAFA; tr|A0A024VYW4|A0A024VYW4_PLAFA; tr|A0A024V013|A0A024V013_PLAFA	Glyceraldehyde-3-phosphate dehydrogenase OS=Plasmodium falciparum Santa Lucia OX=478859 GN=PFAG_05725 PE=3 SV=1; Glyceraldehyde-3-phosphate dehydrogenase OS=Plasmodium falciparum (isolate 7G8) OX=57266 GN=PFBG_05698 PE=3 SV=1; Glyceraldehyde-3-phosphate dehydrogenase OS=Plasmodium falciparum NF135/5.C10 OX=1036726 GN=PFNF135_05644 PE=3 SV=1; Glyceraldehyde-3-phosphate dehydrogenase OS=Plasmodium …			0	98.92	FGIVEGLMTTVHASTANQLVVDGPSK				-0.00385005	2670.36	891.129	2670.37	891.13	3	10	1.1.1.1585.13	21.3016	12346.5	11307.3	21.43	0.24	1028.74
4	73.39	73.39	89.61	82.79	82.79	tr|W7FMT1|W7FMT1_PLAFA; tr|W7F419|W7F419_PLAF8; tr|W4I9B4|W4I9B4_PLAFA; tr|Q8T6B1|Q8T6B1_PLAFA; tr|Q8IKK7|Q8IKK7_PLAF7; tr|A0A2I0C1J8|A0A2I0C1J8_PLAFO; tr|A0A0L7KDR6|A0A0L7KDR6_PLAFX; tr|A0A0L1IBY1|A0A0L1IBY1_PLAFA; tr|A0A024WHA8|A0A024WHA8_PLAFA; tr|A0A024VYW4|A0A024VYW4_PLAFA; tr|A0A024V013|A0A024V013_PLAFA	Glyceraldehyde-3-phosphate dehydrogenase OS=Plasmodium falciparum Santa Lucia OX=478859 GN=PFAG_05725 PE=3 SV=1; Glyceraldehyde-3-phosphate dehydrogenase OS=Plasmodium falciparum (isolate 7G8) OX=57266 GN=PFBG_05698 PE=3 SV=1; Glyceraldehyde-3-phosphate dehydrogenase OS=Plasmodium falciparum NF135/5.C10 OX=1036726 GN=PFNF135_05644 PE=3 SV=1; Glyceraldehyde-3-phosphate dehydrogenase OS=Plasmodium …			0	97.98	FGIVEGLMTTVHASTANQLVVDGPSK	Deamidated(N)@17			0.0388444	2671.39	891.471	2671.35	891.458	3	10	1.1.1.2101.5	31.6517	151.222	151.222			156.783
4	73.39	73.39	89.61	82.79	82.79	tr|W7FMT1|W7FMT1_PLAFA; tr|W7F419|W7F419_PLAF8; tr|W4I9B4|W4I9B4_PLAFA; tr|Q8T6B1|Q8T6B1_PLAFA; tr|Q8IKK7|Q8IKK7_PLAF7; tr|A0A2I0C1J8|A0A2I0C1J8_PLAFO; tr|A0A0L7KDR6|A0A0L7KDR6_PLAFX; tr|A0A0L1IBY1|A0A0L1IBY1_PLAFA; tr|A0A024WHA8|A0A024WHA8_PLAFA; tr|A0A024VYW4|A0A024VYW4_PLAFA; tr|A0A024V013|A0A024V013_PLAFA	Glyceraldehyde-3-phosphate dehydrogenase OS=Plasmodium falciparum Santa Lucia OX=478859 GN=PFAG_05725 PE=3 SV=1; Glyceraldehyde-3-phosphate dehydrogenase OS=Plasmodium falciparum (isolate 7G8) OX=57266 GN=PFBG_05698 PE=3 SV=1; Glyceraldehyde-3-phosphate dehydrogenase OS=Plasmodium falciparum NF135/5.C10 OX=1036726 GN=PFNF135_05644 PE=3 SV=1; Glyceraldehyde-3-phosphate dehydrogenase OS=Plasmodium …			0	97.66	FGIVEGLMTTVHASTANQLVVDGPSK				0.0630211	2670.43	891.151	2670.37	891.13	3	8	1.1.1.2159.12	32.7784	1298.28	1013.49	32.81	0.34	320.262
4	73.39	73.39	89.61	82.79	82.79	tr|W7FMT1|W7FMT1_PLAFA; tr|W7F419|W7F419_PLAF8; tr|W4I9B4|W4I9B4_PLAFA; tr|Q8T6B1|Q8T6B1_PLAFA; tr|Q8IKK7|Q8IKK7_PLAF7; tr|A0A2I0C1J8|A0A2I0C1J8_PLAFO; tr|A0A0L7KDR6|A0A0L7KDR6_PLAFX; tr|A0A0L1IBY1|A0A0L1IBY1_PLAFA; tr|A0A024WHA8|A0A024WHA8_PLAFA; tr|A0A024VYW4|A0A024VYW4_PLAFA; tr|A0A024V013|A0A024V013_PLAFA	Glyceraldehyde-3-phosphate dehydrogenase OS=Plasmodium falciparum Santa Lucia OX=478859 GN=PFAG_05725 PE=3 SV=1; Glyceraldehyde-3-phosphate dehydrogenase OS=Plasmodium falciparum (isolate 7G8) OX=57266 GN=PFBG_05698 PE=3 SV=1; Glyceraldehyde-3-phosphate dehydrogenase OS=Plasmodium falciparum NF135/5.C10 OX=1036726 GN=PFNF135_05644 PE=3 SV=1; Glyceraldehyde-3-phosphate dehydrogenase OS=Plasmodium …			0	97.4	FGIVEGLMTTVHASTANQLVVDGPSK				0.0718102	2670.44	891.154	2670.37	891.13	3	9	1.1.1.2196.12	33.5135	1013.51	618.19	33.46	0.08	342.303
4	73.39	73.39	89.61	82.79	82.79	tr|W7FMT1|W7FMT1_PLAFA; tr|W7F419|W7F419_PLAF8; tr|W4I9B4|W4I9B4_PLAFA; tr|Q8T6B1|Q8T6B1_PLAFA; tr|Q8IKK7|Q8IKK7_PLAF7; tr|A0A2I0C1J8|A0A2I0C1J8_PLAFO; tr|A0A0L7KDR6|A0A0L7KDR6_PLAFX; tr|A0A0L1IBY1|A0A0L1IBY1_PLAFA; tr|A0A024WHA8|A0A024WHA8_PLAFA; tr|A0A024VYW4|A0A024VYW4_PLAFA; tr|A0A024V013|A0A024V013_PLAFA	Glyceraldehyde-3-phosphate dehydrogenase OS=Plasmodium falciparum Santa Lucia OX=478859 GN=PFAG_05725 PE=3 SV=1; Glyceraldehyde-3-phosphate dehydrogenase OS=Plasmodium falciparum (isolate 7G8) OX=57266 GN=PFBG_05698 PE=3 SV=1; Glyceraldehyde-3-phosphate dehydrogenase OS=Plasmodium falciparum NF135/5.C10 OX=1036726 GN=PFNF135_05644 PE=3 SV=1; Glyceraldehyde-3-phosphate dehydrogenase OS=Plasmodium …			0	96.31	FGIVEGLMTTVHASTANQLVVDGPSK				0.045443	2670.41	891.145	2670.37	891.13	3	7	1.1.1.2164.13	32.8802	1205.98	1031.79	32.85	0.12	316.063
4	73.39	73.39	89.61	82.79	82.79	tr|W7FMT1|W7FMT1_PLAFA; tr|W7F419|W7F419_PLAF8; tr|W4I9B4|W4I9B4_PLAFA; tr|Q8T6B1|Q8T6B1_PLAFA; tr|Q8IKK7|Q8IKK7_PLAF7; tr|A0A2I0C1J8|A0A2I0C1J8_PLAFO; tr|A0A0L7KDR6|A0A0L7KDR6_PLAFX; tr|A0A0L1IBY1|A0A0L1IBY1_PLAFA; tr|A0A024WHA8|A0A024WHA8_PLAFA; tr|A0A024VYW4|A0A024VYW4_PLAFA; tr|A0A024V013|A0A024V013_PLAFA	Glyceraldehyde-3-phosphate dehydrogenase OS=Plasmodium falciparum Santa Lucia OX=478859 GN=PFAG_05725 PE=3 SV=1; Glyceraldehyde-3-phosphate dehydrogenase OS=Plasmodium falciparum (isolate 7G8) OX=57266 GN=PFBG_05698 PE=3 SV=1; Glyceraldehyde-3-phosphate dehydrogenase OS=Plasmodium falciparum NF135/5.C10 OX=1036726 GN=PFNF135_05644 PE=3 SV=1; Glyceraldehyde-3-phosphate dehydrogenase OS=Plasmodium …			0	95.89	FGIVEGLMTTVHASTANQLVVDGPSK				0.0309777	2670.4	891.14	2670.37	891.13	3	8	1.1.1.2184.9	33.2742	920.29	360.55	33.07	0.2	380.089
4	73.39	73.39	89.61	82.79	82.79	tr|W7FMT1|W7FMT1_PLAFA; tr|W7F419|W7F419_PLAF8; tr|W4I9B4|W4I9B4_PLAFA; tr|Q8T6B1|Q8T6B1_PLAFA; tr|Q8IKK7|Q8IKK7_PLAF7; tr|A0A2I0C1J8|A0A2I0C1J8_PLAFO; tr|A0A0L7KDR6|A0A0L7KDR6_PLAFX; tr|A0A0L1IBY1|A0A0L1IBY1_PLAFA; tr|A0A024WHA8|A0A024WHA8_PLAFA; tr|A0A024VYW4|A0A024VYW4_PLAFA; tr|A0A024V013|A0A024V013_PLAFA	Glyceraldehyde-3-phosphate dehydrogenase OS=Plasmodium falciparum Santa Lucia OX=478859 GN=PFAG_05725 PE=3 SV=1; Glyceraldehyde-3-phosphate dehydrogenase OS=Plasmodium falciparum (isolate 7G8) OX=57266 GN=PFBG_05698 PE=3 SV=1; Glyceraldehyde-3-phosphate dehydrogenase OS=Plasmodium falciparum NF135/5.C10 OX=1036726 GN=PFNF135_05644 PE=3 SV=1; Glyceraldehyde-3-phosphate dehydrogenase OS=Plasmodium …			0	95.42	FGIVEGLMTTVHASTANQLVVDGPSK				0.0606407	2670.43	891.15	2670.37	891.13	3	10	1.1.1.2220.12	33.9885	1495.72	1267.06	33.96	0.08	638.191
4	73.39	73.39	89.61	82.79	82.79	tr|W7FMT1|W7FMT1_PLAFA; tr|W7F419|W7F419_PLAF8; tr|W4I9B4|W4I9B4_PLAFA; tr|Q8T6B1|Q8T6B1_PLAFA; tr|Q8IKK7|Q8IKK7_PLAF7; tr|A0A2I0C1J8|A0A2I0C1J8_PLAFO; tr|A0A0L7KDR6|A0A0L7KDR6_PLAFX; tr|A0A0L1IBY1|A0A0L1IBY1_PLAFA; tr|A0A024WHA8|A0A024WHA8_PLAFA; tr|A0A024VYW4|A0A024VYW4_PLAFA; tr|A0A024V013|A0A024V013_PLAFA	Glyceraldehyde-3-phosphate dehydrogenase OS=Plasmodium falciparum Santa Lucia OX=478859 GN=PFAG_05725 PE=3 SV=1; Glyceraldehyde-3-phosphate dehydrogenase OS=Plasmodium falciparum (isolate 7G8) OX=57266 GN=PFBG_05698 PE=3 SV=1; Glyceraldehyde-3-phosphate dehydrogenase OS=Plasmodium falciparum NF135/5.C10 OX=1036726 GN=PFNF135_05644 PE=3 SV=1; Glyceraldehyde-3-phosphate dehydrogenase OS=Plasmodium …			0	94.87	FGIVEGLMTTVHASTANQLVVDGPSK				-0.0122719	2670.36	891.126	2670.37	891.13	3	9	1.1.1.1610.13	21.8039	13127.1	10401.3	21.73	0.24	850.261
4	73.39	73.39	89.61	82.79	82.79	tr|W7FMT1|W7FMT1_PLAFA; tr|W7F419|W7F419_PLAF8; tr|W4I9B4|W4I9B4_PLAFA; tr|Q8T6B1|Q8T6B1_PLAFA; tr|Q8IKK7|Q8IKK7_PLAF7; tr|A0A2I0C1J8|A0A2I0C1J8_PLAFO; tr|A0A0L7KDR6|A0A0L7KDR6_PLAFX; tr|A0A0L1IBY1|A0A0L1IBY1_PLAFA; tr|A0A024WHA8|A0A024WHA8_PLAFA; tr|A0A024VYW4|A0A024VYW4_PLAFA; tr|A0A024V013|A0A024V013_PLAFA	Glyceraldehyde-3-phosphate dehydrogenase OS=Plasmodium falciparum Santa Lucia OX=478859 GN=PFAG_05725 PE=3 SV=1; Glyceraldehyde-3-phosphate dehydrogenase OS=Plasmodium falciparum (isolate 7G8) OX=57266 GN=PFBG_05698 PE=3 SV=1; Glyceraldehyde-3-phosphate dehydrogenase OS=Plasmodium falciparum NF135/5.C10 OX=1036726 GN=PFNF135_05644 PE=3 SV=1; Glyceraldehyde-3-phosphate dehydrogenase OS=Plasmodium …			0	94.02	FGIVEGLMTTVHASTANQLVVDGPSK				-0.0113565	2670.36	891.126	2670.37	891.13	3	10	1.1.1.1537.14	20.3429	30942.2	20300.7	20.45	0.32	2454.95
4	73.39	73.39	89.61	82.79	82.79	tr|W7FMT1|W7FMT1_PLAFA; tr|W7F419|W7F419_PLAF8; tr|W4I9B4|W4I9B4_PLAFA; tr|Q8T6B1|Q8T6B1_PLAFA; tr|Q8IKK7|Q8IKK7_PLAF7; tr|A0A2I0C1J8|A0A2I0C1J8_PLAFO; tr|A0A0L7KDR6|A0A0L7KDR6_PLAFX; tr|A0A0L1IBY1|A0A0L1IBY1_PLAFA; tr|A0A024WHA8|A0A024WHA8_PLAFA; tr|A0A024VYW4|A0A024VYW4_PLAFA; tr|A0A024V013|A0A024V013_PLAFA	Glyceraldehyde-3-phosphate dehydrogenase OS=Plasmodium falciparum Santa Lucia OX=478859 GN=PFAG_05725 PE=3 SV=1; Glyceraldehyde-3-phosphate dehydrogenase OS=Plasmodium falciparum (isolate 7G8) OX=57266 GN=PFBG_05698 PE=3 SV=1; Glyceraldehyde-3-phosphate dehydrogenase OS=Plasmodium falciparum NF135/5.C10 OX=1036726 GN=PFNF135_05644 PE=3 SV=1; Glyceraldehyde-3-phosphate dehydrogenase OS=Plasmodium …			0	93.4	FGIVEGLMTTVHASTANQLVVDGPSK				-0.00385005	2670.36	891.129	2670.37	891.13	3	9	1.1.1.1590.14	21.4022	12346.5	11681.4	21.43	0.24	1005.6
4	73.39	73.39	89.61	82.79	82.79	tr|W7FMT1|W7FMT1_PLAFA; tr|W7F419|W7F419_PLAF8; tr|W4I9B4|W4I9B4_PLAFA; tr|Q8T6B1|Q8T6B1_PLAFA; tr|Q8IKK7|Q8IKK7_PLAF7; tr|A0A2I0C1J8|A0A2I0C1J8_PLAFO; tr|A0A0L7KDR6|A0A0L7KDR6_PLAFX; tr|A0A0L1IBY1|A0A0L1IBY1_PLAFA; tr|A0A024WHA8|A0A024WHA8_PLAFA; tr|A0A024VYW4|A0A024VYW4_PLAFA; tr|A0A024V013|A0A024V013_PLAFA	Glyceraldehyde-3-phosphate dehydrogenase OS=Plasmodium falciparum Santa Lucia OX=478859 GN=PFAG_05725 PE=3 SV=1; Glyceraldehyde-3-phosphate dehydrogenase OS=Plasmodium falciparum (isolate 7G8) OX=57266 GN=PFBG_05698 PE=3 SV=1; Glyceraldehyde-3-phosphate dehydrogenase OS=Plasmodium falciparum NF135/5.C10 OX=1036726 GN=PFNF135_05644 PE=3 SV=1; Glyceraldehyde-3-phosphate dehydrogenase OS=Plasmodium …			0	92.06	FGIVEGLMTTVHASTANQLVVDGPSK				-0.0201445	2670.35	891.124	2670.37	891.13	3	10	1.1.1.1548.15	20.5638	29604	28114.7	20.67	0.26	2673.97
4	73.39	73.39	89.61	82.79	82.79	tr|W7FMT1|W7FMT1_PLAFA; tr|W7F419|W7F419_PLAF8; tr|W4I9B4|W4I9B4_PLAFA; tr|Q8T6B1|Q8T6B1_PLAFA; tr|Q8IKK7|Q8IKK7_PLAF7; tr|A0A2I0C1J8|A0A2I0C1J8_PLAFO; tr|A0A0L7KDR6|A0A0L7KDR6_PLAFX; tr|A0A0L1IBY1|A0A0L1IBY1_PLAFA; tr|A0A024WHA8|A0A024WHA8_PLAFA; tr|A0A024VYW4|A0A024VYW4_PLAFA; tr|A0A024V013|A0A024V013_PLAFA	Glyceraldehyde-3-phosphate dehydrogenase OS=Plasmodium falciparum Santa Lucia OX=478859 GN=PFAG_05725 PE=3 SV=1; Glyceraldehyde-3-phosphate dehydrogenase OS=Plasmodium falciparum (isolate 7G8) OX=57266 GN=PFBG_05698 PE=3 SV=1; Glyceraldehyde-3-phosphate dehydrogenase OS=Plasmodium falciparum NF135/5.C10 OX=1036726 GN=PFNF135_05644 PE=3 SV=1; Glyceraldehyde-3-phosphate dehydrogenase OS=Plasmodium …			0	90.92	FGIVEGLMTTVHASTANQLVVDGPSK				0.00603647	2670.37	891.132	2670.37	891.13	3	9	1.1.1.1569.12	20.9797	20957.9	14178.7	21.07	0.38	1590.18
4	73.39	73.39	89.61	82.79	82.79	tr|W7FMT1|W7FMT1_PLAFA; tr|W7F419|W7F419_PLAF8; tr|W4I9B4|W4I9B4_PLAFA; tr|Q8T6B1|Q8T6B1_PLAFA; tr|Q8IKK7|Q8IKK7_PLAF7; tr|A0A2I0C1J8|A0A2I0C1J8_PLAFO; tr|A0A0L7KDR6|A0A0L7KDR6_PLAFX; tr|A0A0L1IBY1|A0A0L1IBY1_PLAFA; tr|A0A024WHA8|A0A024WHA8_PLAFA; tr|A0A024VYW4|A0A024VYW4_PLAFA; tr|A0A024V013|A0A024V013_PLAFA	Glyceraldehyde-3-phosphate dehydrogenase OS=Plasmodium falciparum Santa Lucia OX=478859 GN=PFAG_05725 PE=3 SV=1; Glyceraldehyde-3-phosphate dehydrogenase OS=Plasmodium falciparum (isolate 7G8) OX=57266 GN=PFBG_05698 PE=3 SV=1; Glyceraldehyde-3-phosphate dehydrogenase OS=Plasmodium falciparum NF135/5.C10 OX=1036726 GN=PFNF135_05644 PE=3 SV=1; Glyceraldehyde-3-phosphate dehydrogenase OS=Plasmodium …			0	90.88	FGIVEGLMTTVHASTANQLVVDGPSK				0.0903038	2670.46	891.16	2670.37	891.13	3	9	1.1.1.2231.14	34.2106	3040.68	2796.22	34.22	0.32	839.765
4	73.39	73.39	89.61	82.79	82.79	tr|W7FMT1|W7FMT1_PLAFA; tr|W7F419|W7F419_PLAF8; tr|W4I9B4|W4I9B4_PLAFA; tr|Q8T6B1|Q8T6B1_PLAFA; tr|Q8IKK7|Q8IKK7_PLAF7; tr|A0A2I0C1J8|A0A2I0C1J8_PLAFO; tr|A0A0L7KDR6|A0A0L7KDR6_PLAFX; tr|A0A0L1IBY1|A0A0L1IBY1_PLAFA; tr|A0A024WHA8|A0A024WHA8_PLAFA; tr|A0A024VYW4|A0A024VYW4_PLAFA; tr|A0A024V013|A0A024V013_PLAFA	Glyceraldehyde-3-phosphate dehydrogenase OS=Plasmodium falciparum Santa Lucia OX=478859 GN=PFAG_05725 PE=3 SV=1; Glyceraldehyde-3-phosphate dehydrogenase OS=Plasmodium falciparum (isolate 7G8) OX=57266 GN=PFBG_05698 PE=3 SV=1; Glyceraldehyde-3-phosphate dehydrogenase OS=Plasmodium falciparum NF135/5.C10 OX=1036726 GN=PFNF135_05644 PE=3 SV=1; Glyceraldehyde-3-phosphate dehydrogenase OS=Plasmodium …			0	80.5	FGIVEGLMTTVHASTANQLVVDGPSK	Deamidated(Q)@18			0.0172638	2671.37	891.464	2671.35	891.458	3	12	1.1.1.1552.14	20.6426	18479.1	12242.3	20.55	0.32	1737.08
4	73.39	73.39	89.61	82.79	82.79	tr|W7FMT1|W7FMT1_PLAFA; tr|W7F419|W7F419_PLAF8; tr|W4I9B4|W4I9B4_PLAFA; tr|Q8T6B1|Q8T6B1_PLAFA; tr|Q8IKK7|Q8IKK7_PLAF7; tr|A0A2I0C1J8|A0A2I0C1J8_PLAFO; tr|A0A0L7KDR6|A0A0L7KDR6_PLAFX; tr|A0A0L1IBY1|A0A0L1IBY1_PLAFA; tr|A0A024WHA8|A0A024WHA8_PLAFA; tr|A0A024VYW4|A0A024VYW4_PLAFA; tr|A0A024V013|A0A024V013_PLAFA	Glyceraldehyde-3-phosphate dehydrogenase OS=Plasmodium falciparum Santa Lucia OX=478859 GN=PFAG_05725 PE=3 SV=1; Glyceraldehyde-3-phosphate dehydrogenase OS=Plasmodium falciparum (isolate 7G8) OX=57266 GN=PFBG_05698 PE=3 SV=1; Glyceraldehyde-3-phosphate dehydrogenase OS=Plasmodium falciparum NF135/5.C10 OX=1036726 GN=PFNF135_05644 PE=3 SV=1; Glyceraldehyde-3-phosphate dehydrogenase OS=Plasmodium …			0	79.88	FGIVEGLMTTVHASTANQLVVDGPSK				0.0136088	2670.38	668.603	2670.37	668.599	4	6	1.1.1.1537.8	20.3379	10402.8	10370.9	20.33	0.12	294.022
4	73.39	73.39	89.61	82.79	82.79	tr|W7FMT1|W7FMT1_PLAFA; tr|W7F419|W7F419_PLAF8; tr|W4I9B4|W4I9B4_PLAFA; tr|Q8T6B1|Q8T6B1_PLAFA; tr|Q8IKK7|Q8IKK7_PLAF7; tr|A0A2I0C1J8|A0A2I0C1J8_PLAFO; tr|A0A0L7KDR6|A0A0L7KDR6_PLAFX; tr|A0A0L1IBY1|A0A0L1IBY1_PLAFA; tr|A0A024WHA8|A0A024WHA8_PLAFA; tr|A0A024VYW4|A0A024VYW4_PLAFA; tr|A0A024V013|A0A024V013_PLAFA	Glyceraldehyde-3-phosphate dehydrogenase OS=Plasmodium falciparum Santa Lucia OX=478859 GN=PFAG_05725 PE=3 SV=1; Glyceraldehyde-3-phosphate dehydrogenase OS=Plasmodium falciparum (isolate 7G8) OX=57266 GN=PFBG_05698 PE=3 SV=1; Glyceraldehyde-3-phosphate dehydrogenase OS=Plasmodium falciparum NF135/5.C10 OX=1036726 GN=PFNF135_05644 PE=3 SV=1; Glyceraldehyde-3-phosphate dehydrogenase OS=Plasmodium …			0	78.93	FGIVEGLMTTVHASTANQLVVDGPSK	Deamidated(Q)@18			0.0388444	2671.39	891.471	2671.35	891.458	3	10	1.1.1.2101.5	31.6517	151.222	151.222			156.783
4	73.39	73.39	89.61	82.79	82.79	tr|W7FMT1|W7FMT1_PLAFA; tr|W7F419|W7F419_PLAF8; tr|W4I9B4|W4I9B4_PLAFA; tr|Q8T6B1|Q8T6B1_PLAFA; tr|Q8IKK7|Q8IKK7_PLAF7; tr|A0A2I0C1J8|A0A2I0C1J8_PLAFO; tr|A0A0L7KDR6|A0A0L7KDR6_PLAFX; tr|A0A0L1IBY1|A0A0L1IBY1_PLAFA; tr|A0A024WHA8|A0A024WHA8_PLAFA; tr|A0A024VYW4|A0A024VYW4_PLAFA; tr|A0A024V013|A0A024V013_PLAFA	Glyceraldehyde-3-phosphate dehydrogenase OS=Plasmodium falciparum Santa Lucia OX=478859 GN=PFAG_05725 PE=3 SV=1; Glyceraldehyde-3-phosphate dehydrogenase OS=Plasmodium falciparum (isolate 7G8) OX=57266 GN=PFBG_05698 PE=3 SV=1; Glyceraldehyde-3-phosphate dehydrogenase OS=Plasmodium falciparum NF135/5.C10 OX=1036726 GN=PFNF135_05644 PE=3 SV=1; Glyceraldehyde-3-phosphate dehydrogenase OS=Plasmodium …			0	72.18	FGIVEGLMTTVHASTANQLVVDGPSK				-0.00385005	2670.36	891.129	2670.37	891.13	3	8	1.1.1.1591.12	21.4207	12346.5	12155	21.43	0.24	937.428
4	73.39	73.39	89.61	82.79	82.79	tr|W7FMT1|W7FMT1_PLAFA; tr|W7F419|W7F419_PLAF8; tr|W4I9B4|W4I9B4_PLAFA; tr|Q8T6B1|Q8T6B1_PLAFA; tr|Q8IKK7|Q8IKK7_PLAF7; tr|A0A2I0C1J8|A0A2I0C1J8_PLAFO; tr|A0A0L7KDR6|A0A0L7KDR6_PLAFX; tr|A0A0L1IBY1|A0A0L1IBY1_PLAFA; tr|A0A024WHA8|A0A024WHA8_PLAFA; tr|A0A024VYW4|A0A024VYW4_PLAFA; tr|A0A024V013|A0A024V013_PLAFA	Glyceraldehyde-3-phosphate dehydrogenase OS=Plasmodium falciparum Santa Lucia OX=478859 GN=PFAG_05725 PE=3 SV=1; Glyceraldehyde-3-phosphate dehydrogenase OS=Plasmodium falciparum (isolate 7G8) OX=57266 GN=PFBG_05698 PE=3 SV=1; Glyceraldehyde-3-phosphate dehydrogenase OS=Plasmodium falciparum NF135/5.C10 OX=1036726 GN=PFNF135_05644 PE=3 SV=1; Glyceraldehyde-3-phosphate dehydrogenase OS=Plasmodium …			0	71.91	FGIVEGLMTTVHASTANQLVVDGPSK				-0.00518789	2670.36	668.598	2670.37	668.599	4	7	1.1.1.1521.9	20.0211	35188.8	20288.8	19.95	0.12	387.436
4	73.39	73.39	89.61	82.79	82.79	tr|W7FMT1|W7FMT1_PLAFA; tr|W7F419|W7F419_PLAF8; tr|W4I9B4|W4I9B4_PLAFA; tr|Q8T6B1|Q8T6B1_PLAFA; tr|Q8IKK7|Q8IKK7_PLAF7; tr|A0A2I0C1J8|A0A2I0C1J8_PLAFO; tr|A0A0L7KDR6|A0A0L7KDR6_PLAFX; tr|A0A0L1IBY1|A0A0L1IBY1_PLAFA; tr|A0A024WHA8|A0A024WHA8_PLAFA; tr|A0A024VYW4|A0A024VYW4_PLAFA; tr|A0A024V013|A0A024V013_PLAFA	Glyceraldehyde-3-phosphate dehydrogenase OS=Plasmodium falciparum Santa Lucia OX=478859 GN=PFAG_05725 PE=3 SV=1; Glyceraldehyde-3-phosphate dehydrogenase OS=Plasmodium falciparum (isolate 7G8) OX=57266 GN=PFBG_05698 PE=3 SV=1; Glyceraldehyde-3-phosphate dehydrogenase OS=Plasmodium falciparum NF135/5.C10 OX=1036726 GN=PFNF135_05644 PE=3 SV=1; Glyceraldehyde-3-phosphate dehydrogenase OS=Plasmodium …			0	71.9	FGIVEGLMTTVHASTANQLVVDGPSK				-0.0154409	2670.35	668.596	2670.37	668.599	4	7	1.1.1.1552.6	20.6359	11436.9	10416.1	20.61	0.2	434.668
4	73.39	73.39	89.61	82.79	82.79	tr|W7FMT1|W7FMT1_PLAFA; tr|W7F419|W7F419_PLAF8; tr|W4I9B4|W4I9B4_PLAFA; tr|Q8T6B1|Q8T6B1_PLAFA; tr|Q8IKK7|Q8IKK7_PLAF7; tr|A0A2I0C1J8|A0A2I0C1J8_PLAFO; tr|A0A0L7KDR6|A0A0L7KDR6_PLAFX; tr|A0A0L1IBY1|A0A0L1IBY1_PLAFA; tr|A0A024WHA8|A0A024WHA8_PLAFA; tr|A0A024VYW4|A0A024VYW4_PLAFA; tr|A0A024V013|A0A024V013_PLAFA	Glyceraldehyde-3-phosphate dehydrogenase OS=Plasmodium falciparum Santa Lucia OX=478859 GN=PFAG_05725 PE=3 SV=1; Glyceraldehyde-3-phosphate dehydrogenase OS=Plasmodium falciparum (isolate 7G8) OX=57266 GN=PFBG_05698 PE=3 SV=1; Glyceraldehyde-3-phosphate dehydrogenase OS=Plasmodium falciparum NF135/5.C10 OX=1036726 GN=PFNF135_05644 PE=3 SV=1; Glyceraldehyde-3-phosphate dehydrogenase OS=Plasmodium …			0	70.59	FGIVEGLMTTVHASTANQLVVDGPSK				-0.0122719	2670.36	891.126	2670.37	891.13	3	8	1.1.1.1605.13	21.7029	13127.1	12006.3	21.73	0.24	945.825
4	73.39	73.39	89.61	82.79	82.79	tr|W7FMT1|W7FMT1_PLAFA; tr|W7F419|W7F419_PLAF8; tr|W4I9B4|W4I9B4_PLAFA; tr|Q8T6B1|Q8T6B1_PLAFA; tr|Q8IKK7|Q8IKK7_PLAF7; tr|A0A2I0C1J8|A0A2I0C1J8_PLAFO; tr|A0A0L7KDR6|A0A0L7KDR6_PLAFX; tr|A0A0L1IBY1|A0A0L1IBY1_PLAFA; tr|A0A024WHA8|A0A024WHA8_PLAFA; tr|A0A024VYW4|A0A024VYW4_PLAFA; tr|A0A024V013|A0A024V013_PLAFA	Glyceraldehyde-3-phosphate dehydrogenase OS=Plasmodium falciparum Santa Lucia OX=478859 GN=PFAG_05725 PE=3 SV=1; Glyceraldehyde-3-phosphate dehydrogenase OS=Plasmodium falciparum (isolate 7G8) OX=57266 GN=PFBG_05698 PE=3 SV=1; Glyceraldehyde-3-phosphate dehydrogenase OS=Plasmodium falciparum NF135/5.C10 OX=1036726 GN=PFNF135_05644 PE=3 SV=1; Glyceraldehyde-3-phosphate dehydrogenase OS=Plasmodium …			0	68.68	FGIVEGLMTTVHASTANQLVVDGPSK				0.0478234	2670.42	891.146	2670.37	891.13	3	6	1.1.1.2139.12	32.3749	1039.97	645.27	32.24	0.36	292.972
4	73.39	73.39	89.61	82.79	82.79	tr|W7FMT1|W7FMT1_PLAFA; tr|W7F419|W7F419_PLAF8; tr|W4I9B4|W4I9B4_PLAFA; tr|Q8T6B1|Q8T6B1_PLAFA; tr|Q8IKK7|Q8IKK7_PLAF7; tr|A0A2I0C1J8|A0A2I0C1J8_PLAFO; tr|A0A0L7KDR6|A0A0L7KDR6_PLAFX; tr|A0A0L1IBY1|A0A0L1IBY1_PLAFA; tr|A0A024WHA8|A0A024WHA8_PLAFA; tr|A0A024VYW4|A0A024VYW4_PLAFA; tr|A0A024V013|A0A024V013_PLAFA	Glyceraldehyde-3-phosphate dehydrogenase OS=Plasmodium falciparum Santa Lucia OX=478859 GN=PFAG_05725 PE=3 SV=1; Glyceraldehyde-3-phosphate dehydrogenase OS=Plasmodium falciparum (isolate 7G8) OX=57266 GN=PFBG_05698 PE=3 SV=1; Glyceraldehyde-3-phosphate dehydrogenase OS=Plasmodium falciparum NF135/5.C10 OX=1036726 GN=PFNF135_05644 PE=3 SV=1; Glyceraldehyde-3-phosphate dehydrogenase OS=Plasmodium …			0	66.08	FGIVEGLMTTVHASTANQLVVDGPSK				0.0155618	2670.38	668.603	2670.37	668.599	4	7	1.1.1.1543.9	20.4584	10849	5999.5	20.55	0.26	333.906
4	73.39	73.39	89.61	82.79	82.79	tr|W7FMT1|W7FMT1_PLAFA; tr|W7F419|W7F419_PLAF8; tr|W4I9B4|W4I9B4_PLAFA; tr|Q8T6B1|Q8T6B1_PLAFA; tr|Q8IKK7|Q8IKK7_PLAF7; tr|A0A2I0C1J8|A0A2I0C1J8_PLAFO; tr|A0A0L7KDR6|A0A0L7KDR6_PLAFX; tr|A0A0L1IBY1|A0A0L1IBY1_PLAFA; tr|A0A024WHA8|A0A024WHA8_PLAFA; tr|A0A024VYW4|A0A024VYW4_PLAFA; tr|A0A024V013|A0A024V013_PLAFA	Glyceraldehyde-3-phosphate dehydrogenase OS=Plasmodium falciparum Santa Lucia OX=478859 GN=PFAG_05725 PE=3 SV=1; Glyceraldehyde-3-phosphate dehydrogenase OS=Plasmodium falciparum (isolate 7G8) OX=57266 GN=PFBG_05698 PE=3 SV=1; Glyceraldehyde-3-phosphate dehydrogenase OS=Plasmodium falciparum NF135/5.C10 OX=1036726 GN=PFNF135_05644 PE=3 SV=1; Glyceraldehyde-3-phosphate dehydrogenase OS=Plasmodium …			0	64.28	FGIVEGLMTTVHASTANQLVVDGPSK				0.00788295	2670.38	891.133	2670.37	891.13	3	7	1.1.1.1795.14	25.52	6243.72	5022.56	25.55	0.14	464.057
4	73.39	73.39	89.61	82.79	82.79	tr|W7FMT1|W7FMT1_PLAFA; tr|W7F419|W7F419_PLAF8; tr|W4I9B4|W4I9B4_PLAFA; tr|Q8T6B1|Q8T6B1_PLAFA; tr|Q8IKK7|Q8IKK7_PLAF7; tr|A0A2I0C1J8|A0A2I0C1J8_PLAFO; tr|A0A0L7KDR6|A0A0L7KDR6_PLAFX; tr|A0A0L1IBY1|A0A0L1IBY1_PLAFA; tr|A0A024WHA8|A0A024WHA8_PLAFA; tr|A0A024VYW4|A0A024VYW4_PLAFA; tr|A0A024V013|A0A024V013_PLAFA	Glyceraldehyde-3-phosphate dehydrogenase OS=Plasmodium falciparum Santa Lucia OX=478859 GN=PFAG_05725 PE=3 SV=1; Glyceraldehyde-3-phosphate dehydrogenase OS=Plasmodium falciparum (isolate 7G8) OX=57266 GN=PFBG_05698 PE=3 SV=1; Glyceraldehyde-3-phosphate dehydrogenase OS=Plasmodium falciparum NF135/5.C10 OX=1036726 GN=PFNF135_05644 PE=3 SV=1; Glyceraldehyde-3-phosphate dehydrogenase OS=Plasmodium …			0	63.11	FGIVEGLMTTVHASTANQLVVDGPSK				0.00603647	2670.37	891.132	2670.37	891.13	3	10	1.1.1.1570.8	20.9964	20957.9	13152.6	21.07	0.38	3044.68
4	73.39	73.39	89.61	82.79	82.79	tr|W7FMT1|W7FMT1_PLAFA; tr|W7F419|W7F419_PLAF8; tr|W4I9B4|W4I9B4_PLAFA; tr|Q8T6B1|Q8T6B1_PLAFA; tr|Q8IKK7|Q8IKK7_PLAF7; tr|A0A2I0C1J8|A0A2I0C1J8_PLAFO; tr|A0A0L7KDR6|A0A0L7KDR6_PLAFX; tr|A0A0L1IBY1|A0A0L1IBY1_PLAFA; tr|A0A024WHA8|A0A024WHA8_PLAFA; tr|A0A024VYW4|A0A024VYW4_PLAFA; tr|A0A024V013|A0A024V013_PLAFA	Glyceraldehyde-3-phosphate dehydrogenase OS=Plasmodium falciparum Santa Lucia OX=478859 GN=PFAG_05725 PE=3 SV=1; Glyceraldehyde-3-phosphate dehydrogenase OS=Plasmodium falciparum (isolate 7G8) OX=57266 GN=PFBG_05698 PE=3 SV=1; Glyceraldehyde-3-phosphate dehydrogenase OS=Plasmodium falciparum NF135/5.C10 OX=1036726 GN=PFNF135_05644 PE=3 SV=1; Glyceraldehyde-3-phosphate dehydrogenase OS=Plasmodium …			0	59.75	FGIVEGLMTTVHASTANQLVVDGPSK	Deamidated(N)@17			-0.0132847	2671.34	891.454	2671.35	891.458	3	7	1.1.1.1826.12	26.142	6533.05	5698.29	26.15	0.08	492.397
4	73.39	73.39	89.61	82.79	82.79	tr|W7FMT1|W7FMT1_PLAFA; tr|W7F419|W7F419_PLAF8; tr|W4I9B4|W4I9B4_PLAFA; tr|Q8T6B1|Q8T6B1_PLAFA; tr|Q8IKK7|Q8IKK7_PLAF7; tr|A0A2I0C1J8|A0A2I0C1J8_PLAFO; tr|A0A0L7KDR6|A0A0L7KDR6_PLAFX; tr|A0A0L1IBY1|A0A0L1IBY1_PLAFA; tr|A0A024WHA8|A0A024WHA8_PLAFA; tr|A0A024VYW4|A0A024VYW4_PLAFA; tr|A0A024V013|A0A024V013_PLAFA	Glyceraldehyde-3-phosphate dehydrogenase OS=Plasmodium falciparum Santa Lucia OX=478859 GN=PFAG_05725 PE=3 SV=1; Glyceraldehyde-3-phosphate dehydrogenase OS=Plasmodium falciparum (isolate 7G8) OX=57266 GN=PFBG_05698 PE=3 SV=1; Glyceraldehyde-3-phosphate dehydrogenase OS=Plasmodium falciparum NF135/5.C10 OX=1036726 GN=PFNF135_05644 PE=3 SV=1; Glyceraldehyde-3-phosphate dehydrogenase OS=Plasmodium …			0	55.46	FGIVEGLMTTVHASTANQLVVDGPSK				0.0502037	2670.42	891.147	2670.37	891.13	3	7	1.1.1.2214.11	33.8685	1142.25	631.09	33.76	0.22	476.591
4	73.39	73.39	89.61	82.79	82.79	tr|W7FMT1|W7FMT1_PLAFA; tr|W7F419|W7F419_PLAF8; tr|W4I9B4|W4I9B4_PLAFA; tr|Q8T6B1|Q8T6B1_PLAFA; tr|Q8IKK7|Q8IKK7_PLAF7; tr|A0A2I0C1J8|A0A2I0C1J8_PLAFO; tr|A0A0L7KDR6|A0A0L7KDR6_PLAFX; tr|A0A0L1IBY1|A0A0L1IBY1_PLAFA; tr|A0A024WHA8|A0A024WHA8_PLAFA; tr|A0A024VYW4|A0A024VYW4_PLAFA; tr|A0A024V013|A0A024V013_PLAFA	Glyceraldehyde-3-phosphate dehydrogenase OS=Plasmodium falciparum Santa Lucia OX=478859 GN=PFAG_05725 PE=3 SV=1; Glyceraldehyde-3-phosphate dehydrogenase OS=Plasmodium falciparum (isolate 7G8) OX=57266 GN=PFBG_05698 PE=3 SV=1; Glyceraldehyde-3-phosphate dehydrogenase OS=Plasmodium falciparum NF135/5.C10 OX=1036726 GN=PFNF135_05644 PE=3 SV=1; Glyceraldehyde-3-phosphate dehydrogenase OS=Plasmodium …			0	54.02	FGIVEGLMTTVHASTANQLVVDGPSK				0.0795006	2670.45	891.157	2670.37	891.13	3	6	1.1.1.2190.13	33.3955	819.3	490.94	33.32	0.16	333.906
4	73.39	73.39	89.61	82.79	82.79	tr|W7FMT1|W7FMT1_PLAFA; tr|W7F419|W7F419_PLAF8; tr|W4I9B4|W4I9B4_PLAFA; tr|Q8T6B1|Q8T6B1_PLAFA; tr|Q8IKK7|Q8IKK7_PLAF7; tr|A0A2I0C1J8|A0A2I0C1J8_PLAFO; tr|A0A0L7KDR6|A0A0L7KDR6_PLAFX; tr|A0A0L1IBY1|A0A0L1IBY1_PLAFA; tr|A0A024WHA8|A0A024WHA8_PLAFA; tr|A0A024VYW4|A0A024VYW4_PLAFA; tr|A0A024V013|A0A024V013_PLAFA	Glyceraldehyde-3-phosphate dehydrogenase OS=Plasmodium falciparum Santa Lucia OX=478859 GN=PFAG_05725 PE=3 SV=1; Glyceraldehyde-3-phosphate dehydrogenase OS=Plasmodium falciparum (isolate 7G8) OX=57266 GN=PFBG_05698 PE=3 SV=1; Glyceraldehyde-3-phosphate dehydrogenase OS=Plasmodium falciparum NF135/5.C10 OX=1036726 GN=PFNF135_05644 PE=3 SV=1; Glyceraldehyde-3-phosphate dehydrogenase OS=Plasmodium …			0	53.08	FGIVEGLMTTVHASTANQLVVDGPSK				0.117403	2670.49	891.169	2670.37	891.13	3	7	1.1.1.2116.4	31.9122	112.894	112.894			141.71
4	73.39	73.39	89.61	82.79	82.79	tr|W7FMT1|W7FMT1_PLAFA; tr|W7F419|W7F419_PLAF8; tr|W4I9B4|W4I9B4_PLAFA; tr|Q8T6B1|Q8T6B1_PLAFA; tr|Q8IKK7|Q8IKK7_PLAF7; tr|A0A2I0C1J8|A0A2I0C1J8_PLAFO; tr|A0A0L7KDR6|A0A0L7KDR6_PLAFX; tr|A0A0L1IBY1|A0A0L1IBY1_PLAFA; tr|A0A024WHA8|A0A024WHA8_PLAFA; tr|A0A024VYW4|A0A024VYW4_PLAFA; tr|A0A024V013|A0A024V013_PLAFA	Glyceraldehyde-3-phosphate dehydrogenase OS=Plasmodium falciparum Santa Lucia OX=478859 GN=PFAG_05725 PE=3 SV=1; Glyceraldehyde-3-phosphate dehydrogenase OS=Plasmodium falciparum (isolate 7G8) OX=57266 GN=PFBG_05698 PE=3 SV=1; Glyceraldehyde-3-phosphate dehydrogenase OS=Plasmodium falciparum NF135/5.C10 OX=1036726 GN=PFNF135_05644 PE=3 SV=1; Glyceraldehyde-3-phosphate dehydrogenase OS=Plasmodium …			0	50.1	FGIVEGLMTTVHASTANQLVVDGPSK				-0.00861023	2670.36	891.127	2670.37	891.13	3	7	1.1.1.1618.12	21.9639	9766.14	7266.64	21.99	0.1	902.741
4	73.39	73.39	89.61	82.79	82.79	tr|W7FMT1|W7FMT1_PLAFA; tr|W7F419|W7F419_PLAF8; tr|W4I9B4|W4I9B4_PLAFA; tr|Q8T6B1|Q8T6B1_PLAFA; tr|Q8IKK7|Q8IKK7_PLAF7; tr|A0A2I0C1J8|A0A2I0C1J8_PLAFO; tr|A0A0L7KDR6|A0A0L7KDR6_PLAFX; tr|A0A0L1IBY1|A0A0L1IBY1_PLAFA; tr|A0A024WHA8|A0A024WHA8_PLAFA; tr|A0A024VYW4|A0A024VYW4_PLAFA; tr|A0A024V013|A0A024V013_PLAFA	Glyceraldehyde-3-phosphate dehydrogenase OS=Plasmodium falciparum Santa Lucia OX=478859 GN=PFAG_05725 PE=3 SV=1; Glyceraldehyde-3-phosphate dehydrogenase OS=Plasmodium falciparum (isolate 7G8) OX=57266 GN=PFBG_05698 PE=3 SV=1; Glyceraldehyde-3-phosphate dehydrogenase OS=Plasmodium falciparum NF135/5.C10 OX=1036726 GN=PFNF135_05644 PE=3 SV=1; Glyceraldehyde-3-phosphate dehydrogenase OS=Plasmodium …			0	48.13	FGIVEGLMTTVHASTANQLVVDGPSK	Deamidated(Q)@18			-0.0132847	2671.34	891.454	2671.35	891.458	3	7	1.1.1.1826.12	26.142	6533.05	5698.29	26.15	0.08	492.397
4	73.39	73.39	89.61	82.79	82.79	tr|W7FMT1|W7FMT1_PLAFA; tr|W7F419|W7F419_PLAF8; tr|W4I9B4|W4I9B4_PLAFA; tr|Q8T6B1|Q8T6B1_PLAFA; tr|Q8IKK7|Q8IKK7_PLAF7; tr|A0A2I0C1J8|A0A2I0C1J8_PLAFO; tr|A0A0L7KDR6|A0A0L7KDR6_PLAFX; tr|A0A0L1IBY1|A0A0L1IBY1_PLAFA; tr|A0A024WHA8|A0A024WHA8_PLAFA; tr|A0A024VYW4|A0A024VYW4_PLAFA; tr|A0A024V013|A0A024V013_PLAFA	Glyceraldehyde-3-phosphate dehydrogenase OS=Plasmodium falciparum Santa Lucia OX=478859 GN=PFAG_05725 PE=3 SV=1; Glyceraldehyde-3-phosphate dehydrogenase OS=Plasmodium falciparum (isolate 7G8) OX=57266 GN=PFBG_05698 PE=3 SV=1; Glyceraldehyde-3-phosphate dehydrogenase OS=Plasmodium falciparum NF135/5.C10 OX=1036726 GN=PFNF135_05644 PE=3 SV=1; Glyceraldehyde-3-phosphate dehydrogenase OS=Plasmodium …			0	43.83	FGIVEGLMTTVHASTANQLVVDGPSK				0.0611901	2670.43	891.151	2670.37	891.13	3	5	1.1.1.2144.10	32.4735	1121.56	218.27	32.61	0.14	223.698
4	73.39	73.39	89.61	82.79	82.79	tr|W7FMT1|W7FMT1_PLAFA; tr|W7F419|W7F419_PLAF8; tr|W4I9B4|W4I9B4_PLAFA; tr|Q8T6B1|Q8T6B1_PLAFA; tr|Q8IKK7|Q8IKK7_PLAF7; tr|A0A2I0C1J8|A0A2I0C1J8_PLAFO; tr|A0A0L7KDR6|A0A0L7KDR6_PLAFX; tr|A0A0L1IBY1|A0A0L1IBY1_PLAFA; tr|A0A024WHA8|A0A024WHA8_PLAFA; tr|A0A024VYW4|A0A024VYW4_PLAFA; tr|A0A024V013|A0A024V013_PLAFA	Glyceraldehyde-3-phosphate dehydrogenase OS=Plasmodium falciparum Santa Lucia OX=478859 GN=PFAG_05725 PE=3 SV=1; Glyceraldehyde-3-phosphate dehydrogenase OS=Plasmodium falciparum (isolate 7G8) OX=57266 GN=PFBG_05698 PE=3 SV=1; Glyceraldehyde-3-phosphate dehydrogenase OS=Plasmodium falciparum NF135/5.C10 OX=1036726 GN=PFNF135_05644 PE=3 SV=1; Glyceraldehyde-3-phosphate dehydrogenase OS=Plasmodium …			0	40.8	FGIVEGLMTTVHASTANQLVVDGPSK				-0.010258	2670.36	891.127	2670.37	891.13	3	7	1.1.1.1741.11	24.4352	5860.98	4468	24.36	0.28	597.357
4	73.39	73.39	89.61	82.79	82.79	tr|W7FMT1|W7FMT1_PLAFA; tr|W7F419|W7F419_PLAF8; tr|W4I9B4|W4I9B4_PLAFA; tr|Q8T6B1|Q8T6B1_PLAFA; tr|Q8IKK7|Q8IKK7_PLAF7; tr|A0A2I0C1J8|A0A2I0C1J8_PLAFO; tr|A0A0L7KDR6|A0A0L7KDR6_PLAFX; tr|A0A0L1IBY1|A0A0L1IBY1_PLAFA; tr|A0A024WHA8|A0A024WHA8_PLAFA; tr|A0A024VYW4|A0A024VYW4_PLAFA; tr|A0A024V013|A0A024V013_PLAFA	Glyceraldehyde-3-phosphate dehydrogenase OS=Plasmodium falciparum Santa Lucia OX=478859 GN=PFAG_05725 PE=3 SV=1; Glyceraldehyde-3-phosphate dehydrogenase OS=Plasmodium falciparum (isolate 7G8) OX=57266 GN=PFBG_05698 PE=3 SV=1; Glyceraldehyde-3-phosphate dehydrogenase OS=Plasmodium falciparum NF135/5.C10 OX=1036726 GN=PFNF135_05644 PE=3 SV=1; Glyceraldehyde-3-phosphate dehydrogenase OS=Plasmodium …			0	24.56	FGIVEGLMTTVHASTANQLVVDGPSK				-0.00861023	2670.36	891.127	2670.37	891.13	3	7	1.1.1.1620.13	22.0054	9766.14	8356.01	21.99	0.1	1028.69
4	73.39	73.39	89.61	82.79	82.79	tr|W7FMT1|W7FMT1_PLAFA; tr|W7F419|W7F419_PLAF8; tr|W4I9B4|W4I9B4_PLAFA; tr|Q8T6B1|Q8T6B1_PLAFA; tr|Q8IKK7|Q8IKK7_PLAF7; tr|A0A2I0C1J8|A0A2I0C1J8_PLAFO; tr|A0A0L7KDR6|A0A0L7KDR6_PLAFX; tr|A0A0L1IBY1|A0A0L1IBY1_PLAFA; tr|A0A024WHA8|A0A024WHA8_PLAFA; tr|A0A024VYW4|A0A024VYW4_PLAFA; tr|A0A024V013|A0A024V013_PLAFA	Glyceraldehyde-3-phosphate dehydrogenase OS=Plasmodium falciparum Santa Lucia OX=478859 GN=PFAG_05725 PE=3 SV=1; Glyceraldehyde-3-phosphate dehydrogenase OS=Plasmodium falciparum (isolate 7G8) OX=57266 GN=PFBG_05698 PE=3 SV=1; Glyceraldehyde-3-phosphate dehydrogenase OS=Plasmodium falciparum NF135/5.C10 OX=1036726 GN=PFNF135_05644 PE=3 SV=1; Glyceraldehyde-3-phosphate dehydrogenase OS=Plasmodium …			0	22.22	FGIVEGLMTTVHASTANQLVVDGPSK				0.00475488	2670.37	891.132	2670.37	891.13	3	7	1.1.1.1665.13	22.9118	7573.27	4417.28	23.1	0.28	596.307
4	73.39	73.39	89.61	82.79	82.79	tr|W7FMT1|W7FMT1_PLAFA; tr|W7F419|W7F419_PLAF8; tr|W4I9B4|W4I9B4_PLAFA; tr|Q8T6B1|Q8T6B1_PLAFA; tr|Q8IKK7|Q8IKK7_PLAF7; tr|A0A2I0C1J8|A0A2I0C1J8_PLAFO; tr|A0A0L7KDR6|A0A0L7KDR6_PLAFX; tr|A0A0L1IBY1|A0A0L1IBY1_PLAFA; tr|A0A024WHA8|A0A024WHA8_PLAFA; tr|A0A024VYW4|A0A024VYW4_PLAFA; tr|A0A024V013|A0A024V013_PLAFA	Glyceraldehyde-3-phosphate dehydrogenase OS=Plasmodium falciparum Santa Lucia OX=478859 GN=PFAG_05725 PE=3 SV=1; Glyceraldehyde-3-phosphate dehydrogenase OS=Plasmodium falciparum (isolate 7G8) OX=57266 GN=PFBG_05698 PE=3 SV=1; Glyceraldehyde-3-phosphate dehydrogenase OS=Plasmodium falciparum NF135/5.C10 OX=1036726 GN=PFNF135_05644 PE=3 SV=1; Glyceraldehyde-3-phosphate dehydrogenase OS=Plasmodium …			0	21.01	FGIVEGLMTTVHASTANQLVVDGPSK				-0.0100595	2670.36	891.127	2670.37	891.13	3	7	1.1.1.1777.12	25.1571	5102.4	3906.03	25.18	0.08	545.86
4	73.39	73.39	89.61	82.79	82.79	tr|W7FMT1|W7FMT1_PLAFA; tr|W7F419|W7F419_PLAF8; tr|W4I9B4|W4I9B4_PLAFA; tr|Q8T6B1|Q8T6B1_PLAFA; tr|Q8IKK7|Q8IKK7_PLAF7; tr|A0A2I0C1J8|A0A2I0C1J8_PLAFO; tr|A0A0L7KDR6|A0A0L7KDR6_PLAFX; tr|A0A0L1IBY1|A0A0L1IBY1_PLAFA; tr|A0A024WHA8|A0A024WHA8_PLAFA; tr|A0A024VYW4|A0A024VYW4_PLAFA; tr|A0A024V013|A0A024V013_PLAFA	Glyceraldehyde-3-phosphate dehydrogenase OS=Plasmodium falciparum Santa Lucia OX=478859 GN=PFAG_05725 PE=3 SV=1; Glyceraldehyde-3-phosphate dehydrogenase OS=Plasmodium falciparum (isolate 7G8) OX=57266 GN=PFBG_05698 PE=3 SV=1; Glyceraldehyde-3-phosphate dehydrogenase OS=Plasmodium falciparum NF135/5.C10 OX=1036726 GN=PFNF135_05644 PE=3 SV=1; Glyceraldehyde-3-phosphate dehydrogenase OS=Plasmodium …			0	20.54	FGIVEGLMTTVHASTANQLVVDGPSK				0.0522179	2670.42	891.148	2670.37	891.13	3	7	1.1.1.2202.13	33.633	1099.53	924.14	33.76	0.28	404.23
4	73.39	73.39	89.61	82.79	82.79	tr|W7FMT1|W7FMT1_PLAFA; tr|W7F419|W7F419_PLAF8; tr|W4I9B4|W4I9B4_PLAFA; tr|Q8T6B1|Q8T6B1_PLAFA; tr|Q8IKK7|Q8IKK7_PLAF7; tr|A0A2I0C1J8|A0A2I0C1J8_PLAFO; tr|A0A0L7KDR6|A0A0L7KDR6_PLAFX; tr|A0A0L1IBY1|A0A0L1IBY1_PLAFA; tr|A0A024WHA8|A0A024WHA8_PLAFA; tr|A0A024VYW4|A0A024VYW4_PLAFA; tr|A0A024V013|A0A024V013_PLAFA	Glyceraldehyde-3-phosphate dehydrogenase OS=Plasmodium falciparum Santa Lucia OX=478859 GN=PFAG_05725 PE=3 SV=1; Glyceraldehyde-3-phosphate dehydrogenase OS=Plasmodium falciparum (isolate 7G8) OX=57266 GN=PFBG_05698 PE=3 SV=1; Glyceraldehyde-3-phosphate dehydrogenase OS=Plasmodium falciparum NF135/5.C10 OX=1036726 GN=PFNF135_05644 PE=3 SV=1; Glyceraldehyde-3-phosphate dehydrogenase OS=Plasmodium …			0	19.43	FGIVEGLMTTVHASTANQLVVDGPSK				0.00165803	2670.37	891.131	2670.37	891.13	3	6	1.1.1.1855.13	26.7273	4337.08	1151.48	26.79	0.08	388.486
4	73.39	73.39	89.61	82.79	82.79	tr|W7FMT1|W7FMT1_PLAFA; tr|W7F419|W7F419_PLAF8; tr|W4I9B4|W4I9B4_PLAFA; tr|Q8T6B1|Q8T6B1_PLAFA; tr|Q8IKK7|Q8IKK7_PLAF7; tr|A0A2I0C1J8|A0A2I0C1J8_PLAFO; tr|A0A0L7KDR6|A0A0L7KDR6_PLAFX; tr|A0A0L1IBY1|A0A0L1IBY1_PLAFA; tr|A0A024WHA8|A0A024WHA8_PLAFA; tr|A0A024VYW4|A0A024VYW4_PLAFA; tr|A0A024V013|A0A024V013_PLAFA	Glyceraldehyde-3-phosphate dehydrogenase OS=Plasmodium falciparum Santa Lucia OX=478859 GN=PFAG_05725 PE=3 SV=1; Glyceraldehyde-3-phosphate dehydrogenase OS=Plasmodium falciparum (isolate 7G8) OX=57266 GN=PFBG_05698 PE=3 SV=1; Glyceraldehyde-3-phosphate dehydrogenase OS=Plasmodium falciparum NF135/5.C10 OX=1036726 GN=PFNF135_05644 PE=3 SV=1; Glyceraldehyde-3-phosphate dehydrogenase OS=Plasmodium …			0	18.12	FGIVEGLMTTVHASTANQLVVDGPSK				-0.0154409	2670.35	668.596	2670.37	668.599	4	6	1.1.1.1558.5	20.7549	11436.9	4012.98	20.61	0.2	320.262
4	73.39	73.39	89.61	82.79	82.79	tr|W7FMT1|W7FMT1_PLAFA; tr|W7F419|W7F419_PLAF8; tr|W4I9B4|W4I9B4_PLAFA; tr|Q8T6B1|Q8T6B1_PLAFA; tr|Q8IKK7|Q8IKK7_PLAF7; tr|A0A2I0C1J8|A0A2I0C1J8_PLAFO; tr|A0A0L7KDR6|A0A0L7KDR6_PLAFX; tr|A0A0L1IBY1|A0A0L1IBY1_PLAFA; tr|A0A024WHA8|A0A024WHA8_PLAFA; tr|A0A024VYW4|A0A024VYW4_PLAFA; tr|A0A024V013|A0A024V013_PLAFA	Glyceraldehyde-3-phosphate dehydrogenase OS=Plasmodium falciparum Santa Lucia OX=478859 GN=PFAG_05725 PE=3 SV=1; Glyceraldehyde-3-phosphate dehydrogenase OS=Plasmodium falciparum (isolate 7G8) OX=57266 GN=PFBG_05698 PE=3 SV=1; Glyceraldehyde-3-phosphate dehydrogenase OS=Plasmodium falciparum NF135/5.C10 OX=1036726 GN=PFNF135_05644 PE=3 SV=1; Glyceraldehyde-3-phosphate dehydrogenase OS=Plasmodium …			0	23.71	FGIVEGLMTTVHASTANQLVVDGPSKGGKDWR			missed K-G@26; missed K-D@29	0.0550306	3369.77	843.449	3369.71	843.436	4	6	1.1.1.2238.11	34.349	973.65	766.22	34.36	0.04	494.496
4	73.39	73.39	89.61	82.79	82.79	tr|W7FMT1|W7FMT1_PLAFA; tr|W7F419|W7F419_PLAF8; tr|W4I9B4|W4I9B4_PLAFA; tr|Q8T6B1|Q8T6B1_PLAFA; tr|Q8IKK7|Q8IKK7_PLAF7; tr|A0A2I0C1J8|A0A2I0C1J8_PLAFO; tr|A0A0L7KDR6|A0A0L7KDR6_PLAFX; tr|A0A0L1IBY1|A0A0L1IBY1_PLAFA; tr|A0A024WHA8|A0A024WHA8_PLAFA; tr|A0A024VYW4|A0A024VYW4_PLAFA; tr|A0A024V013|A0A024V013_PLAFA	Glyceraldehyde-3-phosphate dehydrogenase OS=Plasmodium falciparum Santa Lucia OX=478859 GN=PFAG_05725 PE=3 SV=1; Glyceraldehyde-3-phosphate dehydrogenase OS=Plasmodium falciparum (isolate 7G8) OX=57266 GN=PFBG_05698 PE=3 SV=1; Glyceraldehyde-3-phosphate dehydrogenase OS=Plasmodium falciparum NF135/5.C10 OX=1036726 GN=PFNF135_05644 PE=3 SV=1; Glyceraldehyde-3-phosphate dehydrogenase OS=Plasmodium …			0	16.85	FGIVEGLMTTVHASTANQLVVDGPSKGGKDWR			missed K-G@26; missed K-D@29	0.000111028	3369.71	674.95	3369.71	674.95	5	8	1.1.1.1403.10	17.6627	37984.6	32249.9	17.71	0.14	1794.75
4	73.39	73.39	89.61	82.79	82.79	tr|W7FMT1|W7FMT1_PLAFA; tr|W7F419|W7F419_PLAF8; tr|W4I9B4|W4I9B4_PLAFA; tr|Q8T6B1|Q8T6B1_PLAFA; tr|Q8IKK7|Q8IKK7_PLAF7; tr|A0A2I0C1J8|A0A2I0C1J8_PLAFO; tr|A0A0L7KDR6|A0A0L7KDR6_PLAFX; tr|A0A0L1IBY1|A0A0L1IBY1_PLAFA; tr|A0A024WHA8|A0A024WHA8_PLAFA; tr|A0A024VYW4|A0A024VYW4_PLAFA; tr|A0A024V013|A0A024V013_PLAFA	Glyceraldehyde-3-phosphate dehydrogenase OS=Plasmodium falciparum Santa Lucia OX=478859 GN=PFAG_05725 PE=3 SV=1; Glyceraldehyde-3-phosphate dehydrogenase OS=Plasmodium falciparum (isolate 7G8) OX=57266 GN=PFBG_05698 PE=3 SV=1; Glyceraldehyde-3-phosphate dehydrogenase OS=Plasmodium falciparum NF135/5.C10 OX=1036726 GN=PFNF135_05644 PE=3 SV=1; Glyceraldehyde-3-phosphate dehydrogenase OS=Plasmodium …			0	99	GILGYTEDEVVSQDFVHDNR				-0.00948995	2292.06	1147.04	2292.07	1147.04	2	18	1.1.1.1307.16	15.754	67446.2	27250.3	15.82	0.1	6442.69
4	73.39	73.39	89.61	82.79	82.79	tr|W7FMT1|W7FMT1_PLAFA; tr|W7F419|W7F419_PLAF8; tr|W4I9B4|W4I9B4_PLAFA; tr|Q8T6B1|Q8T6B1_PLAFA; tr|Q8IKK7|Q8IKK7_PLAF7; tr|A0A2I0C1J8|A0A2I0C1J8_PLAFO; tr|A0A0L7KDR6|A0A0L7KDR6_PLAFX; tr|A0A0L1IBY1|A0A0L1IBY1_PLAFA; tr|A0A024WHA8|A0A024WHA8_PLAFA; tr|A0A024VYW4|A0A024VYW4_PLAFA; tr|A0A024V013|A0A024V013_PLAFA	Glyceraldehyde-3-phosphate dehydrogenase OS=Plasmodium falciparum Santa Lucia OX=478859 GN=PFAG_05725 PE=3 SV=1; Glyceraldehyde-3-phosphate dehydrogenase OS=Plasmodium falciparum (isolate 7G8) OX=57266 GN=PFBG_05698 PE=3 SV=1; Glyceraldehyde-3-phosphate dehydrogenase OS=Plasmodium falciparum NF135/5.C10 OX=1036726 GN=PFNF135_05644 PE=3 SV=1; Glyceraldehyde-3-phosphate dehydrogenase OS=Plasmodium …			0	99	GILGYTEDEVVSQDFVHDNR				-0.00846933	2292.06	765.026	2292.07	765.029	3	15	1.1.1.1309.14	15.7922	234793	214219	15.82	0.14	7577.42
4	73.39	73.39	89.61	82.79	82.79	tr|W7FMT1|W7FMT1_PLAFA; tr|W7F419|W7F419_PLAF8; tr|W4I9B4|W4I9B4_PLAFA; tr|Q8T6B1|Q8T6B1_PLAFA; tr|Q8IKK7|Q8IKK7_PLAF7; tr|A0A2I0C1J8|A0A2I0C1J8_PLAFO; tr|A0A0L7KDR6|A0A0L7KDR6_PLAFX; tr|A0A0L1IBY1|A0A0L1IBY1_PLAFA; tr|A0A024WHA8|A0A024WHA8_PLAFA; tr|A0A024VYW4|A0A024VYW4_PLAFA; tr|A0A024V013|A0A024V013_PLAFA	Glyceraldehyde-3-phosphate dehydrogenase OS=Plasmodium falciparum Santa Lucia OX=478859 GN=PFAG_05725 PE=3 SV=1; Glyceraldehyde-3-phosphate dehydrogenase OS=Plasmodium falciparum (isolate 7G8) OX=57266 GN=PFBG_05698 PE=3 SV=1; Glyceraldehyde-3-phosphate dehydrogenase OS=Plasmodium falciparum NF135/5.C10 OX=1036726 GN=PFNF135_05644 PE=3 SV=1; Glyceraldehyde-3-phosphate dehydrogenase OS=Plasmodium …			0	99	GILGYTEDEVVSQDFVHDNR				-0.00948995	2292.06	1147.04	2292.07	1147.04	2	20	1.1.1.1312.16	15.854	67446.2	51830.8	15.82	0.1	11063.2
4	73.39	73.39	89.61	82.79	82.79	tr|W7FMT1|W7FMT1_PLAFA; tr|W7F419|W7F419_PLAF8; tr|W4I9B4|W4I9B4_PLAFA; tr|Q8T6B1|Q8T6B1_PLAFA; tr|Q8IKK7|Q8IKK7_PLAF7; tr|A0A2I0C1J8|A0A2I0C1J8_PLAFO; tr|A0A0L7KDR6|A0A0L7KDR6_PLAFX; tr|A0A0L1IBY1|A0A0L1IBY1_PLAFA; tr|A0A024WHA8|A0A024WHA8_PLAFA; tr|A0A024VYW4|A0A024VYW4_PLAFA; tr|A0A024V013|A0A024V013_PLAFA	Glyceraldehyde-3-phosphate dehydrogenase OS=Plasmodium falciparum Santa Lucia OX=478859 GN=PFAG_05725 PE=3 SV=1; Glyceraldehyde-3-phosphate dehydrogenase OS=Plasmodium falciparum (isolate 7G8) OX=57266 GN=PFBG_05698 PE=3 SV=1; Glyceraldehyde-3-phosphate dehydrogenase OS=Plasmodium falciparum NF135/5.C10 OX=1036726 GN=PFNF135_05644 PE=3 SV=1; Glyceraldehyde-3-phosphate dehydrogenase OS=Plasmodium …			0	99	GILGYTEDEVVSQDFVHDNR				-0.00846933	2292.06	765.026	2292.07	765.029	3	15	1.1.1.1314.15	15.8932	234793	125055	15.82	0.14	4010.02
4	73.39	73.39	89.61	82.79	82.79	tr|W7FMT1|W7FMT1_PLAFA; tr|W7F419|W7F419_PLAF8; tr|W4I9B4|W4I9B4_PLAFA; tr|Q8T6B1|Q8T6B1_PLAFA; tr|Q8IKK7|Q8IKK7_PLAF7; tr|A0A2I0C1J8|A0A2I0C1J8_PLAFO; tr|A0A0L7KDR6|A0A0L7KDR6_PLAFX; tr|A0A0L1IBY1|A0A0L1IBY1_PLAFA; tr|A0A024WHA8|A0A024WHA8_PLAFA; tr|A0A024VYW4|A0A024VYW4_PLAFA; tr|A0A024V013|A0A024V013_PLAFA	Glyceraldehyde-3-phosphate dehydrogenase OS=Plasmodium falciparum Santa Lucia OX=478859 GN=PFAG_05725 PE=3 SV=1; Glyceraldehyde-3-phosphate dehydrogenase OS=Plasmodium falciparum (isolate 7G8) OX=57266 GN=PFBG_05698 PE=3 SV=1; Glyceraldehyde-3-phosphate dehydrogenase OS=Plasmodium falciparum NF135/5.C10 OX=1036726 GN=PFNF135_05644 PE=3 SV=1; Glyceraldehyde-3-phosphate dehydrogenase OS=Plasmodium …			0	99	GILGYTEDEVVSQDFVHDNR				-0.00948995	2292.06	1147.04	2292.07	1147.04	2	15	1.1.1.1318.16	15.9738	67446.2	6386.26	15.82	0.1	2589.55
4	73.39	73.39	89.61	82.79	82.79	tr|W7FMT1|W7FMT1_PLAFA; tr|W7F419|W7F419_PLAF8; tr|W4I9B4|W4I9B4_PLAFA; tr|Q8T6B1|Q8T6B1_PLAFA; tr|Q8IKK7|Q8IKK7_PLAF7; tr|A0A2I0C1J8|A0A2I0C1J8_PLAFO; tr|A0A0L7KDR6|A0A0L7KDR6_PLAFX; tr|A0A0L1IBY1|A0A0L1IBY1_PLAFA; tr|A0A024WHA8|A0A024WHA8_PLAFA; tr|A0A024VYW4|A0A024VYW4_PLAFA; tr|A0A024V013|A0A024V013_PLAFA	Glyceraldehyde-3-phosphate dehydrogenase OS=Plasmodium falciparum Santa Lucia OX=478859 GN=PFAG_05725 PE=3 SV=1; Glyceraldehyde-3-phosphate dehydrogenase OS=Plasmodium falciparum (isolate 7G8) OX=57266 GN=PFBG_05698 PE=3 SV=1; Glyceraldehyde-3-phosphate dehydrogenase OS=Plasmodium falciparum NF135/5.C10 OX=1036726 GN=PFNF135_05644 PE=3 SV=1; Glyceraldehyde-3-phosphate dehydrogenase OS=Plasmodium …			0	99	GILGYTEDEVVSQDFVHDNR				-0.00846933	2292.06	765.026	2292.07	765.029	3	11	1.1.1.1327.12	16.1498	234793	16521.9	15.82	0.14	828.17
4	73.39	73.39	89.61	82.79	82.79	tr|W7FMT1|W7FMT1_PLAFA; tr|W7F419|W7F419_PLAF8; tr|W4I9B4|W4I9B4_PLAFA; tr|Q8T6B1|Q8T6B1_PLAFA; tr|Q8IKK7|Q8IKK7_PLAF7; tr|A0A2I0C1J8|A0A2I0C1J8_PLAFO; tr|A0A0L7KDR6|A0A0L7KDR6_PLAFX; tr|A0A0L1IBY1|A0A0L1IBY1_PLAFA; tr|A0A024WHA8|A0A024WHA8_PLAFA; tr|A0A024VYW4|A0A024VYW4_PLAFA; tr|A0A024V013|A0A024V013_PLAFA	Glyceraldehyde-3-phosphate dehydrogenase OS=Plasmodium falciparum Santa Lucia OX=478859 GN=PFAG_05725 PE=3 SV=1; Glyceraldehyde-3-phosphate dehydrogenase OS=Plasmodium falciparum (isolate 7G8) OX=57266 GN=PFBG_05698 PE=3 SV=1; Glyceraldehyde-3-phosphate dehydrogenase OS=Plasmodium falciparum NF135/5.C10 OX=1036726 GN=PFNF135_05644 PE=3 SV=1; Glyceraldehyde-3-phosphate dehydrogenase OS=Plasmodium …			0	99	GILGYTEDEVVSQDFVHDNR				-0.00846933	2292.06	765.026	2292.07	765.029	3	10	1.1.1.1333.10	16.2673	234793	9956.62	15.82	0.14	701.268
4	73.39	73.39	89.61	82.79	82.79	tr|W7FMT1|W7FMT1_PLAFA; tr|W7F419|W7F419_PLAF8; tr|W4I9B4|W4I9B4_PLAFA; tr|Q8T6B1|Q8T6B1_PLAFA; tr|Q8IKK7|Q8IKK7_PLAF7; tr|A0A2I0C1J8|A0A2I0C1J8_PLAFO; tr|A0A0L7KDR6|A0A0L7KDR6_PLAFX; tr|A0A0L1IBY1|A0A0L1IBY1_PLAFA; tr|A0A024WHA8|A0A024WHA8_PLAFA; tr|A0A024VYW4|A0A024VYW4_PLAFA; tr|A0A024V013|A0A024V013_PLAFA	Glyceraldehyde-3-phosphate dehydrogenase OS=Plasmodium falciparum Santa Lucia OX=478859 GN=PFAG_05725 PE=3 SV=1; Glyceraldehyde-3-phosphate dehydrogenase OS=Plasmodium falciparum (isolate 7G8) OX=57266 GN=PFBG_05698 PE=3 SV=1; Glyceraldehyde-3-phosphate dehydrogenase OS=Plasmodium falciparum NF135/5.C10 OX=1036726 GN=PFNF135_05644 PE=3 SV=1; Glyceraldehyde-3-phosphate dehydrogenase OS=Plasmodium …			0	99	GILGYTEDEVVSQDFVHDNR				0.00983918	2292.08	765.033	2292.07	765.029	3	11	1.1.1.1339.10	16.387	10070.1	9958.67	16.38	0.12	807.278
4	73.39	73.39	89.61	82.79	82.79	tr|W7FMT1|W7FMT1_PLAFA; tr|W7F419|W7F419_PLAF8; tr|W4I9B4|W4I9B4_PLAFA; tr|Q8T6B1|Q8T6B1_PLAFA; tr|Q8IKK7|Q8IKK7_PLAF7; tr|A0A2I0C1J8|A0A2I0C1J8_PLAFO; tr|A0A0L7KDR6|A0A0L7KDR6_PLAFX; tr|A0A0L1IBY1|A0A0L1IBY1_PLAFA; tr|A0A024WHA8|A0A024WHA8_PLAFA; tr|A0A024VYW4|A0A024VYW4_PLAFA; tr|A0A024V013|A0A024V013_PLAFA	Glyceraldehyde-3-phosphate dehydrogenase OS=Plasmodium falciparum Santa Lucia OX=478859 GN=PFAG_05725 PE=3 SV=1; Glyceraldehyde-3-phosphate dehydrogenase OS=Plasmodium falciparum (isolate 7G8) OX=57266 GN=PFBG_05698 PE=3 SV=1; Glyceraldehyde-3-phosphate dehydrogenase OS=Plasmodium falciparum NF135/5.C10 OX=1036726 GN=PFNF135_05644 PE=3 SV=1; Glyceraldehyde-3-phosphate dehydrogenase OS=Plasmodium …			0	99	GILGYTEDEVVSQDFVHDNR				-0.00846933	2292.06	765.026	2292.07	765.029	3	12	1.1.1.1313.10	15.869	234793	173545	15.82	0.14	5080.01
4	73.39	73.39	89.61	82.79	82.79	tr|W7FMT1|W7FMT1_PLAFA; tr|W7F419|W7F419_PLAF8; tr|W4I9B4|W4I9B4_PLAFA; tr|Q8T6B1|Q8T6B1_PLAFA; tr|Q8IKK7|Q8IKK7_PLAF7; tr|A0A2I0C1J8|A0A2I0C1J8_PLAFO; tr|A0A0L7KDR6|A0A0L7KDR6_PLAFX; tr|A0A0L1IBY1|A0A0L1IBY1_PLAFA; tr|A0A024WHA8|A0A024WHA8_PLAFA; tr|A0A024VYW4|A0A024VYW4_PLAFA; tr|A0A024V013|A0A024V013_PLAFA	Glyceraldehyde-3-phosphate dehydrogenase OS=Plasmodium falciparum Santa Lucia OX=478859 GN=PFAG_05725 PE=3 SV=1; Glyceraldehyde-3-phosphate dehydrogenase OS=Plasmodium falciparum (isolate 7G8) OX=57266 GN=PFBG_05698 PE=3 SV=1; Glyceraldehyde-3-phosphate dehydrogenase OS=Plasmodium falciparum NF135/5.C10 OX=1036726 GN=PFNF135_05644 PE=3 SV=1; Glyceraldehyde-3-phosphate dehydrogenase OS=Plasmodium …			0	37.79	GILGYTEDEVVSQDFVHDNR				-0.00839184	2292.06	574.022	2292.07	574.024	4	6	1.1.1.1308.4	15.7638	19896.5	11966	15.8	0.12	462.024
4	73.39	73.39	89.61	82.79	82.79	tr|W7FMT1|W7FMT1_PLAFA; tr|W7F419|W7F419_PLAF8; tr|W4I9B4|W4I9B4_PLAFA; tr|Q8T6B1|Q8T6B1_PLAFA; tr|Q8IKK7|Q8IKK7_PLAF7; tr|A0A2I0C1J8|A0A2I0C1J8_PLAFO; tr|A0A0L7KDR6|A0A0L7KDR6_PLAFX; tr|A0A0L1IBY1|A0A0L1IBY1_PLAFA; tr|A0A024WHA8|A0A024WHA8_PLAFA; tr|A0A024VYW4|A0A024VYW4_PLAFA; tr|A0A024V013|A0A024V013_PLAFA	Glyceraldehyde-3-phosphate dehydrogenase OS=Plasmodium falciparum Santa Lucia OX=478859 GN=PFAG_05725 PE=3 SV=1; Glyceraldehyde-3-phosphate dehydrogenase OS=Plasmodium falciparum (isolate 7G8) OX=57266 GN=PFBG_05698 PE=3 SV=1; Glyceraldehyde-3-phosphate dehydrogenase OS=Plasmodium falciparum NF135/5.C10 OX=1036726 GN=PFNF135_05644 PE=3 SV=1; Glyceraldehyde-3-phosphate dehydrogenase OS=Plasmodium …			0	99	GVAFRVPIGTVSVVDLVCR	Carbamidomethyl(C)@18		cleaved T-G@N-term; missed R-V@5	-0.00341957	2043.13	682.049	2043.13	682.051	3	18	1.1.1.1513.8	19.8598	110165	41940.8	19.93	0.12	1310.29
4	73.39	73.39	89.61	82.79	82.79	tr|W7FMT1|W7FMT1_PLAFA; tr|W7F419|W7F419_PLAF8; tr|W4I9B4|W4I9B4_PLAFA; tr|Q8T6B1|Q8T6B1_PLAFA; tr|Q8IKK7|Q8IKK7_PLAF7; tr|A0A2I0C1J8|A0A2I0C1J8_PLAFO; tr|A0A0L7KDR6|A0A0L7KDR6_PLAFX; tr|A0A0L1IBY1|A0A0L1IBY1_PLAFA; tr|A0A024WHA8|A0A024WHA8_PLAFA; tr|A0A024VYW4|A0A024VYW4_PLAFA; tr|A0A024V013|A0A024V013_PLAFA	Glyceraldehyde-3-phosphate dehydrogenase OS=Plasmodium falciparum Santa Lucia OX=478859 GN=PFAG_05725 PE=3 SV=1; Glyceraldehyde-3-phosphate dehydrogenase OS=Plasmodium falciparum (isolate 7G8) OX=57266 GN=PFBG_05698 PE=3 SV=1; Glyceraldehyde-3-phosphate dehydrogenase OS=Plasmodium falciparum NF135/5.C10 OX=1036726 GN=PFNF135_05644 PE=3 SV=1; Glyceraldehyde-3-phosphate dehydrogenase OS=Plasmodium …			0	99	GVAFRVPIGTVSVVDLVCR	Carbamidomethyl(C)@18		cleaved T-G@N-term; missed R-V@5	-0.00122431	2043.13	1022.57	2043.13	1022.57	2	26	1.1.1.1514.15	19.8858	23818.5	16958.6	19.91	0.08	3848.13
4	73.39	73.39	89.61	82.79	82.79	tr|W7FMT1|W7FMT1_PLAFA; tr|W7F419|W7F419_PLAF8; tr|W4I9B4|W4I9B4_PLAFA; tr|Q8T6B1|Q8T6B1_PLAFA; tr|Q8IKK7|Q8IKK7_PLAF7; tr|A0A2I0C1J8|A0A2I0C1J8_PLAFO; tr|A0A0L7KDR6|A0A0L7KDR6_PLAFX; tr|A0A0L1IBY1|A0A0L1IBY1_PLAFA; tr|A0A024WHA8|A0A024WHA8_PLAFA; tr|A0A024VYW4|A0A024VYW4_PLAFA; tr|A0A024V013|A0A024V013_PLAFA	Glyceraldehyde-3-phosphate dehydrogenase OS=Plasmodium falciparum Santa Lucia OX=478859 GN=PFAG_05725 PE=3 SV=1; Glyceraldehyde-3-phosphate dehydrogenase OS=Plasmodium falciparum (isolate 7G8) OX=57266 GN=PFBG_05698 PE=3 SV=1; Glyceraldehyde-3-phosphate dehydrogenase OS=Plasmodium falciparum NF135/5.C10 OX=1036726 GN=PFNF135_05644 PE=3 SV=1; Glyceraldehyde-3-phosphate dehydrogenase OS=Plasmodium …			0	99	GVAFRVPIGTVSVVDLVCR	Carbamidomethyl(C)@18		cleaved T-G@N-term; missed R-V@5	-0.00341957	2043.13	682.049	2043.13	682.051	3	20	1.1.1.1518.7	19.9596	110165	89582.8	19.93	0.12	2541.77
4	73.39	73.39	89.61	82.79	82.79	tr|W7FMT1|W7FMT1_PLAFA; tr|W7F419|W7F419_PLAF8; tr|W4I9B4|W4I9B4_PLAFA; tr|Q8T6B1|Q8T6B1_PLAFA; tr|Q8IKK7|Q8IKK7_PLAF7; tr|A0A2I0C1J8|A0A2I0C1J8_PLAFO; tr|A0A0L7KDR6|A0A0L7KDR6_PLAFX; tr|A0A0L1IBY1|A0A0L1IBY1_PLAFA; tr|A0A024WHA8|A0A024WHA8_PLAFA; tr|A0A024VYW4|A0A024VYW4_PLAFA; tr|A0A024V013|A0A024V013_PLAFA	Glyceraldehyde-3-phosphate dehydrogenase OS=Plasmodium falciparum Santa Lucia OX=478859 GN=PFAG_05725 PE=3 SV=1; Glyceraldehyde-3-phosphate dehydrogenase OS=Plasmodium falciparum (isolate 7G8) OX=57266 GN=PFBG_05698 PE=3 SV=1; Glyceraldehyde-3-phosphate dehydrogenase OS=Plasmodium falciparum NF135/5.C10 OX=1036726 GN=PFNF135_05644 PE=3 SV=1; Glyceraldehyde-3-phosphate dehydrogenase OS=Plasmodium …			0	99	GVAFRVPIGTVSVVDLVCR	Carbamidomethyl(C)@18		cleaved T-G@N-term; missed R-V@5	-0.00122431	2043.13	1022.57	2043.13	1022.57	2	24	1.1.1.1519.15	19.9861	23818.5	7541.77	19.91	0.08	2060.2
4	73.39	73.39	89.61	82.79	82.79	tr|W7FMT1|W7FMT1_PLAFA; tr|W7F419|W7F419_PLAF8; tr|W4I9B4|W4I9B4_PLAFA; tr|Q8T6B1|Q8T6B1_PLAFA; tr|Q8IKK7|Q8IKK7_PLAF7; tr|A0A2I0C1J8|A0A2I0C1J8_PLAFO; tr|A0A0L7KDR6|A0A0L7KDR6_PLAFX; tr|A0A0L1IBY1|A0A0L1IBY1_PLAFA; tr|A0A024WHA8|A0A024WHA8_PLAFA; tr|A0A024VYW4|A0A024VYW4_PLAFA; tr|A0A024V013|A0A024V013_PLAFA	Glyceraldehyde-3-phosphate dehydrogenase OS=Plasmodium falciparum Santa Lucia OX=478859 GN=PFAG_05725 PE=3 SV=1; Glyceraldehyde-3-phosphate dehydrogenase OS=Plasmodium falciparum (isolate 7G8) OX=57266 GN=PFBG_05698 PE=3 SV=1; Glyceraldehyde-3-phosphate dehydrogenase OS=Plasmodium falciparum NF135/5.C10 OX=1036726 GN=PFNF135_05644 PE=3 SV=1; Glyceraldehyde-3-phosphate dehydrogenase OS=Plasmodium …			0	94.85	GVAFRVPIGTVSVVDLVCR	Carbamidomethyl(C)@18		cleaved T-G@N-term; missed R-V@5	-0.00306212	2043.13	682.05	2043.13	682.051	3	8	1.1.1.1531.7	20.2181	7864.05	6219.84	20.25	0.12	297.17
4	73.39	73.39	89.61	82.79	82.79	tr|W7FMT1|W7FMT1_PLAFA; tr|W7F419|W7F419_PLAF8; tr|W4I9B4|W4I9B4_PLAFA; tr|Q8T6B1|Q8T6B1_PLAFA; tr|Q8IKK7|Q8IKK7_PLAF7; tr|A0A2I0C1J8|A0A2I0C1J8_PLAFO; tr|A0A0L7KDR6|A0A0L7KDR6_PLAFX; tr|A0A0L1IBY1|A0A0L1IBY1_PLAFA; tr|A0A024WHA8|A0A024WHA8_PLAFA; tr|A0A024VYW4|A0A024VYW4_PLAFA; tr|A0A024V013|A0A024V013_PLAFA	Glyceraldehyde-3-phosphate dehydrogenase OS=Plasmodium falciparum Santa Lucia OX=478859 GN=PFAG_05725 PE=3 SV=1; Glyceraldehyde-3-phosphate dehydrogenase OS=Plasmodium falciparum (isolate 7G8) OX=57266 GN=PFBG_05698 PE=3 SV=1; Glyceraldehyde-3-phosphate dehydrogenase OS=Plasmodium falciparum NF135/5.C10 OX=1036726 GN=PFNF135_05644 PE=3 SV=1; Glyceraldehyde-3-phosphate dehydrogenase OS=Plasmodium …			0	94.72	GVAFRVPIGTVSVVDLVCR	Carbamidomethyl(C)@18		cleaved T-G@N-term; missed R-V@5	-0.0129488	2043.12	682.046	2043.13	682.051	3	8	1.1.1.1550.6	20.5959	5201.35	4618.03	20.65	0.14	337.055
4	73.39	73.39	89.61	82.79	82.79	tr|W7FMT1|W7FMT1_PLAFA; tr|W7F419|W7F419_PLAF8; tr|W4I9B4|W4I9B4_PLAFA; tr|Q8T6B1|Q8T6B1_PLAFA; tr|Q8IKK7|Q8IKK7_PLAF7; tr|A0A2I0C1J8|A0A2I0C1J8_PLAFO; tr|A0A0L7KDR6|A0A0L7KDR6_PLAFX; tr|A0A0L1IBY1|A0A0L1IBY1_PLAFA; tr|A0A024WHA8|A0A024WHA8_PLAFA; tr|A0A024VYW4|A0A024VYW4_PLAFA; tr|A0A024V013|A0A024V013_PLAFA	Glyceraldehyde-3-phosphate dehydrogenase OS=Plasmodium falciparum Santa Lucia OX=478859 GN=PFAG_05725 PE=3 SV=1; Glyceraldehyde-3-phosphate dehydrogenase OS=Plasmodium falciparum (isolate 7G8) OX=57266 GN=PFBG_05698 PE=3 SV=1; Glyceraldehyde-3-phosphate dehydrogenase OS=Plasmodium falciparum NF135/5.C10 OX=1036726 GN=PFNF135_05644 PE=3 SV=1; Glyceraldehyde-3-phosphate dehydrogenase OS=Plasmodium …			0	93.85	GVAFRVPIGTVSVVDLVCR	Carbamidomethyl(C)@18		cleaved T-G@N-term; missed R-V@5	-0.0072731	2043.12	682.048	2043.13	682.051	3	8	1.1.1.1539.7	20.377	5235.24	4599	20.37	0.1	361.196
4	73.39	73.39	89.61	82.79	82.79	tr|W7FMT1|W7FMT1_PLAFA; tr|W7F419|W7F419_PLAF8; tr|W4I9B4|W4I9B4_PLAFA; tr|Q8T6B1|Q8T6B1_PLAFA; tr|Q8IKK7|Q8IKK7_PLAF7; tr|A0A2I0C1J8|A0A2I0C1J8_PLAFO; tr|A0A0L7KDR6|A0A0L7KDR6_PLAFX; tr|A0A0L1IBY1|A0A0L1IBY1_PLAFA; tr|A0A024WHA8|A0A024WHA8_PLAFA; tr|A0A024VYW4|A0A024VYW4_PLAFA; tr|A0A024V013|A0A024V013_PLAFA	Glyceraldehyde-3-phosphate dehydrogenase OS=Plasmodium falciparum Santa Lucia OX=478859 GN=PFAG_05725 PE=3 SV=1; Glyceraldehyde-3-phosphate dehydrogenase OS=Plasmodium falciparum (isolate 7G8) OX=57266 GN=PFBG_05698 PE=3 SV=1; Glyceraldehyde-3-phosphate dehydrogenase OS=Plasmodium falciparum NF135/5.C10 OX=1036726 GN=PFNF135_05644 PE=3 SV=1; Glyceraldehyde-3-phosphate dehydrogenase OS=Plasmodium …			0	98.52	HASTANQLVVDGPSK			cleaved V-H@N-term	-0.00676211	1522.77	508.596	1522.77	508.599	3	8	1.1.1.862.5	6.87558	500.32	184.99	6.93	0.12	390.416
4	73.39	73.39	89.61	82.79	82.79	tr|W7FMT1|W7FMT1_PLAFA; tr|W7F419|W7F419_PLAF8; tr|W4I9B4|W4I9B4_PLAFA; tr|Q8T6B1|Q8T6B1_PLAFA; tr|Q8IKK7|Q8IKK7_PLAF7; tr|A0A2I0C1J8|A0A2I0C1J8_PLAFO; tr|A0A0L7KDR6|A0A0L7KDR6_PLAFX; tr|A0A0L1IBY1|A0A0L1IBY1_PLAFA; tr|A0A024WHA8|A0A024WHA8_PLAFA; tr|A0A024VYW4|A0A024VYW4_PLAFA; tr|A0A024V013|A0A024V013_PLAFA	Glyceraldehyde-3-phosphate dehydrogenase OS=Plasmodium falciparum Santa Lucia OX=478859 GN=PFAG_05725 PE=3 SV=1; Glyceraldehyde-3-phosphate dehydrogenase OS=Plasmodium falciparum (isolate 7G8) OX=57266 GN=PFBG_05698 PE=3 SV=1; Glyceraldehyde-3-phosphate dehydrogenase OS=Plasmodium falciparum NF135/5.C10 OX=1036726 GN=PFNF135_05644 PE=3 SV=1; Glyceraldehyde-3-phosphate dehydrogenase OS=Plasmodium …			0	99	IVSNASCTTNCLAPLAK	Methyl(I)@1; Carbamidomethyl(C)@7; Carbamidomethyl(C)@11	Methyl(I)@147	cleaved L-I@N-term	0.00831796	1832.92	917.468	1832.91	917.464	2	17	1.1.1.1087.16	11.3547	138300	97725.4	11.32	0.08	5786.34
4	73.39	73.39	89.61	82.79	82.79	tr|W7FMT1|W7FMT1_PLAFA; tr|W7F419|W7F419_PLAF8; tr|W4I9B4|W4I9B4_PLAFA; tr|Q8T6B1|Q8T6B1_PLAFA; tr|Q8IKK7|Q8IKK7_PLAF7; tr|A0A2I0C1J8|A0A2I0C1J8_PLAFO; tr|A0A0L7KDR6|A0A0L7KDR6_PLAFX; tr|A0A0L1IBY1|A0A0L1IBY1_PLAFA; tr|A0A024WHA8|A0A024WHA8_PLAFA; tr|A0A024VYW4|A0A024VYW4_PLAFA; tr|A0A024V013|A0A024V013_PLAFA	Glyceraldehyde-3-phosphate dehydrogenase OS=Plasmodium falciparum Santa Lucia OX=478859 GN=PFAG_05725 PE=3 SV=1; Glyceraldehyde-3-phosphate dehydrogenase OS=Plasmodium falciparum (isolate 7G8) OX=57266 GN=PFBG_05698 PE=3 SV=1; Glyceraldehyde-3-phosphate dehydrogenase OS=Plasmodium falciparum NF135/5.C10 OX=1036726 GN=PFNF135_05644 PE=3 SV=1; Glyceraldehyde-3-phosphate dehydrogenase OS=Plasmodium …			0	98.35	IVSNASCTTNCLAPLAK	Methyl(I)@1; Carbamidomethyl(C)@7; Carbamidomethyl(C)@11	Methyl(I)@147	cleaved L-I@N-term	0.00831796	1832.92	917.468	1832.91	917.464	2	11	1.1.1.1092.15	11.4545	138300	17582.6	11.32	0.08	1186.93
4	73.39	73.39	89.61	82.79	82.79	tr|W7FMT1|W7FMT1_PLAFA; tr|W7F419|W7F419_PLAF8; tr|W4I9B4|W4I9B4_PLAFA; tr|Q8T6B1|Q8T6B1_PLAFA; tr|Q8IKK7|Q8IKK7_PLAF7; tr|A0A2I0C1J8|A0A2I0C1J8_PLAFO; tr|A0A0L7KDR6|A0A0L7KDR6_PLAFX; tr|A0A0L1IBY1|A0A0L1IBY1_PLAFA; tr|A0A024WHA8|A0A024WHA8_PLAFA; tr|A0A024VYW4|A0A024VYW4_PLAFA; tr|A0A024V013|A0A024V013_PLAFA	Glyceraldehyde-3-phosphate dehydrogenase OS=Plasmodium falciparum Santa Lucia OX=478859 GN=PFAG_05725 PE=3 SV=1; Glyceraldehyde-3-phosphate dehydrogenase OS=Plasmodium falciparum (isolate 7G8) OX=57266 GN=PFBG_05698 PE=3 SV=1; Glyceraldehyde-3-phosphate dehydrogenase OS=Plasmodium falciparum NF135/5.C10 OX=1036726 GN=PFNF135_05644 PE=3 SV=1; Glyceraldehyde-3-phosphate dehydrogenase OS=Plasmodium …			0	80.66	IVSNASCTTNCLAPLAK	Methyl(N)@4; Carbamidomethyl(C)@7; Carbamidomethyl(C)@11	Methyl(N)@150	cleaved L-I@N-term	0.00479698	1832.92	611.98	1832.91	611.978	3	10	1.1.1.1084.9	11.2884	60866.1	52747.2	11.32	0.1	684.374
4	73.39	73.39	89.61	82.79	82.79	tr|W7FMT1|W7FMT1_PLAFA; tr|W7F419|W7F419_PLAF8; tr|W4I9B4|W4I9B4_PLAFA; tr|Q8T6B1|Q8T6B1_PLAFA; tr|Q8IKK7|Q8IKK7_PLAF7; tr|A0A2I0C1J8|A0A2I0C1J8_PLAFO; tr|A0A0L7KDR6|A0A0L7KDR6_PLAFX; tr|A0A0L1IBY1|A0A0L1IBY1_PLAFA; tr|A0A024WHA8|A0A024WHA8_PLAFA; tr|A0A024VYW4|A0A024VYW4_PLAFA; tr|A0A024V013|A0A024V013_PLAFA	Glyceraldehyde-3-phosphate dehydrogenase OS=Plasmodium falciparum Santa Lucia OX=478859 GN=PFAG_05725 PE=3 SV=1; Glyceraldehyde-3-phosphate dehydrogenase OS=Plasmodium falciparum (isolate 7G8) OX=57266 GN=PFBG_05698 PE=3 SV=1; Glyceraldehyde-3-phosphate dehydrogenase OS=Plasmodium falciparum NF135/5.C10 OX=1036726 GN=PFNF135_05644 PE=3 SV=1; Glyceraldehyde-3-phosphate dehydrogenase OS=Plasmodium …			0	51	IVSNASCTTNCLAPLAK	Methyl(I)@1; Carbamidomethyl(C)@7; Carbamidomethyl(C)@11	Methyl(I)@147	cleaved L-I@N-term	0.00479698	1832.92	611.98	1832.91	611.978	3	10	1.1.1.1084.9	11.2884	60866.1	52747.2	11.32	0.1	684.374
4	73.39	73.39	89.61	82.79	82.79	tr|W7FMT1|W7FMT1_PLAFA; tr|W7F419|W7F419_PLAF8; tr|W4I9B4|W4I9B4_PLAFA; tr|Q8T6B1|Q8T6B1_PLAFA; tr|Q8IKK7|Q8IKK7_PLAF7; tr|A0A2I0C1J8|A0A2I0C1J8_PLAFO; tr|A0A0L7KDR6|A0A0L7KDR6_PLAFX; tr|A0A0L1IBY1|A0A0L1IBY1_PLAFA; tr|A0A024WHA8|A0A024WHA8_PLAFA; tr|A0A024VYW4|A0A024VYW4_PLAFA; tr|A0A024V013|A0A024V013_PLAFA	Glyceraldehyde-3-phosphate dehydrogenase OS=Plasmodium falciparum Santa Lucia OX=478859 GN=PFAG_05725 PE=3 SV=1; Glyceraldehyde-3-phosphate dehydrogenase OS=Plasmodium falciparum (isolate 7G8) OX=57266 GN=PFBG_05698 PE=3 SV=1; Glyceraldehyde-3-phosphate dehydrogenase OS=Plasmodium falciparum NF135/5.C10 OX=1036726 GN=PFNF135_05644 PE=3 SV=1; Glyceraldehyde-3-phosphate dehydrogenase OS=Plasmodium …			0	51	IVSNASCTTNCLAPLAK	Methyl(S)@6; Carbamidomethyl(C)@7; Carbamidomethyl(C)@11	Methyl(S)@152	cleaved L-I@N-term	0.00479698	1832.92	611.98	1832.91	611.978	3	10	1.1.1.1084.9	11.2884	60866.1	52747.2	11.32	0.1	684.374
4	73.39	73.39	89.61	82.79	82.79	tr|W7FMT1|W7FMT1_PLAFA; tr|W7F419|W7F419_PLAF8; tr|W4I9B4|W4I9B4_PLAFA; tr|Q8T6B1|Q8T6B1_PLAFA; tr|Q8IKK7|Q8IKK7_PLAF7; tr|A0A2I0C1J8|A0A2I0C1J8_PLAFO; tr|A0A0L7KDR6|A0A0L7KDR6_PLAFX; tr|A0A0L1IBY1|A0A0L1IBY1_PLAFA; tr|A0A024WHA8|A0A024WHA8_PLAFA; tr|A0A024VYW4|A0A024VYW4_PLAFA; tr|A0A024V013|A0A024V013_PLAFA	Glyceraldehyde-3-phosphate dehydrogenase OS=Plasmodium falciparum Santa Lucia OX=478859 GN=PFAG_05725 PE=3 SV=1; Glyceraldehyde-3-phosphate dehydrogenase OS=Plasmodium falciparum (isolate 7G8) OX=57266 GN=PFBG_05698 PE=3 SV=1; Glyceraldehyde-3-phosphate dehydrogenase OS=Plasmodium falciparum NF135/5.C10 OX=1036726 GN=PFNF135_05644 PE=3 SV=1; Glyceraldehyde-3-phosphate dehydrogenase OS=Plasmodium …			0	18.79	IVSNASCTTNCLAPLAK	Methyl(N)@4; Carbamidomethyl(C)@7; Carbamidomethyl(C)@11	Methyl(N)@150	cleaved L-I@N-term	0.00831796	1832.92	917.468	1832.91	917.464	2	10	1.1.1.1092.15	11.4545	138300	17582.6	11.32	0.08	1186.93
4	73.39	73.39	89.61	82.79	82.79	tr|W7FMT1|W7FMT1_PLAFA; tr|W7F419|W7F419_PLAF8; tr|W4I9B4|W4I9B4_PLAFA; tr|Q8T6B1|Q8T6B1_PLAFA; tr|Q8IKK7|Q8IKK7_PLAF7; tr|A0A2I0C1J8|A0A2I0C1J8_PLAFO; tr|A0A0L7KDR6|A0A0L7KDR6_PLAFX; tr|A0A0L1IBY1|A0A0L1IBY1_PLAFA; tr|A0A024WHA8|A0A024WHA8_PLAFA; tr|A0A024VYW4|A0A024VYW4_PLAFA; tr|A0A024V013|A0A024V013_PLAFA	Glyceraldehyde-3-phosphate dehydrogenase OS=Plasmodium falciparum Santa Lucia OX=478859 GN=PFAG_05725 PE=3 SV=1; Glyceraldehyde-3-phosphate dehydrogenase OS=Plasmodium falciparum (isolate 7G8) OX=57266 GN=PFBG_05698 PE=3 SV=1; Glyceraldehyde-3-phosphate dehydrogenase OS=Plasmodium falciparum NF135/5.C10 OX=1036726 GN=PFNF135_05644 PE=3 SV=1; Glyceraldehyde-3-phosphate dehydrogenase OS=Plasmodium …			0	15.32	IVSNASCTTNCLAPLAK	Methyl(S)@3; Carbamidomethyl(C)@7; Carbamidomethyl(C)@11	Methyl(S)@149	cleaved L-I@N-term	0.00831796	1832.92	917.468	1832.91	917.464	2	16	1.1.1.1087.16	11.3547	138300	97725.4	11.32	0.08	5786.34
4	73.39	73.39	89.61	82.79	82.79	tr|W7FMT1|W7FMT1_PLAFA; tr|W7F419|W7F419_PLAF8; tr|W4I9B4|W4I9B4_PLAFA; tr|Q8T6B1|Q8T6B1_PLAFA; tr|Q8IKK7|Q8IKK7_PLAF7; tr|A0A2I0C1J8|A0A2I0C1J8_PLAFO; tr|A0A0L7KDR6|A0A0L7KDR6_PLAFX; tr|A0A0L1IBY1|A0A0L1IBY1_PLAFA; tr|A0A024WHA8|A0A024WHA8_PLAFA; tr|A0A024VYW4|A0A024VYW4_PLAFA; tr|A0A024V013|A0A024V013_PLAFA	Glyceraldehyde-3-phosphate dehydrogenase OS=Plasmodium falciparum Santa Lucia OX=478859 GN=PFAG_05725 PE=3 SV=1; Glyceraldehyde-3-phosphate dehydrogenase OS=Plasmodium falciparum (isolate 7G8) OX=57266 GN=PFBG_05698 PE=3 SV=1; Glyceraldehyde-3-phosphate dehydrogenase OS=Plasmodium falciparum NF135/5.C10 OX=1036726 GN=PFNF135_05644 PE=3 SV=1; Glyceraldehyde-3-phosphate dehydrogenase OS=Plasmodium …			0	95.15	KDIEVVAINDPFMDLNHLCYLLK	Carbamidomethyl(C)@19		missed K-D@1	0.0118487	2759.41	920.812	2759.4	920.808	3	9	1.1.1.1661.14	22.8318	20099.6	11851.3	22.76	0.12	1192.43
4	73.39	73.39	89.61	82.79	82.79	tr|W7FMT1|W7FMT1_PLAFA; tr|W7F419|W7F419_PLAF8; tr|W4I9B4|W4I9B4_PLAFA; tr|Q8T6B1|Q8T6B1_PLAFA; tr|Q8IKK7|Q8IKK7_PLAF7; tr|A0A2I0C1J8|A0A2I0C1J8_PLAFO; tr|A0A0L7KDR6|A0A0L7KDR6_PLAFX; tr|A0A0L1IBY1|A0A0L1IBY1_PLAFA; tr|A0A024WHA8|A0A024WHA8_PLAFA; tr|A0A024VYW4|A0A024VYW4_PLAFA; tr|A0A024V013|A0A024V013_PLAFA	Glyceraldehyde-3-phosphate dehydrogenase OS=Plasmodium falciparum Santa Lucia OX=478859 GN=PFAG_05725 PE=3 SV=1; Glyceraldehyde-3-phosphate dehydrogenase OS=Plasmodium falciparum (isolate 7G8) OX=57266 GN=PFBG_05698 PE=3 SV=1; Glyceraldehyde-3-phosphate dehydrogenase OS=Plasmodium falciparum NF135/5.C10 OX=1036726 GN=PFNF135_05644 PE=3 SV=1; Glyceraldehyde-3-phosphate dehydrogenase OS=Plasmodium …			0	90.24	KDIEVVAINDPFMDLNHLCYLLK	Carbamidomethyl(C)@19		missed K-D@1	0.0139784	2759.42	690.861	2759.4	690.858	4	8	1.1.1.1661.10	22.8285	44444.1	31280	22.78	0.1	567.968
4	73.39	73.39	89.61	82.79	82.79	tr|W7FMT1|W7FMT1_PLAFA; tr|W7F419|W7F419_PLAF8; tr|W4I9B4|W4I9B4_PLAFA; tr|Q8T6B1|Q8T6B1_PLAFA; tr|Q8IKK7|Q8IKK7_PLAF7; tr|A0A2I0C1J8|A0A2I0C1J8_PLAFO; tr|A0A0L7KDR6|A0A0L7KDR6_PLAFX; tr|A0A0L1IBY1|A0A0L1IBY1_PLAFA; tr|A0A024WHA8|A0A024WHA8_PLAFA; tr|A0A024VYW4|A0A024VYW4_PLAFA; tr|A0A024V013|A0A024V013_PLAFA	Glyceraldehyde-3-phosphate dehydrogenase OS=Plasmodium falciparum Santa Lucia OX=478859 GN=PFAG_05725 PE=3 SV=1; Glyceraldehyde-3-phosphate dehydrogenase OS=Plasmodium falciparum (isolate 7G8) OX=57266 GN=PFBG_05698 PE=3 SV=1; Glyceraldehyde-3-phosphate dehydrogenase OS=Plasmodium falciparum NF135/5.C10 OX=1036726 GN=PFNF135_05644 PE=3 SV=1; Glyceraldehyde-3-phosphate dehydrogenase OS=Plasmodium …			0	99	KVIMSAPPKDDTPIYVMGINHHQYDTK			missed K-V@1; missed K-D@9	-0.00314301	3097.53	1033.52	3097.54	1033.52	3	20	1.1.1.1056.15	10.7317	89909.9	35362.6	10.8	0.16	4757.11
4	73.39	73.39	89.61	82.79	82.79	tr|W7FMT1|W7FMT1_PLAFA; tr|W7F419|W7F419_PLAF8; tr|W4I9B4|W4I9B4_PLAFA; tr|Q8T6B1|Q8T6B1_PLAFA; tr|Q8IKK7|Q8IKK7_PLAF7; tr|A0A2I0C1J8|A0A2I0C1J8_PLAFO; tr|A0A0L7KDR6|A0A0L7KDR6_PLAFX; tr|A0A0L1IBY1|A0A0L1IBY1_PLAFA; tr|A0A024WHA8|A0A024WHA8_PLAFA; tr|A0A024VYW4|A0A024VYW4_PLAFA; tr|A0A024V013|A0A024V013_PLAFA	Glyceraldehyde-3-phosphate dehydrogenase OS=Plasmodium falciparum Santa Lucia OX=478859 GN=PFAG_05725 PE=3 SV=1; Glyceraldehyde-3-phosphate dehydrogenase OS=Plasmodium falciparum (isolate 7G8) OX=57266 GN=PFBG_05698 PE=3 SV=1; Glyceraldehyde-3-phosphate dehydrogenase OS=Plasmodium falciparum NF135/5.C10 OX=1036726 GN=PFNF135_05644 PE=3 SV=1; Glyceraldehyde-3-phosphate dehydrogenase OS=Plasmodium …			0	99	KVIMSAPPKDDTPIYVMGINHHQYDTK			missed K-V@1; missed K-D@9	-0.00745177	3097.53	620.513	3097.54	620.515	5	18	1.1.1.1060.7	10.8056	503646	501075	10.8	0.18	3944.7
4	73.39	73.39	89.61	82.79	82.79	tr|W7FMT1|W7FMT1_PLAFA; tr|W7F419|W7F419_PLAF8; tr|W4I9B4|W4I9B4_PLAFA; tr|Q8T6B1|Q8T6B1_PLAFA; tr|Q8IKK7|Q8IKK7_PLAF7; tr|A0A2I0C1J8|A0A2I0C1J8_PLAFO; tr|A0A0L7KDR6|A0A0L7KDR6_PLAFX; tr|A0A0L1IBY1|A0A0L1IBY1_PLAFA; tr|A0A024WHA8|A0A024WHA8_PLAFA; tr|A0A024VYW4|A0A024VYW4_PLAFA; tr|A0A024V013|A0A024V013_PLAFA	Glyceraldehyde-3-phosphate dehydrogenase OS=Plasmodium falciparum Santa Lucia OX=478859 GN=PFAG_05725 PE=3 SV=1; Glyceraldehyde-3-phosphate dehydrogenase OS=Plasmodium falciparum (isolate 7G8) OX=57266 GN=PFBG_05698 PE=3 SV=1; Glyceraldehyde-3-phosphate dehydrogenase OS=Plasmodium falciparum NF135/5.C10 OX=1036726 GN=PFNF135_05644 PE=3 SV=1; Glyceraldehyde-3-phosphate dehydrogenase OS=Plasmodium …			0	99	KVIMSAPPKDDTPIYVMGINHHQYDTK			missed K-V@1; missed K-D@9	-0.00830253	3097.53	775.389	3097.54	775.391	4	19	1.1.1.1060.13	10.8106	294150	292095	10.8	0.16	6191.99
4	73.39	73.39	89.61	82.79	82.79	tr|W7FMT1|W7FMT1_PLAFA; tr|W7F419|W7F419_PLAF8; tr|W4I9B4|W4I9B4_PLAFA; tr|Q8T6B1|Q8T6B1_PLAFA; tr|Q8IKK7|Q8IKK7_PLAF7; tr|A0A2I0C1J8|A0A2I0C1J8_PLAFO; tr|A0A0L7KDR6|A0A0L7KDR6_PLAFX; tr|A0A0L1IBY1|A0A0L1IBY1_PLAFA; tr|A0A024WHA8|A0A024WHA8_PLAFA; tr|A0A024VYW4|A0A024VYW4_PLAFA; tr|A0A024V013|A0A024V013_PLAFA	Glyceraldehyde-3-phosphate dehydrogenase OS=Plasmodium falciparum Santa Lucia OX=478859 GN=PFAG_05725 PE=3 SV=1; Glyceraldehyde-3-phosphate dehydrogenase OS=Plasmodium falciparum (isolate 7G8) OX=57266 GN=PFBG_05698 PE=3 SV=1; Glyceraldehyde-3-phosphate dehydrogenase OS=Plasmodium falciparum NF135/5.C10 OX=1036726 GN=PFNF135_05644 PE=3 SV=1; Glyceraldehyde-3-phosphate dehydrogenase OS=Plasmodium …			0	99	KVIMSAPPKDDTPIYVMGINHHQYDTK			missed K-V@1; missed K-D@9	-0.00314301	3097.53	1033.52	3097.54	1033.52	3	19	1.1.1.1061.15	10.8321	89909.9	79217.9	10.8	0.16	10628.6
4	73.39	73.39	89.61	82.79	82.79	tr|W7FMT1|W7FMT1_PLAFA; tr|W7F419|W7F419_PLAF8; tr|W4I9B4|W4I9B4_PLAFA; tr|Q8T6B1|Q8T6B1_PLAFA; tr|Q8IKK7|Q8IKK7_PLAF7; tr|A0A2I0C1J8|A0A2I0C1J8_PLAFO; tr|A0A0L7KDR6|A0A0L7KDR6_PLAFX; tr|A0A0L1IBY1|A0A0L1IBY1_PLAFA; tr|A0A024WHA8|A0A024WHA8_PLAFA; tr|A0A024VYW4|A0A024VYW4_PLAFA; tr|A0A024V013|A0A024V013_PLAFA	Glyceraldehyde-3-phosphate dehydrogenase OS=Plasmodium falciparum Santa Lucia OX=478859 GN=PFAG_05725 PE=3 SV=1; Glyceraldehyde-3-phosphate dehydrogenase OS=Plasmodium falciparum (isolate 7G8) OX=57266 GN=PFBG_05698 PE=3 SV=1; Glyceraldehyde-3-phosphate dehydrogenase OS=Plasmodium falciparum NF135/5.C10 OX=1036726 GN=PFNF135_05644 PE=3 SV=1; Glyceraldehyde-3-phosphate dehydrogenase OS=Plasmodium …			0	99	KVIMSAPPKDDTPIYVMGINHHQYDTK			missed K-V@1; missed K-D@9	-0.00745177	3097.53	620.513	3097.54	620.515	5	15	1.1.1.1066.8	10.9262	503646	225746	10.8	0.18	1760.17
4	73.39	73.39	89.61	82.79	82.79	tr|W7FMT1|W7FMT1_PLAFA; tr|W7F419|W7F419_PLAF8; tr|W4I9B4|W4I9B4_PLAFA; tr|Q8T6B1|Q8T6B1_PLAFA; tr|Q8IKK7|Q8IKK7_PLAF7; tr|A0A2I0C1J8|A0A2I0C1J8_PLAFO; tr|A0A0L7KDR6|A0A0L7KDR6_PLAFX; tr|A0A0L1IBY1|A0A0L1IBY1_PLAFA; tr|A0A024WHA8|A0A024WHA8_PLAFA; tr|A0A024VYW4|A0A024VYW4_PLAFA; tr|A0A024V013|A0A024V013_PLAFA	Glyceraldehyde-3-phosphate dehydrogenase OS=Plasmodium falciparum Santa Lucia OX=478859 GN=PFAG_05725 PE=3 SV=1; Glyceraldehyde-3-phosphate dehydrogenase OS=Plasmodium falciparum (isolate 7G8) OX=57266 GN=PFBG_05698 PE=3 SV=1; Glyceraldehyde-3-phosphate dehydrogenase OS=Plasmodium falciparum NF135/5.C10 OX=1036726 GN=PFNF135_05644 PE=3 SV=1; Glyceraldehyde-3-phosphate dehydrogenase OS=Plasmodium …			0	99	KVIMSAPPKDDTPIYVMGINHHQYDTK			missed K-V@1; missed K-D@9	-0.0115519	3097.52	517.261	3097.54	517.263	6	14	1.1.1.1060.5	10.8039	276539	276206	10.8	0.18	3437.33
4	73.39	73.39	89.61	82.79	82.79	tr|W7FMT1|W7FMT1_PLAFA; tr|W7F419|W7F419_PLAF8; tr|W4I9B4|W4I9B4_PLAFA; tr|Q8T6B1|Q8T6B1_PLAFA; tr|Q8IKK7|Q8IKK7_PLAF7; tr|A0A2I0C1J8|A0A2I0C1J8_PLAFO; tr|A0A0L7KDR6|A0A0L7KDR6_PLAFX; tr|A0A0L1IBY1|A0A0L1IBY1_PLAFA; tr|A0A024WHA8|A0A024WHA8_PLAFA; tr|A0A024VYW4|A0A024VYW4_PLAFA; tr|A0A024V013|A0A024V013_PLAFA	Glyceraldehyde-3-phosphate dehydrogenase OS=Plasmodium falciparum Santa Lucia OX=478859 GN=PFAG_05725 PE=3 SV=1; Glyceraldehyde-3-phosphate dehydrogenase OS=Plasmodium falciparum (isolate 7G8) OX=57266 GN=PFBG_05698 PE=3 SV=1; Glyceraldehyde-3-phosphate dehydrogenase OS=Plasmodium falciparum NF135/5.C10 OX=1036726 GN=PFNF135_05644 PE=3 SV=1; Glyceraldehyde-3-phosphate dehydrogenase OS=Plasmodium …			0	99	KVIMSAPPKDDTPIYVMGINHHQYDTK			missed K-V@1; missed K-D@9	-0.00830253	3097.53	775.389	3097.54	775.391	4	14	1.1.1.1055.15	10.7116	294150	74995.9	10.8	0.16	4844.45
4	73.39	73.39	89.61	82.79	82.79	tr|W7FMT1|W7FMT1_PLAFA; tr|W7F419|W7F419_PLAF8; tr|W4I9B4|W4I9B4_PLAFA; tr|Q8T6B1|Q8T6B1_PLAFA; tr|Q8IKK7|Q8IKK7_PLAF7; tr|A0A2I0C1J8|A0A2I0C1J8_PLAFO; tr|A0A0L7KDR6|A0A0L7KDR6_PLAFX; tr|A0A0L1IBY1|A0A0L1IBY1_PLAFA; tr|A0A024WHA8|A0A024WHA8_PLAFA; tr|A0A024VYW4|A0A024VYW4_PLAFA; tr|A0A024V013|A0A024V013_PLAFA	Glyceraldehyde-3-phosphate dehydrogenase OS=Plasmodium falciparum Santa Lucia OX=478859 GN=PFAG_05725 PE=3 SV=1; Glyceraldehyde-3-phosphate dehydrogenase OS=Plasmodium falciparum (isolate 7G8) OX=57266 GN=PFBG_05698 PE=3 SV=1; Glyceraldehyde-3-phosphate dehydrogenase OS=Plasmodium falciparum NF135/5.C10 OX=1036726 GN=PFNF135_05644 PE=3 SV=1; Glyceraldehyde-3-phosphate dehydrogenase OS=Plasmodium …			0	99	KVIMSAPPKDDTPIYVMGINHHQYDTK			missed K-V@1; missed K-D@9	-0.00830253	3097.53	775.389	3097.54	775.391	4	12	1.1.1.1067.13	10.9502	294150	88694.9	10.8	0.16	2985.7
4	73.39	73.39	89.61	82.79	82.79	tr|W7FMT1|W7FMT1_PLAFA; tr|W7F419|W7F419_PLAF8; tr|W4I9B4|W4I9B4_PLAFA; tr|Q8T6B1|Q8T6B1_PLAFA; tr|Q8IKK7|Q8IKK7_PLAF7; tr|A0A2I0C1J8|A0A2I0C1J8_PLAFO; tr|A0A0L7KDR6|A0A0L7KDR6_PLAFX; tr|A0A0L1IBY1|A0A0L1IBY1_PLAFA; tr|A0A024WHA8|A0A024WHA8_PLAFA; tr|A0A024VYW4|A0A024VYW4_PLAFA; tr|A0A024V013|A0A024V013_PLAFA	Glyceraldehyde-3-phosphate dehydrogenase OS=Plasmodium falciparum Santa Lucia OX=478859 GN=PFAG_05725 PE=3 SV=1; Glyceraldehyde-3-phosphate dehydrogenase OS=Plasmodium falciparum (isolate 7G8) OX=57266 GN=PFBG_05698 PE=3 SV=1; Glyceraldehyde-3-phosphate dehydrogenase OS=Plasmodium falciparum NF135/5.C10 OX=1036726 GN=PFNF135_05644 PE=3 SV=1; Glyceraldehyde-3-phosphate dehydrogenase OS=Plasmodium …			0	99	KVIMSAPPKDDTPIYVMGINHHQYDTK			missed K-V@1; missed K-D@9	-0.00830253	3097.53	775.389	3097.54	775.391	4	11	1.1.1.1072.14	11.0514	294150	40243	10.8	0.16	1814.8
4	73.39	73.39	89.61	82.79	82.79	tr|W7FMT1|W7FMT1_PLAFA; tr|W7F419|W7F419_PLAF8; tr|W4I9B4|W4I9B4_PLAFA; tr|Q8T6B1|Q8T6B1_PLAFA; tr|Q8IKK7|Q8IKK7_PLAF7; tr|A0A2I0C1J8|A0A2I0C1J8_PLAFO; tr|A0A0L7KDR6|A0A0L7KDR6_PLAFX; tr|A0A0L1IBY1|A0A0L1IBY1_PLAFA; tr|A0A024WHA8|A0A024WHA8_PLAFA; tr|A0A024VYW4|A0A024VYW4_PLAFA; tr|A0A024V013|A0A024V013_PLAFA	Glyceraldehyde-3-phosphate dehydrogenase OS=Plasmodium falciparum Santa Lucia OX=478859 GN=PFAG_05725 PE=3 SV=1; Glyceraldehyde-3-phosphate dehydrogenase OS=Plasmodium falciparum (isolate 7G8) OX=57266 GN=PFBG_05698 PE=3 SV=1; Glyceraldehyde-3-phosphate dehydrogenase OS=Plasmodium falciparum NF135/5.C10 OX=1036726 GN=PFNF135_05644 PE=3 SV=1; Glyceraldehyde-3-phosphate dehydrogenase OS=Plasmodium …			0	99	KVIMSAPPKDDTPIYVMGINHHQYDTK			missed K-V@1; missed K-D@9	-0.00314301	3097.53	1033.52	3097.54	1033.52	3	11	1.1.1.1072.16	11.0531	89909.9	12175.1	10.8	0.16	2630.19
4	73.39	73.39	89.61	82.79	82.79	tr|W7FMT1|W7FMT1_PLAFA; tr|W7F419|W7F419_PLAF8; tr|W4I9B4|W4I9B4_PLAFA; tr|Q8T6B1|Q8T6B1_PLAFA; tr|Q8IKK7|Q8IKK7_PLAF7; tr|A0A2I0C1J8|A0A2I0C1J8_PLAFO; tr|A0A0L7KDR6|A0A0L7KDR6_PLAFX; tr|A0A0L1IBY1|A0A0L1IBY1_PLAFA; tr|A0A024WHA8|A0A024WHA8_PLAFA; tr|A0A024VYW4|A0A024VYW4_PLAFA; tr|A0A024V013|A0A024V013_PLAFA	Glyceraldehyde-3-phosphate dehydrogenase OS=Plasmodium falciparum Santa Lucia OX=478859 GN=PFAG_05725 PE=3 SV=1; Glyceraldehyde-3-phosphate dehydrogenase OS=Plasmodium falciparum (isolate 7G8) OX=57266 GN=PFBG_05698 PE=3 SV=1; Glyceraldehyde-3-phosphate dehydrogenase OS=Plasmodium falciparum NF135/5.C10 OX=1036726 GN=PFNF135_05644 PE=3 SV=1; Glyceraldehyde-3-phosphate dehydrogenase OS=Plasmodium …			0	92.7	KVIMSAPPKDDTPIYVMGINHHQYDTK			missed K-V@1; missed K-D@9	-0.00830253	3097.53	775.389	3097.54	775.391	4	9	1.1.1.1077.15	11.1529	294150	29398	10.8	0.16	976.264
4	73.39	73.39	89.61	82.79	82.79	tr|W7FMT1|W7FMT1_PLAFA; tr|W7F419|W7F419_PLAF8; tr|W4I9B4|W4I9B4_PLAFA; tr|Q8T6B1|Q8T6B1_PLAFA; tr|Q8IKK7|Q8IKK7_PLAF7; tr|A0A2I0C1J8|A0A2I0C1J8_PLAFO; tr|A0A0L7KDR6|A0A0L7KDR6_PLAFX; tr|A0A0L1IBY1|A0A0L1IBY1_PLAFA; tr|A0A024WHA8|A0A024WHA8_PLAFA; tr|A0A024VYW4|A0A024VYW4_PLAFA; tr|A0A024V013|A0A024V013_PLAFA	Glyceraldehyde-3-phosphate dehydrogenase OS=Plasmodium falciparum Santa Lucia OX=478859 GN=PFAG_05725 PE=3 SV=1; Glyceraldehyde-3-phosphate dehydrogenase OS=Plasmodium falciparum (isolate 7G8) OX=57266 GN=PFBG_05698 PE=3 SV=1; Glyceraldehyde-3-phosphate dehydrogenase OS=Plasmodium falciparum NF135/5.C10 OX=1036726 GN=PFNF135_05644 PE=3 SV=1; Glyceraldehyde-3-phosphate dehydrogenase OS=Plasmodium …			0	86.42	KVIMSAPPKDDTPIYVMGINHHQYDTK	Oxidation(M)@4		missed K-V@1; missed K-D@9	0.00542866	3113.54	779.391	3113.53	779.39	4	9	1.1.1.1019.12	9.9856	13382.5	9829.9	9.93	0.1	1273.3
4	73.39	73.39	89.61	82.79	82.79	tr|W7FMT1|W7FMT1_PLAFA; tr|W7F419|W7F419_PLAF8; tr|W4I9B4|W4I9B4_PLAFA; tr|Q8T6B1|Q8T6B1_PLAFA; tr|Q8IKK7|Q8IKK7_PLAF7; tr|A0A2I0C1J8|A0A2I0C1J8_PLAFO; tr|A0A0L7KDR6|A0A0L7KDR6_PLAFX; tr|A0A0L1IBY1|A0A0L1IBY1_PLAFA; tr|A0A024WHA8|A0A024WHA8_PLAFA; tr|A0A024VYW4|A0A024VYW4_PLAFA; tr|A0A024V013|A0A024V013_PLAFA	Glyceraldehyde-3-phosphate dehydrogenase OS=Plasmodium falciparum Santa Lucia OX=478859 GN=PFAG_05725 PE=3 SV=1; Glyceraldehyde-3-phosphate dehydrogenase OS=Plasmodium falciparum (isolate 7G8) OX=57266 GN=PFBG_05698 PE=3 SV=1; Glyceraldehyde-3-phosphate dehydrogenase OS=Plasmodium falciparum NF135/5.C10 OX=1036726 GN=PFNF135_05644 PE=3 SV=1; Glyceraldehyde-3-phosphate dehydrogenase OS=Plasmodium …			0	83.57	KVIMSAPPKDDTPIYVMGINHHQYDTK	Deamidated(N)@20		missed K-V@1; missed K-D@9	0.0124533	3098.53	775.64	3098.52	775.637	4	10	1.1.1.1091.15	11.4342	16755	12869.9	11.3	0.24	1096.97
4	73.39	73.39	89.61	82.79	82.79	tr|W7FMT1|W7FMT1_PLAFA; tr|W7F419|W7F419_PLAF8; tr|W4I9B4|W4I9B4_PLAFA; tr|Q8T6B1|Q8T6B1_PLAFA; tr|Q8IKK7|Q8IKK7_PLAF7; tr|A0A2I0C1J8|A0A2I0C1J8_PLAFO; tr|A0A0L7KDR6|A0A0L7KDR6_PLAFX; tr|A0A0L1IBY1|A0A0L1IBY1_PLAFA; tr|A0A024WHA8|A0A024WHA8_PLAFA; tr|A0A024VYW4|A0A024VYW4_PLAFA; tr|A0A024V013|A0A024V013_PLAFA	Glyceraldehyde-3-phosphate dehydrogenase OS=Plasmodium falciparum Santa Lucia OX=478859 GN=PFAG_05725 PE=3 SV=1; Glyceraldehyde-3-phosphate dehydrogenase OS=Plasmodium falciparum (isolate 7G8) OX=57266 GN=PFBG_05698 PE=3 SV=1; Glyceraldehyde-3-phosphate dehydrogenase OS=Plasmodium falciparum NF135/5.C10 OX=1036726 GN=PFNF135_05644 PE=3 SV=1; Glyceraldehyde-3-phosphate dehydrogenase OS=Plasmodium …			0	60.02	KVIMSAPPKDDTPIYVMGINHHQYDTK	Oxidation(M)@4		missed K-V@1; missed K-D@9	0.0173902	3113.55	779.394	3113.53	779.39	4	9	1.1.1.1021.14	10.0273	9968.57	8758.28	10.03	0.1	2559.01
4	73.39	73.39	89.61	82.79	82.79	tr|W7FMT1|W7FMT1_PLAFA; tr|W7F419|W7F419_PLAF8; tr|W4I9B4|W4I9B4_PLAFA; tr|Q8T6B1|Q8T6B1_PLAFA; tr|Q8IKK7|Q8IKK7_PLAF7; tr|A0A2I0C1J8|A0A2I0C1J8_PLAFO; tr|A0A0L7KDR6|A0A0L7KDR6_PLAFX; tr|A0A0L1IBY1|A0A0L1IBY1_PLAFA; tr|A0A024WHA8|A0A024WHA8_PLAFA; tr|A0A024VYW4|A0A024VYW4_PLAFA; tr|A0A024V013|A0A024V013_PLAFA	Glyceraldehyde-3-phosphate dehydrogenase OS=Plasmodium falciparum Santa Lucia OX=478859 GN=PFAG_05725 PE=3 SV=1; Glyceraldehyde-3-phosphate dehydrogenase OS=Plasmodium falciparum (isolate 7G8) OX=57266 GN=PFBG_05698 PE=3 SV=1; Glyceraldehyde-3-phosphate dehydrogenase OS=Plasmodium falciparum NF135/5.C10 OX=1036726 GN=PFNF135_05644 PE=3 SV=1; Glyceraldehyde-3-phosphate dehydrogenase OS=Plasmodium …			0	59.64	KVIMSAPPKDDTPIYVMGINHHQYDTK	Oxidation(M)@4		missed K-V@1; missed K-D@9	0.00542866	3113.54	779.391	3113.53	779.39	4	8	1.1.1.1014.11	9.88427	13382.5	6751.11	9.93	0.1	968.916
4	73.39	73.39	89.61	82.79	82.79	tr|W7FMT1|W7FMT1_PLAFA; tr|W7F419|W7F419_PLAF8; tr|W4I9B4|W4I9B4_PLAFA; tr|Q8T6B1|Q8T6B1_PLAFA; tr|Q8IKK7|Q8IKK7_PLAF7; tr|A0A2I0C1J8|A0A2I0C1J8_PLAFO; tr|A0A0L7KDR6|A0A0L7KDR6_PLAFX; tr|A0A0L1IBY1|A0A0L1IBY1_PLAFA; tr|A0A024WHA8|A0A024WHA8_PLAFA; tr|A0A024VYW4|A0A024VYW4_PLAFA; tr|A0A024V013|A0A024V013_PLAFA	Glyceraldehyde-3-phosphate dehydrogenase OS=Plasmodium falciparum Santa Lucia OX=478859 GN=PFAG_05725 PE=3 SV=1; Glyceraldehyde-3-phosphate dehydrogenase OS=Plasmodium falciparum (isolate 7G8) OX=57266 GN=PFBG_05698 PE=3 SV=1; Glyceraldehyde-3-phosphate dehydrogenase OS=Plasmodium falciparum NF135/5.C10 OX=1036726 GN=PFNF135_05644 PE=3 SV=1; Glyceraldehyde-3-phosphate dehydrogenase OS=Plasmodium …			0	57.69	KVIMSAPPKDDTPIYVMGINHHQYDTK	Oxidation(M)@17		missed K-V@1; missed K-D@9	-0.0221992	3113.51	519.926	3113.53	519.929	6	8	1.1.1.1004.7	9.67995	19371.3	10038.2	9.73	0.1	921.684
4	73.39	73.39	89.61	82.79	82.79	tr|W7FMT1|W7FMT1_PLAFA; tr|W7F419|W7F419_PLAF8; tr|W4I9B4|W4I9B4_PLAFA; tr|Q8T6B1|Q8T6B1_PLAFA; tr|Q8IKK7|Q8IKK7_PLAF7; tr|A0A2I0C1J8|A0A2I0C1J8_PLAFO; tr|A0A0L7KDR6|A0A0L7KDR6_PLAFX; tr|A0A0L1IBY1|A0A0L1IBY1_PLAFA; tr|A0A024WHA8|A0A024WHA8_PLAFA; tr|A0A024VYW4|A0A024VYW4_PLAFA; tr|A0A024V013|A0A024V013_PLAFA	Glyceraldehyde-3-phosphate dehydrogenase OS=Plasmodium falciparum Santa Lucia OX=478859 GN=PFAG_05725 PE=3 SV=1; Glyceraldehyde-3-phosphate dehydrogenase OS=Plasmodium falciparum (isolate 7G8) OX=57266 GN=PFBG_05698 PE=3 SV=1; Glyceraldehyde-3-phosphate dehydrogenase OS=Plasmodium falciparum NF135/5.C10 OX=1036726 GN=PFNF135_05644 PE=3 SV=1; Glyceraldehyde-3-phosphate dehydrogenase OS=Plasmodium …			0	45.91	KVIMSAPPKDDTPIYVMGINHHQYDTK	Oxidation(M)@17		missed K-V@1; missed K-D@9	-0.0192267	3113.51	779.385	3113.53	779.39	4	8	1.1.1.1008.14	9.76628	19167.3	12783.5	9.71	0.1	1370.86
4	73.39	73.39	89.61	82.79	82.79	tr|W7FMT1|W7FMT1_PLAFA; tr|W7F419|W7F419_PLAF8; tr|W4I9B4|W4I9B4_PLAFA; tr|Q8T6B1|Q8T6B1_PLAFA; tr|Q8IKK7|Q8IKK7_PLAF7; tr|A0A2I0C1J8|A0A2I0C1J8_PLAFO; tr|A0A0L7KDR6|A0A0L7KDR6_PLAFX; tr|A0A0L1IBY1|A0A0L1IBY1_PLAFA; tr|A0A024WHA8|A0A024WHA8_PLAFA; tr|A0A024VYW4|A0A024VYW4_PLAFA; tr|A0A024V013|A0A024V013_PLAFA	Glyceraldehyde-3-phosphate dehydrogenase OS=Plasmodium falciparum Santa Lucia OX=478859 GN=PFAG_05725 PE=3 SV=1; Glyceraldehyde-3-phosphate dehydrogenase OS=Plasmodium falciparum (isolate 7G8) OX=57266 GN=PFBG_05698 PE=3 SV=1; Glyceraldehyde-3-phosphate dehydrogenase OS=Plasmodium falciparum NF135/5.C10 OX=1036726 GN=PFNF135_05644 PE=3 SV=1; Glyceraldehyde-3-phosphate dehydrogenase OS=Plasmodium …			0	33.69	KVIMSAPPKDDTPIYVMGINHHQYDTK			missed K-V@1; missed K-D@9	-0.00745177	3097.53	620.513	3097.54	620.515	5	7	1.1.1.1072.8	11.0464	503646	110922	10.8	0.18	1016.15
4	73.39	73.39	89.61	82.79	82.79	tr|W7FMT1|W7FMT1_PLAFA; tr|W7F419|W7F419_PLAF8; tr|W4I9B4|W4I9B4_PLAFA; tr|Q8T6B1|Q8T6B1_PLAFA; tr|Q8IKK7|Q8IKK7_PLAF7; tr|A0A2I0C1J8|A0A2I0C1J8_PLAFO; tr|A0A0L7KDR6|A0A0L7KDR6_PLAFX; tr|A0A0L1IBY1|A0A0L1IBY1_PLAFA; tr|A0A024WHA8|A0A024WHA8_PLAFA; tr|A0A024VYW4|A0A024VYW4_PLAFA; tr|A0A024V013|A0A024V013_PLAFA	Glyceraldehyde-3-phosphate dehydrogenase OS=Plasmodium falciparum Santa Lucia OX=478859 GN=PFAG_05725 PE=3 SV=1; Glyceraldehyde-3-phosphate dehydrogenase OS=Plasmodium falciparum (isolate 7G8) OX=57266 GN=PFBG_05698 PE=3 SV=1; Glyceraldehyde-3-phosphate dehydrogenase OS=Plasmodium falciparum NF135/5.C10 OX=1036726 GN=PFNF135_05644 PE=3 SV=1; Glyceraldehyde-3-phosphate dehydrogenase OS=Plasmodium …			0	15.06	KVIMSAPPKDDTPIYVMGINHHQYDTK	Oxidation(M)@4		missed K-V@1; missed K-D@9	0.014079	3113.55	623.716	3113.53	623.714	5	7	1.1.1.1017.9	9.94295	35177.5	30270.3	9.97	0.14	779.938
4	73.39	73.39	89.61	82.79	82.79	tr|W7FMT1|W7FMT1_PLAFA; tr|W7F419|W7F419_PLAF8; tr|W4I9B4|W4I9B4_PLAFA; tr|Q8T6B1|Q8T6B1_PLAFA; tr|Q8IKK7|Q8IKK7_PLAF7; tr|A0A2I0C1J8|A0A2I0C1J8_PLAFO; tr|A0A0L7KDR6|A0A0L7KDR6_PLAFX; tr|A0A0L1IBY1|A0A0L1IBY1_PLAFA; tr|A0A024WHA8|A0A024WHA8_PLAFA; tr|A0A024VYW4|A0A024VYW4_PLAFA; tr|A0A024V013|A0A024V013_PLAFA	Glyceraldehyde-3-phosphate dehydrogenase OS=Plasmodium falciparum Santa Lucia OX=478859 GN=PFAG_05725 PE=3 SV=1; Glyceraldehyde-3-phosphate dehydrogenase OS=Plasmodium falciparum (isolate 7G8) OX=57266 GN=PFBG_05698 PE=3 SV=1; Glyceraldehyde-3-phosphate dehydrogenase OS=Plasmodium falciparum NF135/5.C10 OX=1036726 GN=PFNF135_05644 PE=3 SV=1; Glyceraldehyde-3-phosphate dehydrogenase OS=Plasmodium …			0	99	KVSVFAEKDPSQIPWGK			missed K-V@1; missed K-D@8	0.00619868	1915.03	958.521	1915.02	958.517	2	14	1.1.1.1090.15	11.4142	70250.1	28842.6	11.48	0.18	2521.73
[truncated: 5,726 more rows]

## Sheet: Peptide Summary MSOtreated Exp1
N	Unused	Total	%Cov	%Cov(50)	%Cov(95)	Accessions	Names	Used	Annotation	Contrib	Conf	Sequence	Modifications	ProteinModifications	Cleavages	dMass	Obs MW	Obs m/z	Theor MW	Theor m/z	Theor z	Sc	Spectrum	Acq Time	Intensity (Peptide)	PrecursorIntensityAcquisition	Apex Time (Peptide)	Elution Peak Width (Peptide)	MS2Counts
1	124.05	124.05	61.86	42.63	38.32	sp|P11277|SPTB1_HUMAN	Spectrin beta chain, erythrocytic OS=Homo sapiens OX=9606 GN=SPTB PE=1 SV=5			2	99	ALEDLAQELEKENYHDQKR			missed K-E@11; missed K-R@18	0.0235186	2328.16	583.047	2328.13	583.041	4	10	1.1.1.860.6	10.4329	14155.7	11801.3	10.45	0.1	304.518
[truncated: 3,185 more rows]

## Sheet: Peptide Summary Control Exp2
N	Unused	Total	%Cov	%Cov(50)	%Cov(95)	Accessions	Names	Used	Annotation	Contrib	Conf	Sequence	Modifications	ProteinModifications	Cleavages	dMass	Obs MW	Obs m/z	Theor MW	Theor m/z	Theor z	Sc	Spectrum	Acq Time	Intensity (Peptide)	PrecursorIntensityAcquisition	Apex Time (Peptide)	Elution Peak Width (Peptide)	MS2Counts
[truncated: 3,926 more rows]

[truncated: 1 more sheets: Peptide Summary MSOtreated_Exp2]
