# Supplementary material for: Distinct evolution of type I glutamine synthetase in Plasmodium and its species-specific requirement
Source: Nat Commun. 2023 Jul 14;14:4216. doi: 10.1038/s41467-023-39670-4 (PMC10349072; doi:10.1038/s41467-023-39670-4)
Supplement: Supplementary file 6 — Source Data [file 41467_2023_39670_MOESM6_ESM.xlsx]

## Sheet: Figure 2e
MSO (µM)	% of Activity
	2 mM				1 mM				0.5 mM				0.1 mM
0.1	100	99.25	98.46		100	100	100		96.22	100	99.75		98.73	100	100
1	71.88	97.08	60.55		85.23	91.82	68.95		90.98	100	57.74		95.24	86.47	67.64
10	35.94	48.6	27.27		22.37	48.48	18.68		32.22	38.94	21.24		13.23	51.69	27.18
100	24.48	10.12	3.76		7.61	4.85	17.63		1.59	0	14.56		0	0	1.64
500	8.76	1.03	0		2.46	0	8.68		0	0	5.83		0	0	0

## Sheet: Figure 2f
MSO (µM)	% of Activity
	2 mM				1 mM				0.5 mM				0.1 mM
0.1	100	94.32	100		97.45	100	98.52		98.45	100	100		95.69	97.33	100
1	89.77	91.98	93.3		88.58	71.67	80.9		68.58	71.67	70.9		68.58	61.67	70.9
10	35.49	34.84	32.85		35.87	41.38	26.75		28.17	21.71	31.54		25.87	21.38	36.75
100	5.75	3.69	1.13		3.85	3.75	2.11		3.85	2.75	1.11		0.85	0	0
500	0	0	0		0	0	0		0	0	0		0	0	0

## Sheet: Figure 2g
PPT (µM)	% of Activity
	2 mM				1 mM				0.5 mM				0.1 mM
0.1	100	98.45	99.28		100	100	97.88		100	97.28	100		96.42	100	100
1	91.93	91.7	75.45		84.07	76.15	74.12		61.77	61.32	76.45		56.9	54.77	55.83
10	9.12	13.84	13.44		10.09	18.59	5.15		18.45	21.11	15.83		7.39	11.44	8.27
100	0	12.8	12.92		4.42	3.21	0		4.83	3.29	1.89		0	0	2.26
500	0	0	7.49		0	0	0		0	0	0.17		0	0	0

## Sheet: Figure 2h
PPT (µM)	% of Activity
	2 mM				1 mM				0.5 mM				0.1 mM
0.1	97.61	100	98.24		99.74	100	99.62		98.88	100	100		100	97.49	100
1	82.15	76.35	87.13		70.52	77.06	78.56		65.19	69.61	63.55		65.9	64.04	66.16
10	57.78	58.55	50.91		51.59	56.66	52.13		43.69	26.07	27.25		27.92	30.62	27.4
100	7.85	11.45	7.76		7.48	10.68	9.14		1.71	3.57	6.23		2.83	1.95	2.32
250	0.95	4.93	2.18		0	1.48	1.34		0	0	0		0	0	0
500	0	0	0		0	0	0		0	0	0		0	0	0

## Sheet: Figure 2i
	% of Activity
Feedback Inhibitors	rPfGS				rE.coli GS
Gly	118	127.48	94.84		69.53	78.1	66.85
Ala	75.66	115.51	93.77		82.17	80.65	77.65
Ser	116.63	140.82	99.28		73.23	88.9	77.85
His	107.21	98.72	104.68		101.44	95.31	103.21
Trp	125	108.45	112.64		84.94	85.63	87.49
Gln	112.34	95.51	84.24		97.74	87.39	99.43
6 AAs	109.71	103.28	104.18		65.73	52.98	64.78
AMP	76.01	95.24	69.56		74.72	57.77	69.85

## Sheet: Figure 2j
	% of Activity
Feedback Inhibitors	rPfGS				rE.coli GS
Gly	105.59	126.46	102.15		64.13	62.37	61.73
Ala	103.2	119.8	95.92		59.92	58.06	54.33
Ser	127.88	133.54	98.64		53.39	76.05	68.43
His	100.54	104.62	102.24		104.73	103.13	100.25
Trp	112.32	103.27	101.82		88.08	89.54	92.65
Gln	109.27	115.37	92.55		92.63	82.21	94.38
6 AAs	108.87	102.75	101.33		52.98	39.39	41.82
AMP	92.64	99.46	73.71		66.5	65.2	61.73

## Sheet: Figure 3b
Specific Activity (µmol/mg/min)
rPfGS	DI1rPfGS	DI2rPfGS
1.04	1.04	0
1.28	1.4	0
1.04	0.88	0
1.16	1.24	0

## Sheet: Figure 3c
	% of Activity
Concentration (µM)	MSO				PPT
0.1	100	100	99.3		100	99.7	100
1	71.88	77.08	60.55		85.23	91.82	68.95
10	60.4	67.65	59.7		58.98	51.9	57.32
100	39.45	39.23	30.5		34.04	35.78	31.84
500	22.54	23.21	19.5		25.76	23.91	21.2

## Sheet: Figure 3d
	% of Activity
Feedback Inhibitor	MgCl2				MnCl2
Gly	94.5	98.3	99.6		97.9	91	98.8
Ala	91.1	90.9	94.6		89	87.2	92.9
Ser	99.6	107.6	101.8		103.6	95.7	98.8
His	122.8	112	102.6		112.3	107	101.5
Trp	105.9	103.5	101.8		101.1	100.8	102.9
Gln	102.9	100.2	103.5		96.7	95	99.5
6 AAs	94.5	91.3	96.8		105.7	92.5	96.3
AMP	75.1	93.3	88.5		74	72.7	80.3

## Sheet: Figure 3f
	% Inhibition of Activity w.r.t Control
Temperature	rPfGS					DI1rPfGS
37oC	0.27	5.87	2	5.49		29.27	24.75	33.06	29.87
40oC	13.19	13.53	3.42	12.12		66.04	57.11	48.83	45.85
42oC	26.54	31.45	23.39	32.85		80.79	76.02	73.26	77.27

[truncated: 73 more sheets: Figure 3h, Figure 3i, Figure 4d, Figure 5d, Figure 5f, Figure 5g, Figure 5i, Figure 6e, Figure 6g, Figure 6h, Figure 6i, Figure 6j, Figure 6k, Figure 6l, Figure 6m, Figure 6n, Figure 6o, Figure 7a, Figure 7b, Figure 7c …]
